# Supplementary material for: Catching the Big Fish in Big Data: A Meta-Analysis of Zebrafish Kidney scRNA-Seq Datasets Highlights Conserved Molecular Profiles of Macrophages and Neutrophils in Vertebrates
Source: Biology (Basel). 2024 Sep 27;13(10):773. doi: 10.3390/biology13100773 (PMC11505477; doi:10.3390/biology13100773)
Supplement: Supplementary file 1 [file biology-13-00773-s001.zip]

Archive with 14 entries (13 files):
- Zebrafish_kidney_MDPI_Supplementary_Files_review2/
- Zebrafish_kidney_MDPI_Supplementary_Files_review2/.DS_Store
- Zebrafish_kidney_MDPI_Supplementary_Files_review2/S1._Initital_analysis.Markers_of_all_cell_types.png
- Zebrafish_kidney_MDPI_Supplementary_Files_review2/S10.zebrafish-macrophage-GN.cys
- Zebrafish_kidney_MDPI_Supplementary_Files_review2/S11.zebrafish-neutrophil-GN.cys
- Zebrafish_kidney_MDPI_Supplementary_Files_review2/S12.zebrafish_kidney_marrow_immune_subset.tsv.zip
- Zebrafish_kidney_MDPI_Supplementary_Files_review2/S2._Selected_immune_cells.png
- Zebrafish_kidney_MDPI_Supplementary_Files_review2/S3._Top_markers_of_immune_cell_types.png
- Zebrafish_kidney_MDPI_Supplementary_Files_review2/S4._Detected_markers_immune_cell_types.xlsx
- Zebrafish_kidney_MDPI_Supplementary_Files_review2/S5._Markers_of_immune_cells.xlsx
- Zebrafish_kidney_MDPI_Supplementary_Files_review2/S6._Experiments_description.xlsx
- Zebrafish_kidney_MDPI_Supplementary_Files_review2/S7._TFs_connections.xlsx
- Zebrafish_kidney_MDPI_Supplementary_Files_review2/S8._Pathways_macrophages_neutrophils.xlsx
- Zebrafish_kidney_MDPI_Supplementary_Files_review2/S9._Inflamm_antiinfl_imm_cells.xlsx
