# Supplementary material for: Catching the Big Fish in Big Data: A Meta-Analysis of Zebrafish Kidney scRNA-Seq Datasets Highlights Conserved Molecular Profiles of Macrophages and Neutrophils in Vertebrates
Source: Biology (Basel). 2024 Sep 27;13(10):773. doi: 10.3390/biology13100773 (PMC11505477; doi:10.3390/biology13100773)
Supplement: Supplementary file 1 [file biology-13-00773-s001.zip › Zebrafish_kidney_MDPI_Supplementary_Files_review2/S4._Detected_markers_immune_cell_types.xlsx]

## Sheet: LEGEND
SUPPLEMENTARY TABLE S4. DETECTED MARKER GENES FOR REVEALED POPULATIONS OF IMMUNE CELLS (D. RERIO)
This list of tables contains identified markers which are differentially upregulated in certain immune cell types (log2FC ≥ 0.5; pct 1 ≥ 0.25, p adjusted < 0.05)
We classified the immune cell types based on the expression of marker genes (Figure S2) and their UMAP co-clustering (Figure 2 (B):
MACROPHAGES	LIST №2	CLUSTERS №: 2, 4, 10, 32, 40
NEUTROPHILS	LIST №3	CLUSTERS №: 1, 5, 6, 9, 11, 19, 22, 36, 38, 42
B CELLS	LIST №4	CLUSTERS №: 8, 28, 39
T CELLS	LIST №5	CLUSTERS №: 7, 24
HSCs progenitors	LIST №6	CLUSTERS №: 0, 16, 25, 41
MONOCYTES	LIST №7	CLUSTERS №: 13, 17, 18, 26, 29, 35
IMMATURE NEUTROPHILS	LIST №8	CLUSTERS №: 3, 14
NEUTROPHIL-LIKE CELLS	LIST №9	CLUSTERS №: 12, 33
MACROPHAGE-LIKE CELLS	LIST №10	CLUSTERS №: 15, 20, 21, 23, 27, 30, 31, 34, 37, 43
For each immune cell type, the following information is provided
EnsID	ID of detected gene. Genome assembly: GRCz11
Name	Short trivial name of gene
p_val_adj	adjusted p-value of detection this gene as marker of target cell type
avg_log2FC	average fold-change enrichment in target population of cells compared to other cell types in log2-scale
pct.1	percentage of cells expressing this gene in target population
pct.2	percentage of cells expressing this gene in other cell types
avg_expr	average expression of this gene in target population clusters (average nCounts_RNA per cell in target superclusters)
We classified the detected markers into 4 groups and marked them by following colours:
GROUP 1: CELL-TYPE SPECIFIC HIGHLY EXPRESSED GENES	Highly specific genes (log2FC ≥ 2) with high basal expression in target cell type (average nCounts_RNA ≥ 2)
GROUP 2: HIGHLY EXPRESSED GENES	Genes with high basal expression (average nCounts_RNA < 2) but less specific to target cell type FoldChange (0.5 ≤ log2FC < 2)
GROUP 3: CELL-TYPE SPECIFIC LOW EXPRESSING GENES	Highly specific genes (log2FC ≥ 2) with low basal expression in target cell type (average nCounts_RNA < 2)
GROUP 4: OTHER GENES	Genes with low basal expression (average nCounts_RNA < 2) and FoldChange (0.5 ≤ log2FC < 2)
We compared the following lists of markers of Hu et al. 2024 with detected cell types in our work:
known key gene
The presence of this gene in the list of key markers in paper of Hu et al., 2024 (DOI:10.7554/eLife.92424.3) marked by "+" sign
+	If following marker is presented in elife-92424-supp1-v1.xlsx: "Gene sets for main immune cell and renal cell categories annotation."
elife-92424-supp1-v1.xlsx: "Cluster 1: Macroph/myel cells" vs MACROPHAGES (list №2 of this file)
elife-92424-supp1-v1.xlsx: "Cluster 0/2/9: Neutrophils" vs NEUTROPHILS (list №3 of this file)
elife-92424-supp1-v1.xlsx "Cluster 3: B cells" vs B CELLS (list №4 of this file)
elife-92424-supp1-v1.xlsx "Cluster 5: T cells" vs T CELLS (list №5 of this file)
elife-92424-supp1-v1.xlsx "Cluster 4: HSCs/Progenitors (HSPCs 1) " vs HSCs PROGENITORS (list №6 of this file)
elife-92424-supp1-v1.xlsx "Cluster 1: Macroph/myel cells" vs MONOCYTES (list №7 of this file)
elife-92424-supp1-v1.xlsx: "Cluster 0/2/9: Neutrophils" vs PRE-NEUTROPHILS (list №8 of this file)
elife-92424-supp1-v1.xlsx: "Cluster 0/2/9: Neutrophils" vs NEUTROPHIL-LIKE CELLS (list №9 of this file)
elife-92424-supp1-v1.xlsx: "Cluster 1: Macroph/myel cells" vs MACROPHAGE-LIKE CELLS (list №10 of this file)
known marker
The presence of this gene in the extended list of markers in paper of Hu et al., 2024 (DOI:10.7554/eLife.92424.3) marked by "+" sign
+	If following marker is presented in extended marker list of matching immune cell type ("elife-92424-supp3-v1.xlsx" - "elife-92424-supp7-v1.xlsx". "Marker gene list of..."
elife-92424-supp6-v1.xlsx "Marker gene list of macrophages/myeloid cell subsets" vs MACROPHAGES (list №2 of this file)
elife-92424-supp7-v1.xlsx "Marker gene list of neutrophil subsets" vs NEUTROPHILS (list №3 of this file)
elife-92424-supp5-v1.xlsx "Marker gene list of B cell subsets" vs B CELLS (list №4 of this file)
elife-92424-supp4-v1.xlsx "Marker gene list of T/NK cell subsets" vs T CELLS (list №5 of this file)
elife-92424-supp3-v1.xlsx "Marker gene list of HSPC subsets" vs HSCs PROGENITORS (list №6 of this file)
elife-92424-supp6-v1.xlsx "Marker gene list of macrophages/myeloid cell subsets" vs MONOCYTES (list №7 of this file)
elife-92424-supp7-v1.xlsx "Marker gene list of neutrophil subsets" vs PRE-NEUTROPHILS (list №8 of this file)
elife-92424-supp7-v1.xlsx "Marker gene list of neutrophil subsets" vs NEUTROPHIL-LIKE CELLS (list №9 of this file)
elife-92424-supp6-v1.xlsx "Marker gene list of macrophages/myeloid cell subsets" vs MACROPHAGE-LIKE CELLS (list №10 of this file)
transcription factor
If a gene is marked in AnimalTFDB v. 4. (D. rerio) as a transcription factor
H.s. ortho high confident	If the D. rerio gene has an ortholog(s) with Homo sapiens (Ensembl Orthologues) with high confidence
H.s. ortho low confident	If the D. rerio gene has an ortholog(s) with Homo sapiens (Ensembl Orthologues) with low confidence

## Sheet: MACROPHAGES
EnsID	Name	p_val_adj	avg_log2FC	pct.1	pct.2	avg_expr	known key gene	known marker	in network	transcription factor	H.s. ortho high confident	H.s. ortho low confident
ENSDARG00000095627	c1qc	0	5.32006	0.786	0.048	12.7417	+	+	+			C1QC
ENSDARG00000044613	c1qa	0	5.30365	0.734	0.036	6.20631	+	+	+			C1QA
ENSDARG00000059294	marco	0	5.2217	0.291	0.053	16.8622	+	+	+
ENSDARG00000044612	c1qb	0	5.06064	0.805	0.066	13.445	+	+	+
ENSDARG00000040528	lgals3bp.1	0	5.02491	0.377	0.036	5.7053	+	+	+
ENSDARG00000027529	hmox1a	0	4.51256	0.316	0.046	3.80007	+	+	+		HMOX1
ENSDARG00000019861	fgl2a	0	3.92537	0.67	0.091	4.94904	+	+	+		FGL2
ENSDARG00000004954	grna	0	3.25303	0.755	0.17	5.09378	+	+	+
ENSDARG00000013771	ctss2.2	0	2.79046	0.888	0.251	6.02773	+	+	+			CTSS
ENSDARG00000031776	fthl27	0	2.64536	0.886	0.719	40.7445	+	+	+
ENSDARG00000090873	ccl34a.4	0	2.52443	0.45	0.053	6.03417	+	+	+
ENSDARG00000025254	s100a10b	0	2.4196	0.903	0.52	57.9781	+	+	+			S100A12
ENSDARG00000057698	ctsd	0	2.29927	0.706	0.305	4.7053	+	+	+		CTSD
ENSDARG00000040178	havcr1	0	4.64867	0.275	0.035	3.05291		+	+
ENSDARG00000094112	slc22a21	0	4.1369	0.591	0.043	2.64074		+	+			SLC22A24, SLC22A11, SLC22A25
ENSDARG00000079497	tcima	0	4.12286	0.482	0.031	3.11253		+	+		TCIM
ENSDARG00000043436	si:dkey-5n18.1	0	4.00815	0.545	0.06	6.23137		+	+			C1QL1
ENSDARG00000094451	cfp	0	3.88589	0.539	0.071	3.21185		+	+			CFP
ENSDARG00000028618	krt18b	0	3.81467	0.708	0.196	20.0534		+	+
ENSDARG00000095695	ms4a17a.10	0	3.76645	0.735	0.1	3.57781		+	+			MS4A6E, MS4A6A, MS4A14, MS4A15, MS4A18, MS4A5, MS4A7, MS4A10, MS4A1, MS4A13, MS4A2
ENSDARG00000040251	ctsk	0	3.75138	0.389	0.065	2.27921		+	+		CTSK
ENSDARG00000067566	sftpbb	0	3.33389	0.771	0.13	4.01666		+	+			SFTPB, PSAPL1
ENSDARG00000017624	krt4	0	3.20756	0.901	0.384	18.7229			+
ENSDARG00000054942	lgals2a	0	3.16974	0.94	0.285	20.5305		+	+			LGALS2
ENSDARG00000059049	zgc:174904	0	2.8577	0.371	0.143	2.94136		+	+
ENSDARG00000016470	anxa5b	0	2.79799	0.714	0.155	4.97917		+	+			ANXA5
ENSDARG00000055120	ctsba	0	2.70417	0.744	0.321	7.9012		+	+		CTSB
ENSDARG00000017121	mafba	0	2.68272	0.611	0.113	2.52164		+	+	+	MAFB
ENSDARG00000038822	mrc1b	0	2.67839	0.773	0.2	9.31305		+	+			MRC1
ENSDARG00000044254	anxa3b	3.08652e-173	2.65419	0.379	0.301	6.62135		+				ANXA3
ENSDARG00000079105	mhc2dab	0	2.64698	0.715	0.228	7.49951		+	+
ENSDARG00000010625	clic2	0	2.63921	0.696	0.169	4.13882		+	+		CLIC2
ENSDARG00000024540	tspan36	0	2.50633	0.676	0.187	3.8276		+	+
ENSDARG00000013968	psap	0	2.47823	0.9	0.497	7.7247		+	+		PSAP
ENSDARG00000040764	id1	0	2.46217	0.494	0.095	2.33043		+	+	+	ID1
ENSDARG00000059906	sdc4	0	2.45336	0.437	0.157	3.2028		+	+			SDC4
ENSDARG00000012450	vmp1	0	2.43857	0.616	0.194	2.40156		+	+		VMP1
ENSDARG00000043081	ctsz	0	2.39298	0.609	0.199	2.87504		+	+		CTSZ
ENSDARG00000026726	anxa1a	0	2.35546	0.678	0.246	6.84699		+	+		ANXA1
ENSDARG00000098114	ctsa	0	2.27207	0.66	0.238	2.22935		+	+		CTSA
ENSDARG00000068382	pglyrp5	0	2.21495	0.339	0.117	3.13908		+	+			PGLYRP1
ENSDARG00000058731	slc2a6	0	2.20018	0.49	0.142	2.50563		+			SLC2A6
ENSDARG00000101334	ctsc	0	2.18476	0.623	0.235	2.43898		+	+		CTSC
ENSDARG00000090783	mfap4.1	0	2.18087	0.432	0.053	3.67699		+	+		MFAP4
ENSDARG00000089307	pmaip1	0	2.12852	0.428	0.203	2.80351		+
ENSDARG00000041108	ctsh	0	2.1284	0.622	0.213	2.5508		+	+		CTSH
ENSDARG00000009087	cd74a	0	2.11895	0.947	0.476	37.4443		+	+			CD74
ENSDARG00000043257	ckbb	0	2.11762	0.785	0.283	5.11832		+	+		CKB
ENSDARG00000056874	lygl1	0	2.10559	0.957	0.373	14.5459		+	+			LYG2, LYG1
ENSDARG00000105029	LOC100333482	0	2.08704	0.259	0.064	2.76089					TPPP
ENSDARG00000036628	cd74b	0	2.08647	0.956	0.459	18.6651		+	+			CD74
ENSDARG00000074378	junba	0	2.07179	0.803	0.442	9.51891		+	+	+
ENSDARG00000061764	ahnak	0	2.03663	0.756	0.261	4.90615		+	+
ENSDARG00000031745	si:busm1-266f07.2	0	2.0012	0.812	0.422	12.6195		+	+			HLA-DQA1, HLA-DQA2
ENSDARG00000009978	icn	0	0.739462	0.892	0.819	81.5791		+				S100A16
ENSDARG00000089362	grna.1	0	1.07361	0.844	0.263	56.4379	+	+	+			GRN
ENSDARG00000068992	hspa8	0	0.798608	0.948	0.906	33.276			+		HSPA8
ENSDARG00000103994	ppiab	0	0.687262	0.996	0.992	28.9917		+	+		PPIA	PPIAL4A, PPIAL4E, PPIAL4F, PPIAL4D, PPIAL4G, PPIAL4C, PPIAL4H
ENSDARG00000042725	cebpb	0	0.585091	0.955	0.851	28.538		+	+	+	CEBPB
ENSDARG00000039034	marcksl1a	0	1.37018	0.809	0.643	17.456		+
ENSDARG00000103720	zgc:162730	0	1.2714	0.838	0.708	16.8321		+		+
ENSDARG00000018637	sec61g	0	0.682233	0.897	0.808	16.4795		+	+		SEC61G
ENSDARG00000104181	tmsb1	0	0.726213	0.807	0.643	16.171		+
ENSDARG00000103466	ccl35.1	0	1.95721	0.344	0.09	14.8743		+	+			CCL13, CCL2, CCL14, CCL11, CCL18, CCL23, CCL4L2, CCL24, CCL4, CCL8, CCL26, CCL3, CCL15, CCL7, CCL1, CCL22, CCL5, CCL3L3
ENSDARG00000104077	fcer1gl	0	0.827199	0.945	0.727	13.0616		+
ENSDARG00000027249	btg1	0	0.635299	0.907	0.822	11.4043		+			BTG1
ENSDARG00000058128	msna	0	0.56166	0.929	0.902	10.7699		+			MSN
ENSDARG00000030053	eef1db	0	0.612859	0.942	0.861	8.5247			+		EEF1D
ENSDARG00000025428	socs3a	0	0.917009	0.692	0.505	8.09665		+	+		SOCS3
ENSDARG00000031683	fosab	0	1.36221	0.538	0.433	7.79538		+	+	+	FOS
ENSDARG00000090444	ponzr1	0	0.666696	0.912	0.796	7.72548		+
ENSDARG00000102640	pdia3	0	0.935199	0.912	0.705	7.06593		+	+		PDIA3
ENSDARG00000014165	ssr3	0	1.23631	0.782	0.522	6.45617		+	+		SSR3
ENSDARG00000003216	anxa2a	0	1.05492	0.648	0.43	6.00495		+	+		ANXA2
ENSDARG00000005230	ssr2	0	0.636695	0.872	0.738	5.86723			+		SSR2
ENSDARG00000104782	oaz1b	0	0.805961	0.917	0.751	5.68968						OAZ3
ENSDARG00000099411	zgc:158343	0	1.30136	0.569	0.234	5.59909		+	+			IER3
ENSDARG00000076568	sec61b	0	0.695289	0.867	0.714	5.38295		+	+		SEC61B
ENSDARG00000020298	btg2	3.05743e-239	0.970546	0.588	0.49	5.30257		+			BTG2
ENSDARG00000092798	ppib	0	0.588102	0.896	0.769	5.15366		+	+		PPIB
ENSDARG00000019444	ssr4	0	0.572205	0.868	0.725	5.11767			+		SSR4
ENSDARG00000036456	anxa4	0	0.925434	0.852	0.692	5.05714		+			ANXA4
ENSDARG00000022315	atp6v1g1	0	1.96656	0.795	0.411	5.00078		+	+		ATP6V1G1
ENSDARG00000043511	prdx6	0	1.64605	0.733	0.446	4.82681		+	+
ENSDARG00000102105	dad1	0	0.784522	0.845	0.699	4.76551		+	+		DAD1
ENSDARG00000099439	serp1	0	0.663244	0.813	0.65	4.73485					SERP1
ENSDARG00000012513	sdcbp2	0	0.86627	0.706	0.532	4.66651		+	+		SDCBP2
ENSDARG00000078785	tmem258	0	0.658363	0.858	0.721	4.63677		+	+		TMEM258
ENSDARG00000043371	mdh2	0	0.51682	0.858	0.791	4.63267			+		MDH2
ENSDARG00000104068	gstp1.2	0	0.665244	0.812	0.624	4.38998		+	+
ENSDARG00000100020	pim1	0	0.653941	0.692	0.553	4.30556		+
ENSDARG00000005451	gdi2	0	1.23469	0.819	0.559	4.28337		+	+
ENSDARG00000099148	bzw1b	1.41822e-132	0.765002	0.547	0.463	4.26918		+	+		BZW1
ENSDARG00000022456	eno1a	7.47111e-239	0.70191	0.665	0.566	4.25695		+	+		ENO1
ENSDARG00000101794	atp6v0e1	0	0.782025	0.76	0.654	4.01803		+	+			ATP6V0E1
ENSDARG00000098293	si:dkey-27i16.2	1.20385e-66	0.574471	0.552	0.517	3.96414		+	+
ENSDARG00000036107	txnipa	3.04563e-275	0.634721	0.684	0.587	3.956		+			TXNIP
ENSDARG00000090912	npc2.1	0	1.43117	0.805	0.553	3.93485		+	+		NPC2
ENSDARG00000086881	ier2b	0	1.12653	0.519	0.339	3.89632		+	+			IER2
ENSDARG00000052082	gabarapb	0	0.585117	0.861	0.72	3.81386		+
ENSDARG00000002745	tdh	0	0.965204	0.706	0.526	3.77175			+
ENSDARG00000069846	zgc:162944	0	0.517058	0.69	0.567	3.75568		+	+
ENSDARG00000052712	suclg1	0	0.872284	0.754	0.503	3.66443		+	+		SUCLG1
ENSDARG00000021669	sec61a1	0	1.21028	0.788	0.528	3.52398		+	+		SEC61A1
ENSDARG00000080010	adh5	0	0.767761	0.699	0.467	3.47491		+	+
ENSDARG00000099465	rnf213a	0	0.916834	0.642	0.452	3.46528		+			RNF213
ENSDARG00000039150	lgmn	0	1.52976	0.477	0.151	3.43417	+	+	+		LGMN
ENSDARG00000030694	atp6v1e1b	0	1.82199	0.767	0.307	3.41009		+	+		ATP6V1E2, ATP6V1E1
ENSDARG00000069100	aldh9a1a.1	0	0.805757	0.657	0.51	3.38321			+		ALDH9A1
ENSDARG00000029072	klf6a	2.69369e-265	0.882003	0.617	0.506	3.2451		+		+	KLF6
ENSDARG00000040072	scpep1	0	1.92644	0.779	0.338	3.18809		+	+		SCPEP1
ENSDARG00000074201	flna	0	1.38101	0.642	0.364	3.10667		+	+		FLNA
ENSDARG00000007098	itm2ba	0	0.597041	0.792	0.643	3.10348		+			ITM2B
ENSDARG00000092903	zgc:153317	0	0.765087	0.638	0.441	2.94201		+			C15orf48
ENSDARG00000099195	ier2a	1.03342e-257	0.542047	0.581	0.449	2.93225			+
ENSDARG00000067797	spi1a	0	1.82319	0.758	0.299	2.84439		+	+	+		SPIB
ENSDARG00000005423	pgam1a	0	0.574089	0.698	0.536	2.74956		+	+		PGAM1, PGAM4
ENSDARG00000043608	eif4ebp1	0	0.800156	0.713	0.474	2.70589						EIF4EBP1
ENSDARG00000019881	bsg	0	0.979785	0.763	0.518	2.64738		+	+		BSG
ENSDARG00000035719	arl5c	0	1.54944	0.478	0.224	2.62421		+
ENSDARG00000067711	parvg	0	0.734772	0.678	0.539	2.62076						PARVG
ENSDARG00000074758	csde1	0	0.739283	0.749	0.536	2.59382		+		+	CSDE1
ENSDARG00000055504	cd68	0	1.83399	0.446	0.221	2.58314	+	+				CD68
ENSDARG00000111939	atf4a	4.70608e-297	0.546276	0.689	0.541	2.58256		+	+	+		ATF4
ENSDARG00000045352	cst14a.2	0	0.63762	0.71	0.555	2.5752		+				CSTB
ENSDARG00000021059	alas1	0	1.24863	0.628	0.375	2.5465		+			ALAS1
ENSDARG00000020133	jdp2b	4.32273e-142	1.44963	0.307	0.229	2.47062		+		+	JDP2
ENSDARG00000070386	krtcap2	0	0.800118	0.633	0.431	2.46762		+	+		KRTCAP2
ENSDARG00000111188	cdaa	0	1.05333	0.497	0.275	2.46144		+			CDA
ENSDARG00000039243	ifi27.2	2.00936e-239	0.577686	0.329	0.202	2.3944		+
ENSDARG00000069461	rnaseka	0	1.18076	0.666	0.382	2.36499		+	+		RNASEK
ENSDARG00000002632	anxa11b	0	0.552275	0.732	0.583	2.34592		+			ANXA11
ENSDARG00000008735	atp6ap2	0	1.0722	0.695	0.43	2.33082		+	+		ATP6AP2
ENSDARG00000071336	mif	1.81629e-303	0.553091	0.661	0.529	2.3109		+	+		MIF
ENSDARG00000033144	psme2	5.36009e-273	0.514027	0.673	0.529	2.30823		+	+		PSME2
ENSDARG00000036080	cd81a	0	0.82168	0.691	0.386	2.30739		+	+		CD81
ENSDARG00000000796	nr4a1	3.57305e-213	0.594421	0.418	0.298	2.2891		+	+	+	NR4A1
ENSDARG00000054543	samsn1a	0	0.742129	0.563	0.325	2.28428		+				SAMSN1
ENSDARG00000078389	ifi27.4	0	0.65956	0.511	0.302	2.28272		+				IFI27, IFI6, IFI27L1
ENSDARG00000054907	cox7a2l	0	1.03162	0.64	0.378	2.26411			+		COX7A2L
ENSDARG00000020625	jak1	0	1.06638	0.613	0.367	2.25916		+	+		JAK1
ENSDARG00000040623	fosl2	0	1.01097	0.547	0.266	2.24361			+	+	FOSL2
ENSDARG00000042824	nfe2l2a	0	0.734114	0.687	0.5	2.24009		+	+	+	NFE2L2
ENSDARG00000088087	kdm6ba	5.35584e-67	0.712915	0.356	0.293	2.23085		+	+		KDM6B
ENSDARG00000068628	rab8b	0	0.74522	0.555	0.336	2.15412		+	+		RAB8B
ENSDARG00000006766	snd1	0	1.09786	0.658	0.382	2.10088					SND1
ENSDARG00000007795	cst3	0	0.799489	0.665	0.432	2.08435		+				CST3
ENSDARG00000019137	tram1	0	0.994231	0.558	0.333	2.05857					TRAM1	TRAM1L1
ENSDARG00000056615	cybb	0	0.811379	0.643	0.403	2.04712					CYBB
ENSDARG00000027744	gadd45ba	1.00547e-206	0.757434	0.455	0.335	2.03612		+			GADD45B
ENSDARG00000018524	midn	1.81082e-198	0.718441	0.508	0.401	2.00742		+			MIDN
ENSDARG00000077239	si:ch211-165i18.2	0	5.99474	0.435	0.012	1.97911		+				ENDOD1
ENSDARG00000036427	slc3a2a	0	4.80965	0.49	0.024	1.73759		+				SLC3A2
ENSDARG00000091692	havcr2	0	4.4625	0.266	0.015	0.533876
ENSDARG00000070542	mafbb	0	4.30871	0.352	0.023	1.24217		+		+
ENSDARG00000054837	zgc:136870	0	4.05427	0.288	0.022	0.545265		+
ENSDARG00000098012	itgae.1	0	3.86661	0.364	0.038	1.16336		+				ITGAE
ENSDARG00000055400	si:dkey-56f14.7	0	3.5437	0.344	0.036	0.637227		+				ELMO1
ENSDARG00000056438	her9	0	3.50132	0.28	0.027	0.903807		+		+	HES4
ENSDARG00000076789	gja13.2	0	3.21425	0.33	0.041	0.715132		+
ENSDARG00000059883	trpv1	0	3.19113	0.253	0.029	0.441067		+				TRPV2
ENSDARG00000030307	hspa12b	0	3.12627	0.294	0.04	0.594858					HSPA12B
ENSDARG00000079009	abca1b	0	3.11098	0.281	0.038	0.542467		+				ABCA1
ENSDARG00000041980	calhm6	0	3.07162	0.331	0.046	0.617507		+			CALHM6
ENSDARG00000089383	il1fma	0	3.06986	0.364	0.059	1.04029		+				IL36B, IL1B, IL37, IL1RN, IL36RN, IL36G, IL1F10, IL36A
ENSDARG00000057035	stoml3b	0	3.02624	0.396	0.069	1.53843		+			STOML3
ENSDARG00000002196	bach1b	0	2.96521	0.281	0.061	0.939017		+		+	BACH1
ENSDARG00000023394	slc37a2	0	2.94952	0.351	0.051	0.633648		+			SLC37A2
ENSDARG00000079932	zgc:152830	0	2.89712	0.53	0.12	1.6466		+
ENSDARG00000000241	slc40a1	0	2.89448	0.282	0.106	1.91826		+			SLC40A1
ENSDARG00000094210	fthl31	0	2.87192	0.285	0.068	0.964335		+
ENSDARG00000105142	tcirg1b	0	2.85671	0.599	0.114	1.789		+			TCIRG1
ENSDARG00000058413	rnaset2l	0	2.83507	0.36	0.059	0.838269		+
ENSDARG00000009534	wls	0	2.81908	0.309	0.042	0.548064					WLS
ENSDARG00000099014	fxyd3	0	2.81582	0.368	0.05	0.780345		+
ENSDARG00000019815	fn1a	0	2.75578	0.332	0.039	0.859356		+			FN1
ENSDARG00000073893	dnase2	0	2.64412	0.458	0.104	1.14963		+				DNASE2
ENSDARG00000017504	shtn2	0	2.63945	0.284	0.054	0.623885		+
ENSDARG00000076586	csf2rb	0	2.63207	0.27	0.045	0.702571		+				IL2RB
ENSDARG00000062460	sgk3	0	2.63194	0.275	0.05	0.453889					SGK3
ENSDARG00000027750	dpp7	0	2.609	0.606	0.153	1.77605		+			DPP7
ENSDARG00000094854	ms4a17a.9	0	2.59526	0.559	0.099	1.93667		+				MS4A6E, MS4A6A, MS4A14, MS4A15, MS4A18, MS4A5, MS4A7, MS4A10, MS4A1, MS4A13, MS4A2
ENSDARG00000076318	atp6v1ab	0	2.59157	0.371	0.067	0.769541		+			ATP6V1A
ENSDARG00000016745	slc35f6	0	2.56731	0.25	0.053	0.535047		+			SLC35F6
ENSDARG00000115126	moxd1l	0	2.5208	0.303	0.057	1.04868
ENSDARG00000098745	tfec	0	2.51806	0.365	0.083	1.09541		+		+	TFEC
ENSDARG00000058160	tnfaip2b	0	2.50747	0.258	0.043	0.622584						TNFAIP2
ENSDARG00000037307	gnpda1	0	2.48083	0.46	0.103	1.02786		+			GNPDA1
ENSDARG00000018529	lipf	0	2.46974	0.314	0.076	0.85519		+			LIPA
ENSDARG00000005789	enpp1	0	2.46058	0.281	0.057	0.57221		+				ENPP1
ENSDARG00000039863	lifrb	0	2.39866	0.308	0.058	0.694631		+				IL3RA, OSMR, IL23R, IL12RB1, IL6R, CRLF2, IL2RG, IL27RA
ENSDARG00000003931	cndp2	0	2.33223	0.594	0.161	1.81477		+			CNDP2
ENSDARG00000051940	ugt2a3	0	2.30613	0.272	0.061	0.506411
ENSDARG00000102249	pepd	0	2.29826	0.575	0.166	1.59499		+			PEPD
ENSDARG00000005463	slc30a1a	0	2.29023	0.407	0.118	1.04764		+			SLC30A1
ENSDARG00000010794	tfeb	0	2.25523	0.278	0.065	0.580801		+		+	TFEB
ENSDARG00000013443	atp6v1ba	0	2.20107	0.534	0.153	1.56238		+
ENSDARG00000099885	trim105	0	2.19454	0.27	0.066	0.479531		+
ENSDARG00000102106	tgm1l1	0	2.18429	0.27	0.061	0.686821		+				TGM1
ENSDARG00000104701	map7d1b	0	2.15664	0.25	0.059	0.405597					MAP7D1
ENSDARG00000034534	atp6v1aa	0	2.14804	0.432	0.116	1.00788		+			ATP6V1A
ENSDARG00000034817	asah1b	0	2.13465	0.543	0.182	1.83033		+			ASAH1
ENSDARG00000035890	fuca1.1	0	2.10771	0.307	0.091	0.655646		+			FUCA1
ENSDARG00000007018	ms4a17a.6	0	2.07141	0.641	0.18	1.86795		+				MS4A6E, MS4A6A, MS4A14, MS4A15, MS4A18, MS4A5, MS4A7, MS4A10, MS4A1, MS4A13, MS4A2
ENSDARG00000044073	fuca2	0	2.06757	0.573	0.178	1.61992		+			FUCA2
ENSDARG00000052746	grinab	0	2.05464	0.534	0.153	1.22733		+
ENSDARG00000098439	nr1h3	0	2.04997	0.29	0.111	0.900944		+		+	NR1H3
ENSDARG00000054864	aplp2	0	2.04316	0.543	0.108	1.45148		+			APLP2
ENSDARG00000090396	si:cabz01074946.1	0	2.01839	0.455	0.153	1.8272		+
ENSDARG00000056407	irf8	0	2.00946	0.582	0.116	1.87315		+		+	IRF8
ENSDARG00000057853	atp6v0ca	0	1.99654	0.946	0.556	9.66027		+			ATP6V0C
ENSDARG00000033614	rasgef1ba	3.18142e-146	1.31695	0.379	0.293	1.95692		+			RASGEF1B
ENSDARG00000103483	litaf	3.40504e-296	0.51468	0.65	0.49	1.93056		+		+		LITAF
ENSDARG00000103979	calr3a	0	0.771598	0.551	0.363	1.90081		+
ENSDARG00000079387	si:ch211-102c2.4	0	0.730535	0.588	0.4	1.89268		+
ENSDARG00000088439	gm2a	0	1.35739	0.649	0.342	1.89248		+			GM2A
ENSDARG00000056642	hdac9b	0	1.51303	0.557	0.277	1.88526					HDAC9
ENSDARG00000041391	tmed10	0	0.813372	0.585	0.385	1.87771		+			TMED10
ENSDARG00000099313	naga	0	1.70788	0.625	0.286	1.86313		+			NAGA
ENSDARG00000077664	zgc:110239	0	1.59729	0.621	0.288	1.86196		+				CTSL, CTSV
ENSDARG00000040076	pycard	0	1.33928	0.574	0.297	1.83853		+
ENSDARG00000112359	ifi30a	0	1.81404	0.425	0.164	1.81634
ENSDARG00000075014	sqstm1	1.04787e-254	1.51373	0.409	0.283	1.81302		+			SQSTM1
ENSDARG00000037488	canx	0	0.935343	0.561	0.348	1.79616		+			CANX
ENSDARG00000070792	lrrc15	0	0.885188	0.524	0.347	1.76394		+				TLR3
ENSDARG00000009134	hlx1	0	0.957031	0.488	0.325	1.75646				+	HLX
ENSDARG00000044540	fkbp2	0	0.947087	0.589	0.335	1.7562		+			FKBP2
ENSDARG00000090552	si:dkey-7j14.6	0	0.741313	0.61	0.37	1.73283		+				MS4A6E, MS4A6A, MS4A14, MS4A15, MS4A18, MS4A5, MS4A7, MS4A10, MS4A1, MS4A13, MS4A2
ENSDARG00000096118	ost4	2.18463e-277	0.515827	0.6	0.446	1.71917		+			OST4
ENSDARG00000000069	dap	0	0.873619	0.563	0.348	1.71774		+			DAP
ENSDARG00000068367	nfkbie	1.25639e-161	0.63694	0.491	0.389	1.71552		+			NFKBIE
ENSDARG00000034368	hexb	0	0.981273	0.61	0.363	1.70127		+			HEXB
ENSDARG00000029036	rab32a	0	1.0832	0.565	0.325	1.69652		+			RAB32
ENSDARG00000036893	f13a1b	0	1.92554	0.49	0.196	1.67406		+				F13A1
ENSDARG00000075718	rpz5	0	1.7879	0.489	0.171	1.67009		+
ENSDARG00000105498	tsc22d3	9.30038e-203	0.702904	0.38	0.269	1.66964				+	TSC22D3
ENSDARG00000008936	sec11a	0	0.63499	0.532	0.373	1.64569		+			SEC11A
ENSDARG00000002165	psme1	0	0.618092	0.555	0.381	1.63944		+			PSME1
ENSDARG00000093945	vma21	0	1.07533	0.591	0.345	1.63775		+			VMA21
ENSDARG00000021987	plecb	0	1.65578	0.517	0.222	1.63352		+
ENSDARG00000036967	smox	0	0.555441	0.526	0.337	1.62083		+			SMOX
ENSDARG00000041041	cxcr3.2	0	1.25683	0.561	0.274	1.61939
ENSDARG00000037318	ddost	3.56138e-239	0.549319	0.54	0.405	1.60846		+			DDOST
ENSDARG00000069521	vps29	0	0.768977	0.615	0.414	1.58275		+			VPS29
ENSDARG00000062590	pleca	0	1.20572	0.372	0.195	1.54175		+
ENSDARG00000044001	lgals3b	0	1.04851	0.505	0.328	1.51266						LGALS9, LGALS9B, LGALS9C, LGALS7B, LGALS7, LGALS1, LGALS16, LGALS13, LGALS14, CLC, LGALS12
ENSDARG00000042933	bloc1s6	0	1.19669	0.61	0.315	1.50739					BLOC1S6
ENSDARG00000027141	ube2l3b	5.04014e-261	0.534017	0.571	0.425	1.50309		+			UBE2L3	UBE2L5
ENSDARG00000086699	smim15	0	1.4761	0.539	0.231	1.44484		+
ENSDARG00000038059	grb2b	0	0.906762	0.534	0.343	1.44367		+
ENSDARG00000090730	cfbl	0	0.779624	0.458	0.186	1.40332		+				CFB
ENSDARG00000016255	chmp4ba	1.14652e-34	0.571252	0.333	0.292	1.39603		+				CHMP4B
ENSDARG00000105116	p4hb	1.07094e-226	1.03391	0.313	0.204	1.38432					P4HB
ENSDARG00000070472	arf5	4.65551e-274	0.520711	0.512	0.357	1.3713					ARF5
ENSDARG00000021372	tob1b	3.42915e-270	0.679829	0.456	0.311	1.37091		+			TOB1
ENSDARG00000104901	ostc	1.78364e-264	0.5883	0.48	0.338	1.359		+			OSTC
ENSDARG00000089681	btf3l4	0	0.668278	0.525	0.34	1.35418					BTF3L4
ENSDARG00000037421	egr1	0	1.17219	0.323	0.135	1.35373		+		+		EGR4
ENSDARG00000098772	gig2d	8.5101e-223	0.638288	0.334	0.206	1.3534		+
ENSDARG00000068939	xaf1	0	1.7269	0.497	0.177	1.3452		+				XAF1
ENSDARG00000099476	zgc:174863	0	1.00396	0.509	0.328	1.34396		+
ENSDARG00000086332	bri3	0	0.919703	0.571	0.338	1.33817		+			BRI3
ENSDARG00000009881	ier5	7.5576e-233	0.628671	0.441	0.308	1.32613		+			IER5
ENSDARG00000051975	cd99	0	0.794575	0.494	0.337	1.32372		+				CD99
ENSDARG00000076120	foxp4	0	0.976436	0.436	0.185	1.31923				+	FOXP4
ENSDARG00000045066	entpd1	0	1.74615	0.486	0.189	1.28565					ENTPD1
ENSDARG00000018903	aimp2	0	0.689647	0.513	0.352	1.27745		+			AIMP2
ENSDARG00000032802	ktn1	0	0.671798	0.528	0.346	1.26541		+			KTN1
ENSDARG00000001940	dnajc1	0	0.860993	0.518	0.32	1.26196				+	DNAJC1
ENSDARG00000035676	ptp4a2b	1.05177e-135	0.543968	0.454	0.352	1.25949		+				PTP4A2
ENSDARG00000015653	tnip1	3.48689e-213	0.59874	0.437	0.311	1.2587		+			TNIP1
ENSDARG00000040432	klf2b	0	1.85108	0.427	0.168	1.24914				+		KLF17, KLF18
ENSDARG00000116847	p4hb	1.02594e-127	0.680037	0.321	0.233	1.23879
ENSDARG00000101034	zc3h12ab	9.06729e-242	0.814669	0.344	0.22	1.23417		+			ZC3H12A
ENSDARG00000074287	sptlc2b	3.26413e-181	0.935869	0.338	0.234	1.23189		+			SPTLC2
ENSDARG00000090194	lamtor5	0	1.3731	0.492	0.229	1.22909		+			LAMTOR5
ENSDARG00000071084	wipf1b	0	0.844081	0.532	0.307	1.2233		+
ENSDARG00000091111	tifa	0	1.64362	0.442	0.178	1.21972		+				TIFA
ENSDARG00000067916	lyn	0	1.08759	0.491	0.258	1.21119		+			LYN
ENSDARG00000006370	atp6v1h	0	1.15539	0.514	0.267	1.20677		+			ATP6V1H
ENSDARG00000095830	serpinb1l1	0	0.670791	0.511	0.352	1.19883					SERPINB8
ENSDARG00000055283	id2a	3.881e-162	1.02558	0.287	0.19	1.18933		+		+	ID2
ENSDARG00000037153	atp6ap1b	0	0.946915	0.503	0.285	1.1793		+				ATP6AP1
ENSDARG00000088612	si:ch211-153b23.7	0	1.45134	0.355	0.165	1.17598		+
ENSDARG00000016607	echdc2	2.46867e-208	0.553907	0.44	0.312	1.14709		+			ECHDC2
ENSDARG00000011545	arrb2b	2.24175e-268	0.529033	0.513	0.361	1.14709		+			ARRB2
ENSDARG00000116835	park7	0	0.874982	0.479	0.299	1.14559					PARK7
ENSDARG00000052928	arf6b	2.40186e-265	0.536065	0.501	0.351	1.13173		+
ENSDARG00000031681	atp6v0b	0	1.38157	0.469	0.221	1.11806		+			ATP6V0B
ENSDARG00000098852	smdt1b	5.14746e-205	0.500392	0.489	0.36	1.115		+				SMDT1
ENSDARG00000009418	mef2cb	0	1.19258	0.464	0.179	1.10791				+	MEF2C
ENSDARG00000021149	LOC792137	0	0.948853	0.469	0.279	1.10433						DHRS4L2, DHRS4, CBR3, DHRS2
ENSDARG00000010641	slc20a1b	2.853e-218	0.616029	0.428	0.3	1.09066		+			SLC20A1
ENSDARG00000018432	m6pr	0	1.03376	0.484	0.258	1.0809		+			M6PR
ENSDARG00000045836	mapk11	2.96187e-241	0.542903	0.451	0.313	1.08005					MAPK11
ENSDARG00000051986	ndufs8a	1.03382e-216	0.540983	0.469	0.34	1.07725					NDUFS8
ENSDARG00000002552	mapkapk2a	0	0.804402	0.434	0.265	1.05571					MAPKAPK2
ENSDARG00000029955	glb1l	0	1.27417	0.452	0.193	1.04933					GLB1L
ENSDARG00000013804	capns1b	1.12396e-278	0.593678	0.467	0.318	1.0464						CAPNS1
ENSDARG00000104773	junbb	0	1.13687	0.373	0.199	1.041				+	JUNB
ENSDARG00000101482	hk2	0	0.716157	0.388	0.235	1.03892		+			HK2
ENSDARG00000005840	got2b	7.97383e-235	0.546273	0.418	0.284	1.03859		+				GOT2
ENSDARG00000035043	pfdn5	0	0.67081	0.45	0.282	1.0382					PFDN5
ENSDARG00000112087	ube2l3a	0	0.768964	0.463	0.289	1.03144		+			UBE2L5	UBE2L3
ENSDARG00000057286	swap70b	0	1.00155	0.429	0.231	1.03085		+			SWAP70
ENSDARG00000105287	mpp1	0	1.98279	0.356	0.135	1.01634		+			MPP1
ENSDARG00000067672	card9	0	1.69752	0.357	0.124	1.00963		+			CARD9
ENSDARG00000075151	ifi27.7	0	0.81145	0.413	0.236	1.0084		+
ENSDARG00000102599	tgoln2	0	0.662485	0.437	0.275	1.00495		+				TGOLN2
ENSDARG00000075369	nck1b	0	1.07249	0.423	0.227	1.0041		+			NCK1
ENSDARG00000056532	serinc2	0	0.713263	0.469	0.301	1.0026		+				SERINC2
ENSDARG00000004724	tcea3	0	0.827323	0.447	0.289	0.999805					TCEA3
ENSDARG00000088040	mdp1	1.8895e-107	0.623979	0.303	0.224	0.999219		+
ENSDARG00000006603	csrp1a	0	0.749585	0.44	0.291	0.996486		+			CSRP1
ENSDARG00000044345	cyfip1	0	1.40255	0.46	0.196	0.994793		+			CYFIP1
ENSDARG00000093760	si:ch211-197h24.9	2.97505e-50	0.599448	0.302	0.251	0.990433		+
ENSDARG00000021343	wsb1	0	0.667548	0.456	0.297	0.98464					WSB1
ENSDARG00000075952	mbd2	0	1.41674	0.453	0.193	0.978653		+		+		MBD2
ENSDARG00000012871	npepl1	0	1.01543	0.442	0.235	0.972795		+			NPEPL1
ENSDARG00000103984	cyth4b	7.15008e-241	0.604035	0.437	0.304	0.971949						CYTH4
ENSDARG00000074782	adgrg3	0	0.987622	0.308	0.172	0.970322		+
ENSDARG00000079903	dcsignlg	0	1.71801	0.408	0.142	0.961211
ENSDARG00000067850	jund	0	1.43815	0.32	0.131	0.961211		+		+	JUND
ENSDARG00000030241	vbp1	8.42879e-226	0.554046	0.446	0.313	0.961015					VBP1
ENSDARG00000034117	rarga	0	0.887124	0.4	0.201	0.955353		+		+	RARG
ENSDARG00000026072	pdcd5	0	0.757066	0.44	0.276	0.954702					PDCD5
ENSDARG00000040812	ncf4	5.96312e-168	0.508597	0.407	0.294	0.950146					NCF4
ENSDARG00000039601	ier3ip1	9.28592e-265	0.600283	0.442	0.299	0.94507					IER3IP1
ENSDARG00000087152	sowahd	0	0.582873	0.413	0.235	0.944484						SOWAHD
ENSDARG00000069432	plscr3b	0	1.10189	0.396	0.207	0.938627				+		PLSCR4, PLSCR3, PLSCR2
ENSDARG00000042722	blnk	0	0.77924	0.431	0.189	0.935112						BLNK
ENSDARG00000099491	tmem176l.1	0	0.506088	0.437	0.269	0.92574		+
ENSDARG00000077499	plekho1b	0	0.806158	0.386	0.235	0.924308		+			PLEKHO1
ENSDARG00000043130	notch2	0	0.719502	0.436	0.259	0.921315						NOTCH2
ENSDARG00000087693	atox1	9.74418e-251	0.721215	0.391	0.262	0.92125		+
ENSDARG00000008816	glud1a	0	1.58423	0.378	0.144	0.920664		+			GLUD1, GLUD2
ENSDARG00000042138	selp	0	1.43645	0.38	0.176	0.915327					SELE
ENSDARG00000014763	arf2a	2.30304e-236	0.612394	0.419	0.285	0.914741		+				ARF1
ENSDARG00000100383	il10ra	0	0.850008	0.328	0.185	0.904849		+				IFNAR2, IFNGR1
ENSDARG00000023967	atp6v1c1a	0	1.29639	0.431	0.195	0.89808		+			ATP6V1C1
ENSDARG00000019496	esd	9.37843e-153	0.524566	0.399	0.294	0.889684					ESD
ENSDARG00000058839	susd1	0	0.922954	0.383	0.216	0.887537		+				SUSD1
ENSDARG00000008237	sars1	8.78745e-277	0.653411	0.392	0.252	0.881809		+			SARS1
ENSDARG00000036776	aldh8a1	6.38497e-187	0.732659	0.346	0.242	0.881419					ALDH8A1
ENSDARG00000063177	manf	0	1.15597	0.255	0.134	0.880508		+			MANF
ENSDARG00000068698	psenen	3.27774e-239	0.58334	0.438	0.302	0.880247					PSENEN
ENSDARG00000017105	vaspb	0	0.931432	0.417	0.233	0.876277		+				VASP
ENSDARG00000016085	mbnl3	0	0.824205	0.411	0.249	0.873739		+
ENSDARG00000000966	ncor2	7.62648e-258	0.604939	0.413	0.273	0.865864		+		+	NCOR2
ENSDARG00000103032	rap2b	0	0.697648	0.427	0.274	0.860527					RAP2B
ENSDARG00000005220	pdcd6	0	0.790852	0.404	0.25	0.857078		+			PDCD6
ENSDARG00000018569	tnfrsf1a	2.03312e-286	0.731258	0.404	0.262	0.854735
ENSDARG00000056259	tmem131	0	0.82236	0.379	0.218	0.846339		+			TMEM131
ENSDARG00000069090	atp6v0d1	0	1.21934	0.395	0.185	0.844126		+			ATP6V0D1
ENSDARG00000103276	fcer1g	0	1.58862	0.371	0.114	0.842629		+
ENSDARG00000038668	gbp1	2.8257e-280	1.23681	0.283	0.166	0.841979		+				GBP6
ENSDARG00000014806	hacd2	0	1.39424	0.398	0.171	0.839115					HACD2
ENSDARG00000098853	ehd1a	1.6158e-152	0.573883	0.335	0.235	0.837748		+			EHD1
ENSDARG00000008165	caspa	0	1.28372	0.413	0.191	0.837162
ENSDARG00000036784	commd7	0	0.984022	0.39	0.194	0.834364		+			COMMD7
ENSDARG00000098774	si:zfos-741a10.3	2.16515e-279	0.757007	0.358	0.224	0.831565
ENSDARG00000012040	rnf19a	7.3902e-297	0.818744	0.355	0.218	0.827075		+			RNF19A
ENSDARG00000013681	shisa10.1	0	0.901484	0.388	0.218	0.824732		+
ENSDARG00000058504	ap1s2	4.12588e-276	0.622384	0.386	0.242	0.823495
ENSDARG00000011175	atp6v1d	0	1.58466	0.385	0.153	0.817637		+			ATP6V1D
ENSDARG00000028957	maff	1.85472e-176	0.940646	0.291	0.194	0.813798		+		+	MAFF
ENSDARG00000033450	nkap	6.821e-190	0.500414	0.371	0.25	0.811975		+			NKAPL
ENSDARG00000056233	tmem179ba	0	0.911275	0.363	0.207	0.804165						TMEM179B
ENSDARG00000031100	ivns1abpa	0	1.25554	0.355	0.165	0.803645		+			IVNS1ABP
ENSDARG00000078904	brd4	6.72074e-188	0.553435	0.385	0.268	0.794663		+
ENSDARG00000019008	erp44	3.53765e-153	0.513094	0.392	0.286	0.793882					ERP44
ENSDARG00000071426	lrrc59	0	1.3942	0.328	0.136	0.790433
ENSDARG00000012656	atf6	3.53502e-252	0.695564	0.358	0.229	0.789977		+		+		ATF6
ENSDARG00000045543	atp6v1f	2.67807e-183	0.61801	0.371	0.255	0.788936		+			ATP6V1F
ENSDARG00000035598	coro1ca	0	1.74621	0.376	0.123	0.787699		+			CORO1C
ENSDARG00000022712	stat3	0	1.32672	0.362	0.169	0.781582				+	STAT3
ENSDARG00000021556	ubl3b	0	0.985938	0.402	0.219	0.780801
ENSDARG00000020761	arrdc2	0	1.67338	0.315	0.124	0.78002		+			ARRDC2
ENSDARG00000041450	rab11a	0	0.854268	0.373	0.214	0.779694		+			RAB11A
ENSDARG00000071031	snx1a	0	0.834349	0.41	0.222	0.779173					SNX1
ENSDARG00000101569	ppargc1b	3.89838e-261	0.895868	0.312	0.192	0.773446		+				PPARGC1B
ENSDARG00000042667	klf2a	0	1.2846	0.268	0.089	0.769151		+		+		KLF17, KLF18
ENSDARG00000086826	sult6b1	0	0.836525	0.334	0.195	0.766612		+				SULT6B1
ENSDARG00000007760	spg21	0	1.08774	0.381	0.194	0.762838		+			SPG21
ENSDARG00000002190	chmp2bb	5.85693e-233	0.675899	0.38	0.253	0.757631		+			CHMP2B
ENSDARG00000020301	os9	0	1.30938	0.351	0.158	0.757045						OS9
ENSDARG00000014914	lamp2	0	0.510323	0.389	0.237	0.75672		+			LAMP2
ENSDARG00000000568	ell	8.9945e-177	0.79696	0.277	0.18	0.756459		+			ELL
ENSDARG00000098387	tmem176l.3a	4.04195e-212	0.533179	0.379	0.251	0.752229						MS4A6E, MS4A6A, MS4A14, MS4A15, MS4A18, MS4A5, MS4A7, MS4A10, MS4A1, MS4A13, MS4A2
ENSDARG00000017658	gmppb	0	0.900598	0.374	0.21	0.750993					GMPPB
ENSDARG00000074262	nck1a	0	0.734486	0.38	0.217	0.746437		+			NCK1
ENSDARG00000045075	tmem106a	0	1.21125	0.344	0.172	0.746111		+
ENSDARG00000075650	vps26c	8.15569e-211	0.595268	0.387	0.263	0.745265					VPS26C
ENSDARG00000014587	slc38a5b	1.74338e-288	0.67771	0.331	0.197	0.744679		+				SLC36A2, SLC36A3
ENSDARG00000020387	nipsnap3a	0	1.20338	0.33	0.163	0.744354		+			NIPSNAP3B, NIPSNAP3A
ENSDARG00000074635	abca1a	0	1.33118	0.279	0.135	0.735242		+			ABCA1
ENSDARG00000069855	pnisr	5.56237e-195	0.517524	0.337	0.219	0.732249					PNISR
ENSDARG00000059789	parp8	0	0.808852	0.376	0.221	0.726391		+			PARP8
ENSDARG00000100968	si:ch211-1a19.3	2.7487e-286	0.81399	0.258	0.139	0.726196		+
ENSDARG00000035054	pdcd10a	0	0.732032	0.378	0.223	0.725545		+			PDCD10
ENSDARG00000014556	serpinb1l3	9.84153e-265	0.725774	0.368	0.236	0.723397						SERPINB8
ENSDARG00000042322	si:dkey-177p2.6	2.17355e-218	0.673806	0.342	0.223	0.720989		+
ENSDARG00000044241	dram2b	0	1.10845	0.383	0.19	0.720729					DRAM2
ENSDARG00000051888	ist1	1.05596e-181	0.626381	0.342	0.233	0.720664		+			IST1
ENSDARG00000101914	metrnla	0	1.35496	0.335	0.147	0.714741		+			METRNL
ENSDARG00000092033	si:dkey-239h2.3	6.84111e-253	0.62611	0.274	0.156	0.701009		+
ENSDARG00000104451	slc39a7	2.12796e-154	0.601943	0.318	0.22	0.695997		+			SLC39A7
ENSDARG00000017794	sdr16c5b	1.27162e-148	0.627278	0.324	0.227	0.694761		+
ENSDARG00000045402	commd3	1.06853e-233	0.67414	0.352	0.228	0.692548		+			COMMD3
ENSDARG00000029865	rassf2a	0	1.10052	0.368	0.179	0.691897					RASSF2
ENSDARG00000021309	rhoca	2.09567e-255	0.665976	0.358	0.226	0.686625		+
ENSDARG00000037967	si:dkey-16l2.16	0	0.95141	0.323	0.184	0.681093
ENSDARG00000094965	nfil3-5	7.02198e-294	0.990207	0.263	0.145	0.680508		+		+
ENSDARG00000021443	zfp36l1b	0	1.20818	0.315	0.118	0.678295				+	ZFP36L1
ENSDARG00000099532	ubl3a	6.14609e-206	0.944547	0.272	0.17	0.677709					UBL3
ENSDARG00000006242	ptp4a1	9.68316e-178	0.586085	0.345	0.236	0.676212		+			PTP4A1
ENSDARG00000067795	ifngr2	6.90539e-171	0.544651	0.358	0.248	0.673218						IL22RA1, IFNAR2, IFNGR1, IL10RA
ENSDARG00000016280	eif1ad	0	0.74814	0.334	0.186	0.672698					EIF1AD
ENSDARG00000036057	tradd	0	0.763261	0.342	0.202	0.672307						TRADD
ENSDARG00000014463	usf1l	6.50896e-149	0.510382	0.35	0.247	0.672047				+		USF1
ENSDARG00000008224	vps35	3.04543e-233	0.707341	0.343	0.221	0.671266		+			VPS35
ENSDARG00000022599	dnpep	2.24518e-257	0.679078	0.352	0.221	0.664237					DNPEP
ENSDARG00000019081	dhdh.2	0	1.01286	0.346	0.19	0.660592					DHDH
ENSDARG00000079895	ehbp1l1b	0	1.67302	0.304	0.115	0.659226		+
ENSDARG00000098903	tfe3a	3.02266e-272	0.782144	0.336	0.207	0.657403				+	TFE3
ENSDARG00000000857	mapk14a	0	1.16534	0.341	0.161	0.656883					MAPK14
ENSDARG00000033440	metap1	0	0.839027	0.33	0.169	0.653368					METAP1
ENSDARG00000046081	bloc1s2	9.0267e-240	0.651021	0.354	0.227	0.652197		+			BLOC1S2
ENSDARG00000044339	rp2	2.67235e-188	0.61566	0.329	0.218	0.645688		+			RP2
ENSDARG00000032997	rnf185	3.32728e-223	0.632168	0.347	0.223	0.644387					RNF185
ENSDARG00000076296	triqk	5.43224e-260	0.799545	0.313	0.191	0.641588					TRIQK
ENSDARG00000100394	lnpep	0	1.00845	0.347	0.177	0.639245		+			LNPEP
ENSDARG00000025269	pdcd6ip	1.68209e-197	0.617545	0.337	0.222	0.633388		+
ENSDARG00000007184	zbtb16a	2.19309e-278	0.827865	0.289	0.167	0.632281				+	ZBTB16
ENSDARG00000025391	pfdn2	0	0.967692	0.309	0.158	0.631956		+			PFDN2
ENSDARG00000040192	nenf	0	0.975166	0.332	0.184	0.630524					NENF
ENSDARG00000095090	tspan37	0	1.46508	0.314	0.126	0.618418		+
ENSDARG00000026582	iscub	0	0.854958	0.319	0.163	0.615945		+			ISCU
ENSDARG00000069302	snx9b	0	1.68565	0.321	0.106	0.614904		+			SNX9
ENSDARG00000054292	si:ch211-14a17.11	7.96687e-217	0.732263	0.292	0.181	0.614123					C14orf119
ENSDARG00000003820	nr1d2a	1.88044e-187	0.734067	0.291	0.187	0.613993				+		NR1D2
ENSDARG00000005842	cd9a	0	0.941649	0.339	0.168	0.613602
ENSDARG00000018111	kdm7aa	1.74163e-243	0.914544	0.25	0.143	0.612691						KDM7A
ENSDARG00000092731	mhc1uka	6.80107e-113	0.522001	0.271	0.188	0.612366		+				MR1, AZGP1
ENSDARG00000035152	ap2b1	2.35636e-213	0.662227	0.328	0.212	0.608786					AP2B1
ENSDARG00000056480	cpvl	0	1.65326	0.334	0.118	0.604035		+			CPVL
ENSDARG00000078386	dync1i2a	8.39685e-160	0.565389	0.322	0.219	0.602799						DYNC1I2
ENSDARG00000038743	copb2	1.23156e-257	0.74486	0.31	0.186	0.600911		+			COPB2
ENSDARG00000094695	si:dkey-204f11.64	0	1.97828	0.305	0.08	0.599024		+
ENSDARG00000014995	jagn1b	4.59239e-165	0.571874	0.306	0.203	0.597332					JAGN1
ENSDARG00000037883	prcp	0	1.92651	0.342	0.082	0.594598		+			PRCP
ENSDARG00000020123	coq8aa	4.02259e-143	0.625187	0.298	0.206	0.592255					COQ8A
ENSDARG00000038359	enosf1	0	1.66912	0.327	0.111	0.590693		+			ENOSF1
ENSDARG00000056623	ptenb	1.3971e-176	0.59756	0.316	0.209	0.586528		+			PTEN
ENSDARG00000104806	fbxw11a	0	0.931643	0.319	0.167	0.586398						FBXW11
ENSDARG00000088357	acadl	2.22486e-160	0.538708	0.317	0.214	0.585486		+			ACADL
ENSDARG00000034777	txn2	1.28145e-189	0.590371	0.319	0.208	0.585356					TXN2
ENSDARG00000111074	niban2b	0	1.64184	0.294	0.096	0.583209
ENSDARG00000077410	myo9b	1.77702e-264	0.782833	0.309	0.184	0.58015		+			MYO9B
ENSDARG00000059354	glmp	0	1.51343	0.329	0.127	0.578783		+		+		GLMP
ENSDARG00000036541	rhbdf1a	3.23887e-146	0.566384	0.309	0.212	0.578718					RHBDF1
ENSDARG00000010831	churc1	5.11864e-152	0.548387	0.296	0.199	0.576505					CHURC1
ENSDARG00000062532	washc2c	0	1.03063	0.305	0.145	0.572665		+				WASHC2C, WASHC2A
ENSDARG00000003641	tfg	8.74736e-301	0.827672	0.305	0.174	0.570387		+			TFG
ENSDARG00000015757	tmem50a	2.36975e-175	0.551184	0.326	0.217	0.570322					TMEM50A
ENSDARG00000016368	zbtb8os	1.90968e-143	0.523488	0.318	0.22	0.569932					ZBTB8OS
ENSDARG00000042732	peds1	5.76076e-222	0.733351	0.303	0.189	0.568109
ENSDARG00000079626	elf2b	2.48977e-168	0.604719	0.29	0.189	0.567068				+	ELF2
ENSDARG00000045959	csf3r	4.95464e-196	0.726226	0.286	0.181	0.566352		+			CSF3R
ENSDARG00000013961	slc31a1	0	1.88611	0.307	0.092	0.56453		+			SLC31A1
ENSDARG00000034189	oxsr1a	5.90423e-146	0.562881	0.283	0.19	0.56082
ENSDARG00000012718	wee2	0	1.41024	0.3	0.122	0.554702					WEE2
ENSDARG00000019420	etnk1	2.14591e-123	0.583791	0.293	0.205	0.554051		+			ETNK1
ENSDARG00000017985	zgc:77739	0	1.23124	0.274	0.125	0.551058		+			C4orf33
ENSDARG00000025593	plekhj1	2.5621e-128	0.583333	0.294	0.205	0.544419		+			PLEKHJ1
ENSDARG00000076602	prss16	0	1.5533	0.31	0.114	0.541686		+
ENSDARG00000039969	akirin1	1.30615e-128	0.532919	0.29	0.2	0.541555		+			AKIRIN1
ENSDARG00000005049	rab20	0	1.8413	0.303	0.089	0.540579		+			RAB20
ENSDARG00000009350	atg3	0	0.912782	0.3	0.163	0.539863		+			ATG3
ENSDARG00000014085	atp6v1e1a	2.51919e-295	0.792679	0.292	0.164	0.539603		+			ATP6V1E1	ATP6V1E2
ENSDARG00000058693	cast	5.09383e-275	0.866908	0.284	0.163	0.53739		+				CAST
ENSDARG00000086471	pkig	0	1.39442	0.299	0.12	0.535438					PKIG
ENSDARG00000086753	bbln	0	1.39897	0.268	0.116	0.535373		+			BBLN
ENSDARG00000091418	snx17	7.21081e-210	0.778461	0.281	0.174	0.52971		+			SNX17
ENSDARG00000094809	ms4a17a.11	0	1.63249	0.282	0.072	0.528409		+				MS4A6E, MS4A6A, MS4A14, MS4A15, MS4A18, MS4A5, MS4A7, MS4A10, MS4A1, MS4A13, MS4A2
ENSDARG00000005122	atp2a2b	5.6781e-112	0.546501	0.272	0.191	0.527302					ATP2A2
ENSDARG00000039082	zgc:123010	0	1.50838	0.293	0.109	0.526261
ENSDARG00000039650	itm2cb	7.55983e-280	0.885843	0.265	0.148	0.525155					ITM2C
ENSDARG00000061368	klf13	3.73534e-268	0.631932	0.279	0.157	0.524764		+		+		KLF14, KLF17, KLF16, KLF18
ENSDARG00000006915	arl8ba	2.61583e-181	0.66622	0.284	0.182	0.518776		+			ARL8B
ENSDARG00000075748	nckap1l	3.84502e-286	0.952063	0.281	0.158	0.515197					NCKAP1L
ENSDARG00000054302	ehd4	0	1.00725	0.28	0.132	0.513895		+				EHD4
ENSDARG00000016059	rab5b	2.17048e-159	0.565059	0.273	0.177	0.511487
ENSDARG00000003564	dohh	3.58991e-288	0.799806	0.274	0.151	0.506931
ENSDARG00000063572	perp	0	1.52182	0.261	0.096	0.505109					PERP
ENSDARG00000104043	gng10	0	1.8245	0.27	0.07	0.50192		+			GNG10
ENSDARG00000052994	slc25a28	7.91555e-159	0.59014	0.276	0.18	0.500033					SLC25A28
ENSDARG00000020377	eif4g2a	3.36845e-106	0.517692	0.263	0.184	0.491181					EIF4G2
ENSDARG00000077119	naxd	3.86634e-255	0.771081	0.279	0.162	0.490726					NAXD
ENSDARG00000061796	rasgrp4	0	0.833657	0.284	0.154	0.489815						RASGRP4
ENSDARG00000016649	akr7a3	0	1.16176	0.278	0.129	0.487667		+			AKR7L
ENSDARG00000020334	ptpn11a	8.12069e-223	0.717359	0.277	0.167	0.487602					PTPN11
ENSDARG00000069066	nufip2	1.94817e-183	0.659367	0.269	0.168	0.485454
ENSDARG00000004774	wdr36	0	1.13168	0.268	0.124	0.484348					WDR36
ENSDARG00000063030	mesd	1.19392e-179	0.628864	0.269	0.169	0.482265		+			MESD
ENSDARG00000071424	ap3d1	0	1.1455	0.268	0.125	0.47439					AP3D1
ENSDARG00000053864	mideasb	4.82767e-139	0.608664	0.253	0.167	0.472763				+		MIDEAS
ENSDARG00000078195	fhit	1.45016e-223	0.684736	0.269	0.158	0.47055					FHIT
ENSDARG00000097824	smco4	0	1.28669	0.255	0.116	0.469444
ENSDARG00000103658	hivep1	1.40285e-141	0.637942	0.255	0.168	0.466645				+	HIVEP1
ENSDARG00000026017	xpnpep2	0	1.60606	0.269	0.099	0.463391					XPNPEP2
ENSDARG00000026068	trappc5	3.96315e-199	0.69746	0.275	0.17	0.45916					TRAPPC5
ENSDARG00000045681	irf5	0	1.28391	0.266	0.111	0.45916		+		+	IRF5
ENSDARG00000005359	sucla2	2.19653e-244	0.804388	0.257	0.147	0.457924		+			SUCLA2
ENSDARG00000067593	sco1	3.61839e-241	0.789593	0.256	0.146	0.456427					SCO1
ENSDARG00000008200	ugp2b	4.43503e-174	0.64732	0.257	0.16	0.456232					UGP2
ENSDARG00000104693	il6st	1.29731e-300	0.817057	0.255	0.134	0.453433
ENSDARG00000098645	rgn	0	1.15033	0.266	0.123	0.452782					RGN
ENSDARG00000028748	tm9sf3	7.61119e-158	0.593997	0.26	0.167	0.451871					TM9SF3
ENSDARG00000016457	irf9	0	1.05179	0.262	0.124	0.44712				+		IRF9
ENSDARG00000102612	slc15a4	0	1.8493	0.271	0.078	0.44315		+			SLC15A4
ENSDARG00000063719	usp8	2.20321e-186	0.702736	0.263	0.164	0.442694					USP8
ENSDARG00000036257	rasal2	4.64781e-127	0.554307	0.255	0.17	0.435796					RASAL2
ENSDARG00000078686	arl8a	0	0.966531	0.255	0.135	0.433843					ARL8A
ENSDARG00000008142	stxbp3	0	0.991981	0.253	0.132	0.431045						STXBP3
ENSDARG00000026762	hycc1	6.27398e-232	0.763252	0.261	0.152	0.429938		+				HYCC1
ENSDARG00000103464	pggt1b	9.60146e-108	0.508553	0.261	0.182	0.419069					PGGT1B

## Sheet: NEUTROPHILS
EnsID	Name	p_val_adj	avg_log2FC	pct.1	pct.2	avg_expr	known key gene	known marker	in network	transcription factor	H.s. ortho high confident	H.s. ortho low confident
ENSDARG00000057789	lyz	0	5.26071	0.999	0.547	1269.76	+	+	+			LYZL2, LYZL1
ENSDARG00000021339	cpa5	0	3.5257	0.995	0.364	39.2145	+	+	+		CPA1
ENSDARG00000008155	sms	0	3.24915	0.955	0.245	9.43738	+	+	+		SMS
ENSDARG00000033227	lect2.1	0	3.20858	0.992	0.616	405.76	+	+	+		LECT2
ENSDARG00000010423	npsn	0	3.10096	1	0.451	108.197	+	+	+
ENSDARG00000019521	mpx	0	2.44275	0.998	0.302	20.5765	+	+	+		EPX
ENSDARG00000035326	nccrp1	0	2.16739	0.989	0.513	19.6912	+	+	+			NCCRP1
ENSDARG00000062519	abcc13	0	5.28291	0.734	0.04	4.15469		+	+			ABCC6
ENSDARG00000056200	abcb9	0	4.05292	0.818	0.07	3.30475		+	+		ABCB9
ENSDARG00000075664	si:ch1073-429i10.1	0	3.31155	0.931	0.286	25.2758		+	+
ENSDARG00000038728	ch25hl2	0	3.13005	0.9	0.174	8.43806		+	+
ENSDARG00000036966	hsd3b7	0	3.0486	0.762	0.108	2.56639		+	+		HSD3B7
ENSDARG00000012016	hpgd	0	2.78592	0.663	0.093	2.01397		+	+		HPGD
ENSDARG00000077069	srgn	0	2.76459	1	0.82	102.423			+			SRGN
ENSDARG00000033170	sult2st1	0	2.70758	0.982	0.311	11.585		+	+			SULT1A3, SULT1A4, SULT1E1, SULT2A1, SULT1A2, SULT1A1
ENSDARG00000036940	ctss1	0	2.60687	0.733	0.124	2.50712		+	+			CTSL, CTSV, TINAG, CTSF, CTSW
ENSDARG00000036382	ponzr6	0	2.46295	0.897	0.179	6.14923		+	+
ENSDARG00000056600	papss2b	0	2.43586	0.708	0.183	3.06258		+	+		PAPSS2
ENSDARG00000024116	vamp8	0	2.42911	0.927	0.279	5.4701		+	+		VAMP8
ENSDARG00000043856	amd1	0	2.3706	0.745	0.194	2.6873		+	+		AMD1
ENSDARG00000102221	hacd4	0	2.28251	0.778	0.194	2.74819		+	+		HACD4
ENSDARG00000054755	alox5ap	0	2.24403	0.966	0.382	8.37942		+	+		ALOX5AP
ENSDARG00000035018	thy1	0	2.18412	0.823	0.217	5.61967		+	+			THY1
ENSDARG00000009208	prkcda	0	2.17198	0.773	0.192	2.48573		+	+		PRKCD
ENSDARG00000053381	plpp1a	0	2.0554	0.766	0.191	3.20624			+		PLPP1
ENSDARG00000053542	kctd12.2	0	2.02158	0.701	0.191	2.7131		+	+		KCTD12
ENSDARG00000037870	actb2	0	0.801267	1	1	294.638		+	+		ACTB, ACTG1
ENSDARG00000077777	tmsb4x	0	0.51328	1	0.999	159.081		+	+
ENSDARG00000088091	pfn1	0	0.951656	1	0.993	115.887			+			PFN1
ENSDARG00000009978	icn	0	0.707015	0.926	0.793	66.5083		+	+			S100A16
ENSDARG00000037746	actb1	0	1.48533	0.999	0.79	44.0575		+	+		ACTB	ACTG1
ENSDARG00000012972	cfl1l	0	1.2686	0.971	0.599	26.045		+	+
ENSDARG00000035136	selenow1	0	1.77346	0.997	0.829	24.9154		+	+			SELENOW
ENSDARG00000025147	cd63	0	1.31894	0.999	0.732	20.8949		+	+		CD63
ENSDARG00000026829	cotl1	0	0.847046	0.997	0.9	20.8312		+	+		COTL1
ENSDARG00000039914	gapdhs	0	1.03564	0.997	0.933	20.4323		+	+		GAPDHS
ENSDARG00000033735	ncf1	0	1.16655	0.958	0.631	17.1916	+	+	+		NCF1
ENSDARG00000104181	tmsb1	0	1.1041	0.924	0.57	14.6437		+	+
ENSDARG00000027063	arpc1b	0	0.662048	0.996	0.931	12.6693		+	+		ARPC1B
ENSDARG00000035622	xbp1	0	0.542676	0.977	0.877	11.5306		+	+	+	XBP1
ENSDARG00000007693	nfkbiab	0	0.755132	0.807	0.75	11.4375		+	+
ENSDARG00000054610	coro1a	0	1.06697	0.983	0.704	11.3185		+	+		CORO1A
ENSDARG00000054058	h1-10	0	0.766388	0.768	0.679	10.9418		+	+		H1-10
ENSDARG00000098700	il1b	0	1.24016	0.515	0.222	10.4786	+	+	+			IL36B, IL1B, IL37, IL1RN, IL36RN, IL36G, IL1F10, IL36A
ENSDARG00000099766	myl12.1	0	0.611523	0.987	0.925	8.98441			+
ENSDARG00000023188	lcp1	0	1.02323	0.957	0.736	8.50331		+	+		LCP1
ENSDARG00000000767	spi1b	0	0.520799	0.957	0.737	8.446		+	+	+	SPI1
ENSDARG00000039007	eno3	0	0.590471	0.971	0.891	8.35205			+		ENO3
ENSDARG00000057882	arpc3	0	0.779889	0.973	0.833	8.30792		+	+		ARPC3
ENSDARG00000075261	timp2b	0	0.739757	0.774	0.388	8.19736		+	+		TIMP2
ENSDARG00000038010	rac2	0	0.707286	0.981	0.851	8.16783		+	+			RAC2
ENSDARG00000026369	dbi	0	0.630176	0.942	0.781	7.69156		+			DBI
ENSDARG00000036074	cebpa	0	0.81345	0.841	0.642	7.2912		+	+	+	CEBPA
ENSDARG00000001452	adam8a	0	1.53736	0.896	0.335	6.85227		+	+			ADAM8
ENSDARG00000113899	zgc:77650	0	0.612628	0.816	0.469	5.92209		+	+		ARF5
ENSDARG00000043102	lxn	0	0.87283	0.893	0.584	5.80392			+		LXN
ENSDARG00000086337	si:dkey-102g19.3	0	0.632045	0.797	0.454	5.55306		+	+			PINLYP, LYPD8
ENSDARG00000078619	pnp5a	0	1.05583	0.464	0.28	5.50855		+	+		PNP
ENSDARG00000058348	scinlb	0	1.45092	0.901	0.349	5.24507		+	+
ENSDARG00000033466	tagln2	0	0.964911	0.918	0.58	5.20037		+	+		TAGLN
ENSDARG00000099672	capgb	0	1.31601	0.94	0.479	5.02222		+	+		CAPG
ENSDARG00000058593	sri	0	0.774391	0.922	0.671	4.99458		+	+		SRI
ENSDARG00000093124	scpp8	0	1.7137	0.828	0.18	4.94431	+	+	+
ENSDARG00000054823	id3	0	1.33266	0.893	0.392	4.93508		+	+	+	ID3
ENSDARG00000098787	cd7al	0	1.51796	0.875	0.361	4.67205		+	+
ENSDARG00000058734	prdx1	0	1.72707	0.803	0.301	4.62988		+	+			PRDX1
ENSDARG00000074656	ctss2.1	0	0.665334	0.8	0.547	4.47247		+	+			CTSS
ENSDARG00000056090	capza1b	0	1.18227	0.902	0.507	4.4396		+	+
ENSDARG00000096331	si:ch73-248e21.7	0	1.31549	0.816	0.451	4.41923			+
ENSDARG00000042927	mapre1a	0	1.23298	0.904	0.537	4.31929		+	+		MAPRE1
ENSDARG00000003216	anxa2a	0	0.522995	0.696	0.375	4.18278		+			ANXA2
ENSDARG00000058225	arpc4l	0	0.941452	0.903	0.531	4.04605		+	+
ENSDARG00000006029	lta4h	0	1.63742	0.886	0.342	4.03577		+	+		LTA4H
ENSDARG00000063295	myh9a	0	1.12704	0.833	0.464	4.02459		+	+		MYH9
ENSDARG00000033738	zgc:153867	0	1.15012	0.527	0.37	4.01197		+	+		MYL6, MYL6B
ENSDARG00000005162	tpm3	0	0.654824	0.903	0.698	3.91275			+			TPM3
ENSDARG00000008075	illr4	0	1.67294	0.805	0.215	3.72707		+	+			CLEC4F
ENSDARG00000007377	odc1	0	1.24364	0.736	0.367	3.65194		+	+		ODC1
ENSDARG00000007682	ppdpfa	0	1.81037	0.85	0.209	3.64249		+	+		PPDPF	PPDPFL
ENSDARG00000015343	pgd	0	1.22188	0.847	0.399	3.32772		+	+		PGD
ENSDARG00000007823	atf3	0	0.885862	0.633	0.255	3.26518		+	+	+	ATF3
ENSDARG00000053836	si:ch211-284o19.8	0	1.93421	0.72	0.15	3.25004		+	+
ENSDARG00000070822	cnp	0	0.700457	0.843	0.625	3.24443		+	+			CNP
ENSDARG00000100742	reep5	0	0.571244	0.822	0.65	3.23087			+		REEP5
ENSDARG00000044852	wbp2nl	0	0.743243	0.796	0.573	3.22782		+	+
ENSDARG00000017602	ccng2	0	0.868835	0.54	0.333	3.18293		+	+		CCNG2
ENSDARG00000022456	eno1a	0	0.523137	0.788	0.501	3.17902		+	+		ENO1
ENSDARG00000052438	actr2a	0	0.900662	0.824	0.558	3.17691		+	+		ACTR2
ENSDARG00000103735	elovl1b	0	0.544001	0.839	0.622	3.12118			+		ELOVL1
ENSDARG00000004301	rhogb	0	0.711036	0.798	0.538	3.10634		+	+		RHOG
ENSDARG00000039980	ppt1	0	0.727531	0.746	0.527	3.09256		+	+		PPT1
ENSDARG00000036282	rnaset2	0	1.32854	0.798	0.312	3.05822		+	+			RNASET2
ENSDARG00000020187	gca	0	1.14103	0.813	0.442	2.98573			+		GCA
ENSDARG00000069100	aldh9a1a.1	0	0.710555	0.757	0.447	2.94397		+	+		ALDH9A1
ENSDARG00000104018	mtpn	0	0.893672	0.811	0.539	2.93372		+	+		MTPN
ENSDARG00000104325	plek	0	1.05114	0.79	0.457	2.90861		+	+	+	PLEK
ENSDARG00000000906	skap2	0	0.947442	0.811	0.492	2.81872		+	+		SKAP2
ENSDARG00000090767	si:ch211-136m16.8	0	0.876476	0.716	0.399	2.8084		+	+
ENSDARG00000058302	sh3bgrl	0	1.25957	0.787	0.376	2.78988		+	+		SH3BGRL
ENSDARG00000075121	hbegfa	0	1.53202	0.719	0.254	2.7201		+	+			HBEGF
ENSDARG00000018145	mid1ip1l	0	0.683788	0.701	0.469	2.69367		+
ENSDARG00000034187	calm1b	0	0.792296	0.762	0.39	2.6411		+	+			CALML3, CALM3
ENSDARG00000104474	il6r	0	0.699865	0.762	0.341	2.61459		+	+			IL13RA1, IL11RA, IL3RA, OSMR, IL23R, GHR, IL12RB1, IL6R, CRLF2, IL2RG, IL27RA
ENSDARG00000034293	hif1ab	0	0.830494	0.692	0.481	2.58322			+	+	HIF1A
ENSDARG00000019062	arpc5b	0	0.81011	0.745	0.478	2.54598		+	+		ARPC5
ENSDARG00000019236	gsr	0	1.66179	0.789	0.307	2.52866		+	+		GSR
ENSDARG00000044694	fybb	0	0.826917	0.743	0.409	2.52425		+	+			FYB1
ENSDARG00000012987	gpia	0	0.517053	0.778	0.575	2.52011		+	+		GPI
ENSDARG00000006019	tktb	0	0.56588	0.8	0.563	2.4945			+		TKTL2
ENSDARG00000039269	arg2	0	1.47615	0.417	0.152	2.44254		+	+		ARG2
ENSDARG00000098761	rgs2	0	1.1667	0.381	0.15	2.42239	+	+	+			RGS2
ENSDARG00000030012	lrrfip1a	0	1.00722	0.767	0.386	2.35201		+	+	+		LRRFIP1
ENSDARG00000087402	tpm1	0	1.47756	0.749	0.323	2.32256			+		TPM1
ENSDARG00000078824	si:ch211-66e2.3	0	1.0795	0.681	0.33	2.29662		+	+			ICAM3
ENSDARG00000104118	antxr2a	0	1.14497	0.724	0.34	2.29357		+	+		ANTXR2
ENSDARG00000102320	mob1a	0	0.611027	0.776	0.465	2.25399			+
ENSDARG00000098075	sh3bgrl3	0	0.688181	0.766	0.517	2.24815		+	+		SH3BGRL3
ENSDARG00000077975	si:ch73-343l4.8	0	1.49898	0.624	0.186	2.22921		+	+
ENSDARG00000088283	si:ch73-248e21.5	0	0.746198	0.655	0.365	2.16938		+	+
ENSDARG00000020645	slc7a3a	0	1.09561	0.614	0.29	2.12754		+	+		SLC7A3
ENSDARG00000021647	gnai1	0	0.766342	0.751	0.476	2.12562		+	+
ENSDARG00000035990	cited4a	0	0.986747	0.58	0.333	2.0267		+	+			CITED4
ENSDARG00000076229	mrtfab	0	1.18426	0.678	0.326	1.99887		+				MRTFA
ENSDARG00000069216	c6ast1	0	4.63313	0.29	0.013	0.612103
ENSDARG00000007697	fabp7a	0	3.65486	0.359	0.038	1.25249		+			FABP7
ENSDARG00000071331	ryr3	0	3.47277	0.347	0.042	1.10845		+			RYR3
ENSDARG00000055108	gde1	0	3.12083	0.398	0.05	0.760958					GDE1
ENSDARG00000039970	cnr2	0	2.87581	0.31	0.04	0.523535					CNR2
ENSDARG00000105232	si:ch211-260e23.8	0	2.78422	0.459	0.063	1.57418		+			C19orf12
ENSDARG00000073707	cnksr2b	0	2.78051	0.465	0.065	1.08288		+			CNKSR2
ENSDARG00000059423	prune2	0	2.66699	0.263	0.037	0.440239						PRUNE2
ENSDARG00000101096	cebp1	0	2.65738	0.348	0.044	0.634508		+		+		CEBPE
ENSDARG00000101534	rab3db	0	2.55677	0.375	0.057	0.746498						RAB3D
ENSDARG00000043587	srd5a2a	0	2.54198	0.646	0.123	1.62645		+			SRD5A2
ENSDARG00000036818	hyal3	0	2.53024	0.626	0.104	1.4599					HYAL3
ENSDARG00000030775	sybl1	0	2.48615	0.448	0.084	0.869257					VAMP7
ENSDARG00000019763	acp5a	0	2.47599	0.296	0.048	0.658307		+			ACP5
ENSDARG00000035459	spns3	0	2.4384	0.661	0.123	1.65812					SPNS3
ENSDARG00000004396	b3gnt5b	0	2.3957	0.302	0.051	0.487235					B3GNT5
ENSDARG00000045051	slc16a3b	0	2.37643	0.412	0.073	0.800648		+			SLC16A3
ENSDARG00000069334	agfg2	0	2.3407	0.262	0.046	0.397462						AGFG2
ENSDARG00000091003	il34	0	2.32773	0.577	0.114	1.4367		+
ENSDARG00000076090	jakmip1	0	2.31236	0.417	0.075	0.758247					JAKMIP1
ENSDARG00000011239	ppp1r14aa	0	2.20617	0.544	0.111	1.17864					PPP1R14A
ENSDARG00000059388	bdh1	0	2.02833	0.254	0.061	0.385224					BDH1
ENSDARG00000029695	pgp	0	2.02059	0.634	0.17	1.52512		+			PGP
ENSDARG00000073872	tpst1	0	2.02	0.446	0.095	0.796242					TPST1
ENSDARG00000025375	idh1	0	2.0002	0.622	0.17	1.47518					IDH1
ENSDARG00000004311	ldlrap1a	0	1.99694	0.485	0.102	1.0084					LDLRAP1
ENSDARG00000102482	zgc:165573	0	1.76509	0.684	0.187	1.9306		+
ENSDARG00000094485	si:dkey-27h10.2	0	1.71016	0.659	0.144	1.92778		+
ENSDARG00000026865	fam107b	0	1.47436	0.69	0.23	1.8818		+			FAM107B
ENSDARG00000025522	sgk1	0	1.01242	0.654	0.288	1.86267
ENSDARG00000097909	si:dkey-195m11.11	0	1.60223	0.532	0.119	1.85894		+
ENSDARG00000063195	pxk	0	1.36597	0.602	0.244	1.85725		+			PXK
ENSDARG00000074201	flna	0	0.518419	0.636	0.321	1.84237		+			FLNA
ENSDARG00000090889	lect2.2	0	0.511305	0.566	0.428	1.84071		+			LECT2
ENSDARG00000041878	rab11ba	0	0.966269	0.701	0.391	1.80637					RAB11B
ENSDARG00000101009	cited4b	0	0.738652	0.597	0.339	1.78005		+				CITED4
ENSDARG00000044619	birc2	0	0.721189	0.59	0.336	1.7692		+			BIRC2, BIRC3
ENSDARG00000038025	cbx7a	0	1.72663	0.59	0.196	1.72579						CBX7
ENSDARG00000019702	aldocb	0	0.711924	0.602	0.35	1.72485		+			ALDOC
ENSDARG00000071491	nrros	0	0.518475	0.61	0.343	1.70474		+			NRROS
ENSDARG00000046148	tnfaip8l2b	0	0.57357	0.679	0.466	1.70157		+			TNFAIP8L2
ENSDARG00000075870	triobpa	0	1.83607	0.656	0.197	1.65413		+				TRIOBP
ENSDARG00000109289	mrps15	0	0.713686	0.656	0.397	1.6153		+			MRPS15
ENSDARG00000014348	stk17b	0	0.914629	0.648	0.298	1.5964		+				STK17B
ENSDARG00000076189	ccdc88b	0	0.552222	0.622	0.423	1.58077		+				CCDC88B
ENSDARG00000052244	kiaa0232	0	0.816222	0.56	0.373	1.56673					KIAA0232
ENSDARG00000078547	si:ch211-264f5.2	0	1.10025	0.469	0.227	1.55377		+				FCAMR
ENSDARG00000037891	mlx	0	1.07433	0.629	0.31	1.54824		+		+	MLX
ENSDARG00000091555	ostf1	0	1.06605	0.603	0.283	1.52659					OSTF1
ENSDARG00000020929	fam49ba	0	0.681825	0.63	0.39	1.50094		+			CYRIB
ENSDARG00000070792	lrrc15	0	0.810961	0.6	0.288	1.49364		+				TLR3
ENSDARG00000021346	pdhb	0	1.25049	0.578	0.274	1.44871					PDHB
ENSDARG00000099690	vaspa	0	1.45598	0.634	0.219	1.43489					VASP
ENSDARG00000069290	bida	0	1.03024	0.523	0.261	1.43433		+
ENSDARG00000078888	iqgap1	0	0.681255	0.579	0.357	1.4077					IQGAP1
ENSDARG00000045542	lamtor4	0	0.695854	0.615	0.389	1.39599					LAMTOR4
ENSDARG00000000069	dap	0	0.774786	0.603	0.297	1.37487		+			DAP
ENSDARG00000023303	zgc:66427	0	1.3653	0.49	0.199	1.34331		+
ENSDARG00000021242	mvp	0	0.576964	0.552	0.352	1.34173					MVP
ENSDARG00000010279	scamp2	0	0.657309	0.615	0.398	1.33623		+			SCAMP2
ENSDARG00000078249	unc13d	0	0.77709	0.535	0.314	1.32983		+				UNC13D
ENSDARG00000067545	adam19b	0	1.9381	0.548	0.143	1.32708		+				ADAM19
ENSDARG00000057708	phtf1	0	1.64193	0.595	0.196	1.31782		+		+		PHTF1
ENSDARG00000017320	f11r.1	0	1.40271	0.522	0.188	1.31469		+				F11R
ENSDARG00000004647	spice1	0	1.74744	0.537	0.17	1.3063						SPICE1
ENSDARG00000102908	il16	0	1.30093	0.554	0.202	1.29846		+			IL16
ENSDARG00000019260	dhrs9	0	0.573595	0.504	0.272	1.28314					DHRS9
ENSDARG00000105744	ptprr	0	1.19965	0.54	0.241	1.27143		+			PTPRR
ENSDARG00000096562	wu:fj29h11	0	1.49465	0.369	0.155	1.24507		+
ENSDARG00000099430	atg16l1	0	1.4361	0.478	0.157	1.23599		+			ATG16L1
ENSDARG00000056075	rca2.1	0	0.831225	0.549	0.313	1.22236		+
ENSDARG00000045224	glipr1a	0	0.782519	0.494	0.284	1.19306		+			GLIPR1L2, GLIPR1L1	CRISP1
ENSDARG00000058366	si:dkey-222f8.3	0	0.558156	0.55	0.368	1.19242		+
ENSDARG00000037861	slc2a3b	0	1.0538	0.426	0.194	1.16923		+				SLC2A3, SLC2A14, SLC2A7
ENSDARG00000105116	p4hb	0	0.729168	0.357	0.168	1.16004		+			P4HB
ENSDARG00000052429	syngr2a	0	0.698857	0.516	0.313	1.11986
ENSDARG00000077308	gpr84	0	0.962143	0.281	0.115	1.11865	+	+			GPR84
ENSDARG00000015657	ppp1r3c2b	0	1.80557	0.448	0.117	1.07874		+
ENSDARG00000101088	si:ch73-359m17.5	0	1.66594	0.284	0.05	1.07166		+
ENSDARG00000009782	myh11a	0	1.00325	0.482	0.199	1.07158		+			MYH11
ENSDARG00000010032	cmtm7	0	1.18911	0.507	0.229	1.03374						CMTM7
ENSDARG00000103118	cib1	0	0.63397	0.524	0.312	1.01996					CIB1
ENSDARG00000045836	mapk11	0	0.734554	0.5	0.272	1.01653		+			MAPK11
ENSDARG00000040812	ncf4	0	0.953252	0.504	0.237	1.01559					NCF4
ENSDARG00000007347	degs1	0	0.564876	0.508	0.321	1.00493		+				DEGS1
ENSDARG00000053530	cyp4f3	0	1.56938	0.509	0.181	1.00471					CYP4F11, CYP4F3	CYP4F12, CYP4A11, CYP4A22, CYP4B1, CYP4X1, CYP4Z1, CYP4F2
ENSDARG00000026629	gmds	0	0.832526	0.442	0.25	1.00437		+			GMDS
ENSDARG00000103207	rab11fip4b	0	0.823061	0.479	0.245	0.996536		+			RAB11FIP4
ENSDARG00000100003	glulb	0	1.02908	0.446	0.181	0.996008		+			GLUL
ENSDARG00000033285	gsto2	0	1.03435	0.405	0.221	0.995444		+				GSTO1
ENSDARG00000116748	cdc42l	0	0.758106	0.377	0.253	0.978724
ENSDARG00000018259	atp1a3a	0	0.944395	0.466	0.233	0.974921		+				ATP2C2, ATP13A5, ATP13A4, ATP1A4, ATP2B2
ENSDARG00000005355	larp6a	0	1.02433	0.512	0.252	0.968745					LARP6
ENSDARG00000052322	tlr5b	0	0.96099	0.302	0.135	0.962155	+	+
ENSDARG00000063068	syne1b	0	0.702802	0.432	0.253	0.958616		+
ENSDARG00000071384	slc7a11	0	1.02277	0.35	0.117	0.946942		+			SLC7A11	SLC7A13
ENSDARG00000056026	tprg1	0	1.45826	0.497	0.168	0.93975					TPRG1
ENSDARG00000102435	plekhf1	0	1.02262	0.257	0.111	0.937076		+			PLEKHF1	ZFYVE16
ENSDARG00000010956	sh3glb1b	0	0.813455	0.48	0.271	0.931654					SH3GLB1
ENSDARG00000013628	cd164	0	0.94922	0.469	0.224	0.92642		+			CD164
ENSDARG00000086996	si:ch73-234b20.5	0	0.751771	0.478	0.231	0.919303
ENSDARG00000098825	farsa	0	0.692619	0.45	0.284	0.91034					FARSA
ENSDARG00000045277	rdh12l	0	1.39653	0.472	0.183	0.904805		+
ENSDARG00000020926	creb3l3l	0	0.543442	0.421	0.265	0.902659		+		+		CREB3
ENSDARG00000097845	si:ch211-105j21.9	0	1.04684	0.456	0.187	0.89942
ENSDARG00000102056	svild	0	1.49432	0.442	0.142	0.892341		+
ENSDARG00000058230	rps6kb1b	0	1.10948	0.448	0.196	0.879349
ENSDARG00000098312	scarb2a	0	0.885599	0.384	0.188	0.877542		+
ENSDARG00000087152	sowahd	0	0.865785	0.415	0.205	0.873851		+				SOWAHD
ENSDARG00000016350	cap1	0	0.835271	0.459	0.258	0.872119		+			CAP1
ENSDARG00000029353	serpine2	0	1.22372	0.451	0.182	0.867262					SERPINE2
ENSDARG00000105481	si:ch211-243a20.4	0	0.805237	0.423	0.22	0.85717		+
ENSDARG00000017422	apmap	0	1.88956	0.449	0.129	0.850693					APMAP
ENSDARG00000077082	agtrap	0	1.83532	0.463	0.124	0.846551					AGTRAP
ENSDARG00000004017	spag1a	0	1.49919	0.459	0.163	0.843538						SPAG1
ENSDARG00000071065	g6pd	0	1.07734	0.436	0.178	0.843425		+			G6PD
ENSDARG00000031427	calm2a	0	0.806356	0.418	0.219	0.841768		+
ENSDARG00000013561	pgm1	0	1.76174	0.429	0.129	0.837438		+
ENSDARG00000016200	trib3	5.53776e-237	0.507695	0.336	0.226	0.835103		+			TRIB3
ENSDARG00000007219	actn1	0	0.846819	0.417	0.207	0.820907		+			ACTN1
ENSDARG00000094012	si:dkey-192g7.3	0	0.575188	0.352	0.221	0.819062		+
ENSDARG00000000068	nherf1a	0	1.39612	0.448	0.158	0.817179					NHERF1
ENSDARG00000054170	ltb4r2b	0	1.69735	0.378	0.096	0.814053						LTB4R2
ENSDARG00000079591	si:ch211-203d1.3	0	1.53998	0.423	0.135	0.812133		+				SSH3
ENSDARG00000036776	aldh8a1	0	0.963835	0.426	0.193	0.80961		+			ALDH8A1
ENSDARG00000033437	rps6ka1	0	0.550654	0.42	0.244	0.809572		+			RPS6KA1
ENSDARG00000091902	b3gnt2b	0	0.749688	0.414	0.232	0.802681		+			B3GNT2
ENSDARG00000018976	sptlc2a	0	0.831942	0.437	0.232	0.788485					SPTLC2
ENSDARG00000017659	sephs3	0	1.12756	0.393	0.187	0.77651					SEPHS2
ENSDARG00000021374	cab39l1	0	0.738589	0.421	0.225	0.772933		+
ENSDARG00000074818	si:cabz01036022.1	0	0.885641	0.397	0.187	0.772556		+
ENSDARG00000024940	rnf144b	0	1.00168	0.401	0.194	0.771464		+				RNF144B
ENSDARG00000088615	ltb4r2a	0	1.52118	0.283	0.108	0.769619						LTB4R2
ENSDARG00000102762	pik3r5	0	1.12047	0.31	0.148	0.762765		+			PIK3R5
ENSDARG00000010752	acsl4b	4.92246e-269	0.512881	0.368	0.249	0.758171		+			ACSL4
ENSDARG00000029587	msraa	0	0.806728	0.419	0.223	0.756326
ENSDARG00000056410	fdx1	0	1.15178	0.348	0.163	0.753276		+
ENSDARG00000057787	itgae.2	0	1.15807	0.394	0.146	0.74469		+				ITGAE
ENSDARG00000058666	dennd2da	0	1.27725	0.411	0.157	0.74341		+			DENND2D
ENSDARG00000070686	cdipt	0	0.847467	0.399	0.219	0.733544		+			CDIPT
ENSDARG00000036942	gpd1c	0	0.952716	0.401	0.211	0.733092		+
ENSDARG00000075818	dok2	0	0.85767	0.403	0.183	0.719084		+				DOK2
ENSDARG00000039490	pitpnaa	0	0.582981	0.393	0.243	0.716674		+				PITPNA
ENSDARG00000043182	hhla2a.1	0	1.36804	0.33	0.11	0.712494		+
ENSDARG00000061845	pld7	0	1.60549	0.374	0.127	0.704059		+
ENSDARG00000057286	swap70b	0	0.55883	0.393	0.213	0.695775					SWAP70
ENSDARG00000052496	arhgap45a	0	1.01443	0.364	0.177	0.691972		+			ARHGAP45
ENSDARG00000063292	ssuh2rs1	0	1.27159	0.394	0.158	0.684516		+
ENSDARG00000043555	tmem30ab	0	0.685058	0.384	0.223	0.683838					TMEM30A
ENSDARG00000021366	fbp1a	0	0.583061	0.369	0.233	0.682369
ENSDARG00000059231	hephl1a	0	0.580246	0.368	0.23	0.681579		+
ENSDARG00000004433	btk	0	0.837611	0.393	0.172	0.679696					BTK
ENSDARG00000037554	arhgef3l	0	0.749295	0.394	0.205	0.679093
ENSDARG00000100442	cfh	0	1.89663	0.347	0.085	0.674612		+				F13B
ENSDARG00000003866	tm9sf2	0	0.518969	0.377	0.226	0.672729		+			TM9SF2
ENSDARG00000039215	arrb2a	0	1.61228	0.367	0.114	0.670545		+			ARRB2
ENSDARG00000005675	sec61a1l	2.0713e-292	0.584364	0.343	0.225	0.666027					SEC61A1
ENSDARG00000075253	pik3cb	0	0.77721	0.364	0.209	0.65488		+			PIK3CB
ENSDARG00000092746	si:ch211-150o23.2	7.4328e-272	0.683162	0.255	0.154	0.654165		+
ENSDARG00000114130	cd68	0	0.72809	0.332	0.127	0.653675
ENSDARG00000104571	gadd45ab	0	1.04658	0.324	0.125	0.632588		+			GADD45A
ENSDARG00000023578	lpp	0	1.07699	0.367	0.158	0.631119		+			LPP
ENSDARG00000039452	hk1	0	0.647182	0.331	0.177	0.628671					HK1
ENSDARG00000098589	cyb5a	0	0.916476	0.355	0.183	0.619069					CYB5A
ENSDARG00000057053	sgms1a	0	1.31581	0.313	0.122	0.617299		+			SGMS1
ENSDARG00000063126	gusb	0	1.4616	0.341	0.117	0.611463		+			GUSB
ENSDARG00000098443	zfand6	8.65622e-283	0.753786	0.27	0.167	0.609655		+
ENSDARG00000016059	rab5b	0	1.30699	0.353	0.129	0.604082
ENSDARG00000010052	ndrg3b	0	1.02696	0.349	0.165	0.603103					NDRG3
ENSDARG00000036375	cyfip2	0	1.40441	0.345	0.121	0.602726					CYFIP2
ENSDARG00000026322	dhrs13a.1	0	0.796719	0.344	0.178	0.598848					DHRS13
ENSDARG00000056499	ca6	0	1.00134	0.317	0.095	0.596965		+			CA6
ENSDARG00000037392	med19a	0	0.557345	0.334	0.199	0.59463					MED19
ENSDARG00000103444	gig2h	0	1.95215	0.289	0.073	0.593501		+
ENSDARG00000019998	slc30a7	0	1.0279	0.34	0.156	0.578212					SLC30A7
ENSDARG00000088590	pxna	0	1.27038	0.348	0.118	0.561945		+			PXN
ENSDARG00000103522	si:zfos-943e10.1	0	0.711312	0.295	0.156	0.560099
ENSDARG00000016357	fmo5	0	1.88405	0.338	0.084	0.558028
ENSDARG00000002956	itgam.1	0	0.789662	0.31	0.167	0.553095	+	+
ENSDARG00000045525	tmcc3	0	0.957508	0.252	0.131	0.536338		+			TMCC3
ENSDARG00000111785	trappc2l	0	0.954306	0.322	0.146	0.534606		+			TRAPPC2L
ENSDARG00000023185	apold1a	0	1.94701	0.323	0.074	0.534192		+				APOLD1
ENSDARG00000021521	rgs14a	0	0.752632	0.324	0.175	0.53261
ENSDARG00000002607	unm_sa1614	0	1.62768	0.323	0.092	0.531066
ENSDARG00000025797	abhd2a	0	0.827573	0.31	0.161	0.529033		+			ABHD2
ENSDARG00000018971	b3gnt5a	0	1.07592	0.304	0.118	0.528092					B3GNT5
ENSDARG00000037017	ube4b	2.69201e-279	0.634899	0.297	0.188	0.526962					UBE4B
ENSDARG00000077414	zgc:194312	1.17089e-271	0.557174	0.305	0.193	0.520636
ENSDARG00000011449	fes	0	1.57481	0.299	0.091	0.519205		+			FES
ENSDARG00000069463	alox12	0	1.36779	0.302	0.113	0.517322		+				ALOX12
ENSDARG00000043821	klf7b	0	0.803932	0.297	0.151	0.516757		+		+	KLF7
ENSDARG00000010831	churc1	0	0.546864	0.303	0.18	0.513293					CHURC1
ENSDARG00000077618	rin3	0	0.577294	0.306	0.188	0.510996						RIN3
ENSDARG00000069184	ubtd2	0	1.23894	0.314	0.124	0.509979					UBTD2
ENSDARG00000098486	tollip	0	0.822065	0.316	0.165	0.507079					TOLLIP
ENSDARG00000104197	ptpn22	0	0.870046	0.312	0.155	0.505535		+
ENSDARG00000071414	cybc1	0	0.766615	0.307	0.159	0.496121					CYBC1
ENSDARG00000037967	si:dkey-16l2.16	0	0.650309	0.314	0.164	0.493711
ENSDARG00000103924	zgc:154055	0	0.723361	0.301	0.168	0.486745
ENSDARG00000035652	sat1a.1	0	1.25121	0.31	0.101	0.485465		+			SAT1
ENSDARG00000004979	elovl5	0	1.71166	0.311	0.09	0.478574		+			ELOVL5
ENSDARG00000090086	rab11bb	0	0.979491	0.268	0.123	0.477557
ENSDARG00000037408	tbc1d10c	0	1.11663	0.291	0.112	0.472398						TBC1D10C
ENSDARG00000045294	sh3glb1a	0	0.624329	0.295	0.177	0.468595					SH3GLB1
ENSDARG00000099252	ipcef1	0	1.01927	0.289	0.12	0.46675
ENSDARG00000005891	cyb5r3	1.27672e-297	0.612337	0.292	0.179	0.464151					CYB5R3
ENSDARG00000071667	si:dkey-222f2.7	0	1.57976	0.256	0.07	0.459444
ENSDARG00000103683	inpp5b	0	1.46823	0.289	0.104	0.457185					INPP5B
ENSDARG00000058992	cers2b	8.73968e-303	0.627904	0.28	0.168	0.452817		+			CERS2
ENSDARG00000062757	zgc:158403	0	1.99498	0.281	0.069	0.45131
ENSDARG00000007362	sft2d1	6.46108e-237	0.55405	0.279	0.178	0.443403					SFT2D1
ENSDARG00000053010	lpcat2	0	1.15378	0.282	0.117	0.437114		+			LPCAT2
ENSDARG00000044513	tpst1l	0	0.884592	0.272	0.132	0.435871
ENSDARG00000017446	camk1db	0	1.92219	0.275	0.061	0.431353						CAMK1D
ENSDARG00000076025	dgkzb	0	1.12556	0.278	0.113	0.430148		+			DGKZ
ENSDARG00000013881	pi4k2b	0	0.825434	0.274	0.145	0.423934					PI4K2B
ENSDARG00000014085	atp6v1e1a	1.08017e-230	0.533751	0.254	0.158	0.420018					ATP6V1E1	ATP6V1E2
ENSDARG00000013161	zgc:55558	0	1.28428	0.251	0.1	0.408985		+
ENSDARG00000071036	si:dkey-286j15.3	0	0.835062	0.264	0.133	0.408608
ENSDARG00000008200	ugp2b	0	0.647762	0.261	0.143	0.407817					UGP2
ENSDARG00000037091	asah1a	0	1.27896	0.264	0.091	0.40424		+			ASAH1
ENSDARG00000006409	mapk12b	0	1.29479	0.259	0.097	0.394299					MAPK12
ENSDARG00000030743	sptlc3	0	1.14892	0.255	0.112	0.393546					SPTLC3
ENSDARG00000100170	pam	0	1.3901	0.254	0.09	0.392341		+			PAM
ENSDARG00000006609	map2k2a	2.12316e-244	0.53136	0.253	0.154	0.391475					MAP2K2
ENSDARG00000054389	rhof	0	1.66381	0.259	0.071	0.387747		+			RHOF

## Sheet: B CELLS
EnsID	Name	p_val_adj	avg_log2FC	pct.1	pct.2	avg_expr	known key gene	known marker	transcription factor	H.s. ortho high confident	H.s. ortho low confident
ENSDARG00000079987	igic1s1	0	8.93367	0.98	0.03	30.0177	+	+
ENSDARG00000074014	plaat1l	0	8.40043	0.99	0.02	14.3419	+	+			PLAAT1
ENSDARG00000057633	cxcr4a	0	4.40607	0.61	0.07	2.86558	+	+		CXCR4
ENSDARG00000004060	bhlhe40	0	3.71796	0.64	0.19	4.6911	+	+	+	BHLHE40
ENSDARG00000026766	bcl2l10	0	3.53559	0.68	0.18	5.54671	+	+			BCL2L10
ENSDARG00000056407	irf8	0	3.0354	0.5	0.17	2.30705	+	+	+	IRF8
ENSDARG00000055186	ccr9a	0	2.64417	0.56	0.17	3.05447	+	+		CCR9
ENSDARG00000009087	cd74a	0	2.30301	1	0.53	25.0079	+	+			CD74
ENSDARG00000098108	dusp2	0	3.09799	0.5	0.25	6.69609		+		DUSP2
ENSDARG00000103466	ccl35.1	0	3.03125	0.33	0.12	18.2596		+			CCL13, CCL2, CCL14, CCL11, CCL18, CCL23, CCL4L2, CCL24, CCL4, CCL8, CCL26, CCL3, CCL15, CCL7, CCL1, CCL22, CCL5, CCL3L3
ENSDARG00000008186	syk	0	2.36007	0.74	0.39	2.10284		+		SYK
ENSDARG00000101169	grap2b	0	2.29561	0.92	0.62	3.75055		+			GRAP2
ENSDARG00000015722	kctd5a	0	2.1329	0.81	0.54	2.93815		+		KCTD5
ENSDARG00000031745	si:busm1-266f07.2	0	2.00341	0.97	0.46	7.80521		+			HLA-DQA1, HLA-DQA2
ENSDARG00000013307	rpl19	0	0.697375	1	1	52.5347				RPL19
ENSDARG00000053457	rpl23	0	0.946584	1	1	52.4018				RPL23
ENSDARG00000041232	rps29	0	1.11595	1	1	43.1289				RPS29
ENSDARG00000036316	rpl39	0	1.07034	0.98	0.83	41.8597				RPL39
ENSDARG00000010160	rps15a	0	0.817204	1	1	41.6741				RPS15A
ENSDARG00000054818	rpl32	0	1.10972	0.98	0.82	40.6876
ENSDARG00000043453	rps5	0	0.670478	1	1	40.4162				RPS5
ENSDARG00000058105	rpl36a	0	1.23772	0.97	0.82	40.0428				RPL36AL
ENSDARG00000104011	rps17	0	0.787163	1	1	37.4226					RPS17
ENSDARG00000025581	rpl10	0	1.05089	0.97	0.83	37.3052				RPL10L, RPL10
ENSDARG00000018334	rpl35	0	0.945885	1	1	37.2504				RPL35
ENSDARG00000042905	rpl10a	0	1.01984	0.98	0.85	36.4514				RPL10A
ENSDARG00000099104	rpl24	0	0.777055	1	1	36.2716				RPL24
ENSDARG00000032725	rps27a	0	0.991428	0.98	0.83	36.2157
ENSDARG00000006691	rpl12	0	1.13526	0.97	0.82	36.0633				RPL12
ENSDARG00000010516	rpl21	0	1.11132	0.98	0.84	35.6067				RPL21
ENSDARG00000035692	rps3a	0	0.920794	0.97	0.82	35.4507				RPS3A
ENSDARG00000036298	rps13	0	1.10655	0.97	0.82	33.0559				RPS13
ENSDARG00000041435	uba52	0	0.773687	1	1	31.5768				UBA52
ENSDARG00000044093	rpl13a	0	1.16029	0.96	0.81	30.315				RPL13A
ENSDARG00000041811	rps25	0	0.774838	1	1	30.2738				RPS25
ENSDARG00000070849	rps15	0	0.967519	0.97	0.82	29.2328				RPS15
ENSDARG00000015128	rpl27	0	0.778324	1	1	28.486				RPL27
ENSDARG00000035871	rpl30	0	1.03493	0.97	0.82	26.5403				RPL30
ENSDARG00000006413	rpl38	0	1.07466	1	1	23.5591				RPL38
ENSDARG00000070437	rpl22	0	0.715272	1	1	20.7271				RPL22
ENSDARG00000101406	rplp2	0	0.603805	1	1	20.2494		+
ENSDARG00000037071	rps26	0	0.898132	1	1	17.7406				RPS26
ENSDARG00000015887	b2ml	0	1.09693	1	0.99	16.642
ENSDARG00000041959	cxcr4b	0	1.64221	1	0.87	15.0061		+		CXCR4
ENSDARG00000035400	btf3	0	0.989525	0.99	0.87	12.7107		+		BTF3
ENSDARG00000040439	rsl24d1	0	1.04644	1	0.97	11.7151		+		RSL24D1
ENSDARG00000074242	serbp1a	0	0.690001	1	0.98	10.5805				SERBP1
ENSDARG00000036628	cd74b	0	1.79019	1	0.51	9.63349		+			CD74
ENSDARG00000037350	rpl9	1.2699e-303	1.68611	0.3	0.13	8.51477				RPL9
ENSDARG00000013351	cirbpb	1.4349e-235	0.560548	0.99	0.98	8.1274		+
ENSDARG00000021113	ptmaa	0	1.00039	0.97	0.78	7.07607		+
ENSDARG00000009779	mcl1a	3.6385e-103	0.528156	0.96	0.92	6.5192					MCL1
ENSDARG00000102291	eef1da	0	0.796214	1	0.92	6.16027					EEF1D
ENSDARG00000018637	sec61g	2.4113e-286	0.607371	0.97	0.81	6.05281		+		SEC61G
ENSDARG00000077533	eif3f	0	0.639214	1	0.97	5.97932		+		EIF3F
ENSDARG00000027249	btg1	0	0.946626	0.99	0.83	5.9291		+		BTG1
ENSDARG00000103720	zgc:162730	0	0.949585	0.91	0.72	5.7596		+	+
ENSDARG00000007708	nsa2	0	0.620685	0.99	0.93	4.87278		+		NSA2
ENSDARG00000068214	ccni	0	1.23814	0.96	0.88	4.28434		+		CCNI
ENSDARG00000013931	eif3m	0	0.745827	0.99	0.91	4.01089		+		EIF3M
ENSDARG00000020298	btg2	0	1.83432	0.8	0.49	3.90122		+		BTG2
ENSDARG00000095908	sat1a.2	2.3032e-107	0.708106	0.8	0.7	3.81112		+		SAT1
ENSDARG00000090444	ponzr1	0	0.779013	0.92	0.81	3.51145		+
ENSDARG00000079105	mhc2dab	0	1.55104	0.7	0.28	3.01717		+
ENSDARG00000018961	gtpbp4	0	0.73195	0.92	0.72	3.00074		+		GTPBP4
ENSDARG00000104782	oaz1b	0	1.10074	0.93	0.77	2.81444		+			OAZ3
ENSDARG00000036588	mhc1zba	0	0.919749	0.89	0.73	2.79044		+
ENSDARG00000100452	nop53	0	0.864622	0.91	0.74	2.78397					NOP53
ENSDARG00000016889	eif3g	6.8611e-225	0.616611	0.91	0.83	2.48708		+		EIF3G
ENSDARG00000113899	zgc:77650	0.00248987	0.626564	0.56	0.57	2.46695		+		ARF5
ENSDARG00000078389	ifi27.4	0	1.83396	0.59	0.32	2.37297					IFI27, IFI6, IFI27L1
ENSDARG00000052082	gabarapb	0	1.1222	0.87	0.74	2.33678		+
ENSDARG00000012688	eif1	4.65e-225	0.651052	0.89	0.79	2.3281		+		EIF1
ENSDARG00000007960	hnrnpaba	2.6853e-157	0.501602	0.89	0.81	2.18316		+		HNRNPAB
ENSDARG00000020693	sesn1	0	1.92917	0.59	0.31	2.15916		+		SESN1
ENSDARG00000000796	nr4a1	3.9279e-177	1.66719	0.43	0.31	2.11281		+	+	NR4A1
ENSDARG00000055868	rsl1d1	0	1.14824	0.74	0.46	2.10838					RSL1D1
ENSDARG00000088087	kdm6ba	2.3235e-43	1.51652	0.35	0.3	2.04136		+		KDM6B
ENSDARG00000099439	serp1	0	0.811308	0.82	0.67	2.01809		+		SERP1
ENSDARG00000075515	cd37	0	8.33822	0.65	0	1.45587	+				CD37
ENSDARG00000039096	si:dkey-24p1.1	0	5.95285	0.66	0.02	1.42116		+
ENSDARG00000105438	si:ch1073-220m6.1	0	5.51533	0.61	0.02	1.53287
ENSDARG00000094708	sftpba	0	5.47582	0.45	0.01	0.97969					SFTPB, PSAPL1
ENSDARG00000096248	ighd	0	5.41125	0.4	0.02	0.686669	+	+
ENSDARG00000101989	thrap3a	0	5.34789	0.37	0.02	0.707349		+		THRAP3
ENSDARG00000008413	atp11a	0	4.97464	0.4	0.03	0.816839		+		ATP11A
ENSDARG00000019658	pou2f2a	0	4.59086	0.51	0.03	0.911558			+		POU2F2
ENSDARG00000089333	si:ch211-198c19.1	0	4.42097	0.27	0.02	0.411928
ENSDARG00000069998	si:ch211-145b13.6	0	4.11777	0.57	0.03	1.29394		+			ART5, ART3, ART1, ART4
ENSDARG00000099980	bpifcl	0	3.86169	0.35	0.03	0.570162					BPI, LBP
ENSDARG00000052741	card11	0	3.7739	0.26	0.03	0.342873				CARD11
ENSDARG00000088019	si:ch211-114l13.12	0	3.53507	0.27	0.04	0.386078					FCAMR
ENSDARG00000039535	dapp1	0	3.24934	0.52	0.12	0.966765		+		DAPP1
ENSDARG00000079553	cd83	0	3.11039	0.35	0.11	1.93999	+	+
ENSDARG00000036028	arrdc3b	0	3.08405	0.51	0.14	1.31905
ENSDARG00000078285	pik3ap1	0	3.00614	0.26	0.05	0.366876					PIK3AP1
ENSDARG00000042722	blnk	0	2.98439	0.65	0.2	1.70919		+			BLNK
ENSDARG00000089156	egr3	0	2.98028	0.25	0.07	0.805945			+	EGR3
ENSDARG00000055290	mpeg1.1	0	2.83747	0.53	0.05	1.22507		+		MPEG1
ENSDARG00000037618	ddit4	0	2.78762	0.34	0.09	1.06795		+		DDIT4
ENSDARG00000037895	ramp2	0	2.70065	0.31	0.04	0.529173		+			RAMP2
ENSDARG00000056831	gng2	0	2.62889	0.46	0.14	0.820347		+		GNG2
ENSDARG00000077473	mych	0	2.48938	0.56	0.24	1.62371		+	+
ENSDARG00000016623	si:ch211-195b13.1	8.4665e-241	2.36886	0.3	0.15	1.20569
ENSDARG00000022254	prkcbb	0	2.29184	0.38	0.13	0.578287				PRKCB
ENSDARG00000005652	man1a1	0	2.23546	0.25	0.08	0.340842		+		MAN1A1
ENSDARG00000017653	rgs13	0	2.22717	0.49	0.29	1.79856		+			RGS13
ENSDARG00000042667	klf2a	0	2.11951	0.37	0.1	0.726182		+	+		KLF17, KLF18
ENSDARG00000038524	pik3r1	0	2.11785	0.59	0.31	1.40362				PIK3R1
ENSDARG00000112359	ifi30a	0	2.07691	0.48	0.19	1.24298
ENSDARG00000079939	jmjd1cb	0	2.05103	0.41	0.2	0.759786				JMJD1C
ENSDARG00000004714	tcf12	0	2.02494	0.35	0.12	0.602474		+	+	TCF12
ENSDARG00000094704	bcl2a	5.8389e-295	2.00656	0.27	0.11	0.370753					BCL2
ENSDARG00000039243	ifi27.2	0	1.19104	0.44	0.21	1.988
ENSDARG00000040158	cdc42l	1.7534e-151	0.602435	0.77	0.65	1.88294		+
ENSDARG00000063626	ddx21	5.8045e-242	0.630905	0.8	0.63	1.85912				DDX21
ENSDARG00000068289	eif3k	9.2308e-159	0.539163	0.84	0.76	1.83198		+		EIF3K
ENSDARG00000105498	tsc22d3	0	1.83451	0.46	0.28	1.76145			+	TSC22D3
ENSDARG00000086881	ier2b	1.4267e-117	1.18259	0.46	0.36	1.74908		+			IER2
ENSDARG00000071437	ptprc	5.3211e-238	0.739825	0.77	0.66	1.73412		+
ENSDARG00000102741	sumo2b	9.8001e-180	0.692646	0.79	0.73	1.6767		+
ENSDARG00000002353	tagapa	0	1.86593	0.4	0.18	1.62851		+
ENSDARG00000035719	arl5c	0	1.66295	0.47	0.25	1.60524		+
ENSDARG00000032868	pde4ba	3.7688e-271	0.936216	0.57	0.37	1.58863		+		PDE4B
ENSDARG00000099465	rnf213a	6.1986e-112	0.783323	0.57	0.48	1.58567		+		RNF213
ENSDARG00000024540	tspan36	1.0509e-113	1.42803	0.36	0.26	1.55336		+
ENSDARG00000099195	ier2a	1.43072e-49	0.882018	0.5	0.47	1.53785		+
ENSDARG00000101251	ldha	5.1542e-112	1.03867	0.53	0.46	1.51957		+		LDHA
ENSDARG00000054290	acin1a	5.5592e-246	1.0748	0.64	0.52	1.46713		+			ACIN1
ENSDARG00000022303	higd1a	5.51509e-13	0.552639	0.54	0.52	1.46104		+			HIGD1C, HIGD1B, HIGD1A
ENSDARG00000089368	hopx	0	1.95721	0.6	0.34	1.45698		+	+	HOPX
ENSDARG00000043154	ucp2	1.5899e-120	0.707064	0.65	0.57	1.38331		+		UCP2
ENSDARG00000040874	add3a	2.8908e-201	1.16027	0.57	0.46	1.27862		+		ADD3
ENSDARG00000022280	brd2a	3.84689e-22	0.809461	0.41	0.4	1.27456		+		BRD2
ENSDARG00000089043	ptpn6	1.06075e-57	0.718029	0.6	0.57	1.25702		+		PTPN6
ENSDARG00000111939	atf4a	4.14249e-33	0.505981	0.58	0.56	1.24391			+		ATF4
ENSDARG00000098772	gig2d	0	1.42179	0.42	0.22	1.19959		+
ENSDARG00000028106	glrx	2.19755e-19	0.565803	0.57	0.61	1.19941		+		GLRX
ENSDARG00000012244	ube2e3	0	1.39416	0.62	0.45	1.19572				UBE2E3
ENSDARG00000015164	mknk2b	2.2523e-152	0.789798	0.59	0.47	1.19092		+		MKNK2
ENSDARG00000005423	pgam1a	1.64058e-62	0.618906	0.61	0.56	1.17356				PGAM1, PGAM4
ENSDARG00000059836	ddit3	5.75548e-69	1.2579	0.38	0.32	1.15676		+	+	DDIT3
ENSDARG00000074851	s1pr4	3.6076e-163	0.710534	0.48	0.32	1.07127		+		S1PR4
ENSDARG00000043475	tagapb	6.1432e-116	0.888357	0.52	0.44	1.02899		+
ENSDARG00000024314	herpud1	0	1.64937	0.51	0.33	1.01643		+		HERPUD1
ENSDARG00000037421	egr1	4.3731e-134	1.71945	0.27	0.16	0.994461		+	+		EGR4
ENSDARG00000023868	si:dkey-172h23.2	3.80222e-83	0.925726	0.47	0.41	0.992061
ENSDARG00000031647	stat2	1.1485e-183	1.29916	0.41	0.27	0.96658			+		STAT2
ENSDARG00000016255	chmp4ba	0.0289304	0.996014	0.29	0.3	0.945532		+			CHMP4B
ENSDARG00000092310	si:ch211-199g17.2	3.5557e-276	1.44788	0.5	0.34	0.936669		+
ENSDARG00000020893	slc25a55a	6.27154e-36	0.665894	0.48	0.47	0.932238		+
ENSDARG00000015149	wasa	4.8602e-43	0.661842	0.5	0.49	0.881093		+			WAS
ENSDARG00000009881	ier5	8.6412e-76	1.07291	0.39	0.33	0.878139		+		IER5
ENSDARG00000001656	psmb13a	8.21737e-21	0.555742	0.44	0.44	0.853767		+
ENSDARG00000090396	si:cabz01074946.1	5.10317e-51	1.32274	0.26	0.2	0.835857		+
ENSDARG00000015653	tnip1	7.1268e-119	0.938948	0.43	0.33	0.832533		+		TNIP1
ENSDARG00000053979	chmp2a	1.89405e-05	0.61581	0.4	0.44	0.826809		+		CHMP2A
ENSDARG00000076847	tnrc6c1	7.23067e-46	0.745558	0.44	0.41	0.807607				TNRC6C
ENSDARG00000074846	si:dkeyp-68b7.12	1.48171e-35	0.712652	0.41	0.38	0.803545		+
ENSDARG00000002131	celf2	3.22078e-65	0.771878	0.47	0.42	0.784712		+
ENSDARG00000103980	ets2	8.21245e-05	0.589455	0.28	0.37	0.781204		+	+
ENSDARG00000000588	tamalin	1.01784e-48	1.25227	0.31	0.26	0.781019					TAMALIN
ENSDARG00000071084	wipf1b	1.7406e-213	1.25129	0.47	0.34	0.770679
ENSDARG00000068367	nfkbie	6.42737e-22	0.54057	0.42	0.41	0.766987		+		NFKBIE
ENSDARG00000067566	sftpbb	1.61494e-86	0.503162	0.34	0.23	0.759232		+			SFTPB, PSAPL1
ENSDARG00000035676	ptp4a2b	3.74964e-74	0.847395	0.43	0.37	0.756832		+			PTP4A2
ENSDARG00000030440	rsrp1	6.39251e-48	0.656224	0.41	0.35	0.754062		+
ENSDARG00000092746	si:ch211-150o23.2	0	1.67938	0.36	0.17	0.743722
ENSDARG00000067916	lyn	3.3146e-172	1.2599	0.42	0.29	0.737999		+		LYN
ENSDARG00000100968	si:ch211-1a19.3	6.8925e-226	1.57855	0.3	0.15	0.731352		+
ENSDARG00000001244	srrm1	1.38635e-15	0.54054	0.44	0.45	0.730059
ENSDARG00000055365	si:dkey-25e12.3	2.20895e-06	0.743733	0.26	0.24	0.720089					HINT3
ENSDARG00000093606	rps11b	6.8558e-164	1.62887	0.31	0.19	0.713811					RPS11
ENSDARG00000016774	plekho2	3.57015e-36	0.652424	0.42	0.4	0.712334		+			PLEKHO2
ENSDARG00000086996	si:ch73-234b20.5	7.975e-206	1.32648	0.43	0.29	0.704579
ENSDARG00000039117	tefa	8.61927e-53	0.831953	0.41	0.36	0.704394			+	TEF
ENSDARG00000088612	si:ch211-153b23.7	1.4225e-202	1.3533	0.34	0.19	0.697747		+
ENSDARG00000075014	sqstm1	9.02912e-17	0.668212	0.32	0.3	0.676145		+		SQSTM1
ENSDARG00000009418	mef2cb	0	1.43822	0.41	0.22	0.661004			+	MEF2C
ENSDARG00000038059	grb2b	9.46524e-28	0.748754	0.39	0.37	0.655281		+
ENSDARG00000088439	gm2a	8.29001e-30	0.796863	0.4	0.39	0.654173		+		GM2A
ENSDARG00000060697	kmt2bb	2.03687e-29	0.733041	0.41	0.41	0.64291		+
ENSDARG00000055276	rel	4.52823e-11	0.744325	0.3	0.29	0.639586		+	+	REL
ENSDARG00000019191	septin12	1.30498e-70	0.851692	0.4	0.33	0.630539		+			SEPTIN12
ENSDARG00000058647	hck	2.3403e-56	0.700005	0.38	0.31	0.6226		+		HCK
ENSDARG00000054271	cdkn1bb	2.30011e-39	0.823808	0.38	0.34	0.617061		+		CDKN1B
ENSDARG00000029955	glb1l	2.77275e-70	1.39876	0.3	0.23	0.615214		+		GLB1L
ENSDARG00000028396	fkbp5	3.05361e-05	0.680194	0.31	0.31	0.601736				FKBP5
ENSDARG00000038687	nfkb2	3.5495e-101	1.04181	0.3	0.2	0.596012		+	+
ENSDARG00000057491	n4bp1	2.97527e-39	1.22514	0.25	0.2	0.585857		+		N4BP1
ENSDARG00000089787	crebzf	1.5892e-115	1.16785	0.38	0.28	0.583456		+	+	CREBZF
ENSDARG00000052928	arf6b	3.99904e-23	0.704577	0.38	0.38	0.580318
ENSDARG00000013979	ndfip1	0.000131662	0.580141	0.37	0.4	0.580318		+		NDFIP1
ENSDARG00000000656	psmb9a	3.37717e-13	0.594197	0.35	0.34	0.575517		+		PSMB9
ENSDARG00000011510	rcc2	1.2513e-124	1.29798	0.35	0.24	0.569424		+		RCC2
ENSDARG00000044625	pcf11	5.68044e-49	0.88451	0.35	0.29	0.568131				PCF11
ENSDARG00000092731	mhc1uka	1.2427e-224	1.42292	0.35	0.19	0.560561					MR1, AZGP1
ENSDARG00000056642	hdac9b	2.3411e-16	0.636009	0.34	0.32	0.558161				HDAC9
ENSDARG00000067751	si:rp71-68n21.9	2.23594e-65	0.979342	0.37	0.31	0.548375
ENSDARG00000068763	meak7	1.1576e-103	1.20184	0.34	0.25	0.531204
ENSDARG00000068939	xaf1	2.38983e-67	0.873487	0.31	0.22	0.513294		+			XAF1
ENSDARG00000055080	rbm4.2	7.17558e-06	0.598578	0.33	0.34	0.492245
ENSDARG00000061368	klf13	5.9653e-218	1.56687	0.32	0.17	0.48449		+	+		KLF14, KLF17, KLF16, KLF18
ENSDARG00000059337	tgif1	2.806e-147	1.54274	0.26	0.15	0.473412		+	+	TGIF1
ENSDARG00000079402	tapbp.1	2.75554e-28	1.03931	0.27	0.24	0.467504		+			TAPBP
ENSDARG00000111819	septin6	1.22938e-73	1.02894	0.29	0.21	0.466765
ENSDARG00000062349	arhgap15	2.521e-100	1.25929	0.33	0.24	0.461041				ARHGAP15
ENSDARG00000056475	trnau1apb	2.8998e-05	0.596531	0.33	0.34	0.454579
ENSDARG00000070512	cnpy3	6.90263e-49	1.11959	0.28	0.22	0.453656		+		CNPY3
ENSDARG00000011334	ncaldb	2.17119e-94	1.02244	0.3	0.2	0.451994		+
ENSDARG00000057075	lamtor3	5.28705e-23	1.01888	0.27	0.25	0.442578				LAMTOR3
ENSDARG00000006672	fam49a	2.1604e-52	1.049	0.29	0.23	0.442024		+		CYRIA
ENSDARG00000067996	csk	6.4251e-174	1.45934	0.31	0.18	0.441285				CSK
ENSDARG00000103915	ero1b	1.1462e-108	1.40226	0.29	0.19	0.439069		+		ERO1B
ENSDARG00000069855	pnisr	4.69756e-45	0.920207	0.29	0.23	0.433715		+		PNISR
ENSDARG00000101050	tmc8	1.4969e-171	1.5224	0.31	0.18	0.430022		+		TMC8
ENSDARG00000078042	il10rb	3.25599e-15	0.735914	0.31	0.3	0.424852		+			IFNAR1
ENSDARG00000040237	mef2d	7.2329e-202	1.71137	0.27	0.14	0.422637		+	+	MEF2D
ENSDARG00000025593	plekhj1	3.99275e-83	1.22973	0.3	0.22	0.417097				PLEKHJ1
ENSDARG00000004702	irf2bp2a	1.73764e-15	0.631296	0.3	0.27	0.416359				IRF2BP2
ENSDARG00000057456	ppp3ccb	1.2672e-176	1.53655	0.31	0.18	0.413589				PPP3CC
ENSDARG00000010155	abi1a	2.3706e-133	1.45325	0.29	0.18	0.412666		+		ABI1
ENSDARG00000016085	mbnl3	2.98673e-05	0.652145	0.28	0.28	0.40288
ENSDARG00000111074	niban2b	3.4281e-237	1.8231	0.26	0.12	0.388294
ENSDARG00000089372	clk4a	1.08472e-07	0.550886	0.29	0.28	0.382201					CLK4, CLK3
ENSDARG00000004433	btk	1.08665e-24	0.862949	0.27	0.23	0.37223		+		BTK
ENSDARG00000010794	tfeb	0	1.97394	0.27	0.09	0.368722		+	+	TFEB
ENSDARG00000058038	eml3	9.5692e-166	1.56033	0.26	0.14	0.350074				EML3
ENSDARG00000060978	atp2a3	3.35075e-52	0.959942	0.26	0.19	0.346012				ATP2A3

## Sheet: T CELLS
EnsID	Name	p_val_adj	avg_log2FC	pct.1	pct.2	avg_expr	known key gene	known marker	transcription factor	H.s. ortho high confident	H.s. ortho low confident
ENSDARG00000055186	ccr9a	0	2.02068	0.455	0.174	2.76365		+		CCR9
ENSDARG00000053457	rpl23	0	0.63786	1	1	51.475		+		RPL23
ENSDARG00000041232	rps29	0	0.794895	1	0.999	43.5271		+		RPS29
ENSDARG00000036316	rpl39	0	0.711413	0.966	0.832	41.4223		+		RPL39
ENSDARG00000104011	rps17	0	0.618268	1	1	40.1083		+			RPS17
ENSDARG00000054818	rpl32	0	0.638973	0.953	0.824	36.798		+
ENSDARG00000058105	rpl36a	0	0.732962	0.951	0.822	36.1994		+		RPL36AL
ENSDARG00000018334	rpl35	0	0.59445	1	1	35.9167		+		RPL35
ENSDARG00000042905	rpl10a	0	0.632024	0.954	0.854	35.0557		+		RPL10A
ENSDARG00000035692	rps3a	0	0.599238	0.949	0.821	34.8418		+		RPS3A
ENSDARG00000032725	rps27a	0	0.640651	0.955	0.826	34.7274		+
ENSDARG00000025581	rpl10	0	0.602682	0.953	0.834	34.1696		+		RPL10L, RPL10
ENSDARG00000041435	uba52	0	0.591009	1	0.998	32.656		+		UBA52
ENSDARG00000010516	rpl21	0	0.646154	0.953	0.842	32.5685		+		RPL21
ENSDARG00000006691	rpl12	0	0.624286	0.942	0.818	32.196		+		RPL12
ENSDARG00000041811	rps25	0	0.562992	1	1	31.947		+		RPS25
ENSDARG00000036298	rps13	0	0.724427	0.942	0.82	31.7078		+		RPS13
ENSDARG00000044093	rpl13a	0	0.782083	0.936	0.816	28.7961		+		RPL13A
ENSDARG00000070849	rps15	0	0.557216	0.937	0.817	27.4447		+		RPS15
ENSDARG00000006413	rpl38	0	0.8616	1	0.997	24.9553		+		RPL38
ENSDARG00000035871	rpl30	0	0.586537	0.936	0.816	24.2554		+		RPL30
ENSDARG00000037071	rps26	0	0.620491	1	0.997	18.4081		+		RPS26
ENSDARG00000015887	b2ml	0	0.768028	0.994	0.992	15.7161		+
ENSDARG00000035400	btf3	0	0.740498	0.975	0.872	13.3137		+		BTF3
ENSDARG00000040439	rsl24d1	0	0.740302	0.993	0.967	11.6552		+		RSL24D1
ENSDARG00000037350	rpl9	0	1.69307	0.412	0.121	9.68986		+		RPL9
ENSDARG00000021113	ptmaa	0	0.852455	0.932	0.781	8.33709		+
ENSDARG00000027249	btg1	0	1.07073	0.948	0.829	8.18228		+		BTG1
ENSDARG00000068214	ccni	0	0.81772	0.934	0.879	4.13226		+		CCNI
ENSDARG00000036588	mhc1zba	0	0.915053	0.862	0.731	3.75977		+
ENSDARG00000018961	gtpbp4	4.15977e-249	0.64036	0.874	0.726	3.43713		+		GTPBP4
ENSDARG00000098108	dusp2	1.16968e-53	1.68923	0.324	0.264	3.02008		+		DUSP2
ENSDARG00000038068	ddx5	1.18138e-118	0.511407	0.813	0.728	2.74921		+		DDX5
ENSDARG00000036107	txnipa	2.66751e-286	0.860002	0.745	0.594	2.70958		+		TXNIP
ENSDARG00000054823	id3	9.15529e-11	1.13185	0.514	0.534	2.63737		+	+	ID3
ENSDARG00000007960	hnrnpaba	1.66905e-166	0.500066	0.878	0.812	2.59757		+		HNRNPAB
ENSDARG00000071437	ptprc	3.90043e-217	0.946709	0.745	0.656	2.29429		+
ENSDARG00000020693	sesn1	0	1.75184	0.607	0.304	2.22772		+		SESN1
ENSDARG00000099439	serp1	6.14622e-150	0.551604	0.779	0.669	2.20641		+		SERP1
ENSDARG00000087636	hmgn6	2.01093e-111	0.612736	0.698	0.586	2.02448		+			HMGN3, HMGN1
ENSDARG00000032317	tox	0	5.19264	0.269	0.013	0.646354		+	+	TOX
ENSDARG00000077907	si:dkey-183p4.10	0	3.64198	0.312	0.041	0.738288		+
ENSDARG00000052826	runx3	0	2.89672	0.275	0.078	0.707996	+	+	+	RUNX3
ENSDARG00000100055	tox2	0	2.50434	0.319	0.071	0.600387		+	+		TOX2
ENSDARG00000026766	bcl2l10	0	1.31634	0.514	0.187	1.98979		+			BCL2L10
ENSDARG00000043154	ucp2	3.45766e-102	0.862045	0.63	0.569	1.94417		+		UCP2
ENSDARG00000069846	zgc:162944	2.52686e-69	0.587168	0.673	0.582	1.83128		+
ENSDARG00000086881	ier2b	1.03998e-36	0.927764	0.415	0.366	1.78249		+			IER2
ENSDARG00000002353	tagapa	9.50247e-159	1.86285	0.311	0.184	1.62452		+
ENSDARG00000015164	mknk2b	1.29937e-174	0.952013	0.59	0.472	1.61888		+		MKNK2
ENSDARG00000034187	calm1b	9.4614e-154	0.697405	0.632	0.486	1.58894		+			CALML3, CALM3
ENSDARG00000076847	tnrc6c1	0	1.46975	0.631	0.395	1.57978		+		TNRC6C
ENSDARG00000043475	tagapb	1.04802e-276	1.24893	0.581	0.437	1.5428		+
ENSDARG00000099465	rnf213a	1.733e-77	0.567647	0.566	0.478	1.52184		+		RNF213
ENSDARG00000042539	ywhaqa	1.15401e-86	0.656559	0.663	0.608	1.42797		+		YWHAQ
ENSDARG00000040059	gbp	0	1.7703	0.496	0.284	1.39856		+
ENSDARG00000105498	tsc22d3	1.72491e-67	1.10569	0.359	0.283	1.38235			+	TSC22D3
ENSDARG00000054290	acin1a	3.875e-82	0.620542	0.593	0.524	1.34554					ACIN1
ENSDARG00000036785	si:ch211-226m16.2	0	1.87901	0.565	0.293	1.30363		+
ENSDARG00000015149	wasa	1.28235e-138	0.984956	0.57	0.482	1.26981		+			WAS
ENSDARG00000004060	bhlhe40	1.08922e-103	0.996834	0.321	0.21	1.22931		+	+	BHLHE40
ENSDARG00000027744	gadd45ba	9.85659e-27	0.65896	0.397	0.352	1.11078		+		GADD45B
ENSDARG00000028396	fkbp5	5.64017e-66	1.06843	0.375	0.304	1.07767		+		FKBP5
ENSDARG00000015653	tnip1	3.03688e-113	1.2568	0.432	0.325	1.06041		+		TNIP1
ENSDARG00000027590	septin2	1.10223e-233	1.04312	0.537	0.382	1.01726		+		SEPTIN2
ENSDARG00000028389	rab44	1.03665e-19	0.642952	0.398	0.373	0.998943		+			RAB44
ENSDARG00000006399	ywhae1	5.54801e-49	0.651492	0.505	0.455	0.995597		+		YWHAE
ENSDARG00000074846	si:dkeyp-68b7.12	8.40558e-68	0.83519	0.447	0.377	0.987672		+
ENSDARG00000001656	psmb13a	3.72153e-21	0.504676	0.458	0.434	0.969532
ENSDARG00000077473	mych	1.19908e-210	1.29557	0.409	0.252	0.968299		+	+
ENSDARG00000008186	syk	9.97301e-24	0.801414	0.419	0.408	0.967242		+		SYK
ENSDARG00000039117	tefa	5.80231e-161	1.02682	0.486	0.353	0.953681		+	+	TEF
ENSDARG00000008049	si:dkey-42i9.4	2.26647e-50	0.970636	0.403	0.345	0.941881		+
ENSDARG00000002165	psme1	5.21752e-34	0.579137	0.45	0.406	0.912821		+		PSME1
ENSDARG00000012244	ube2e3	3.2903e-40	0.523204	0.501	0.461	0.908771		+		UBE2E3
ENSDARG00000038524	pik3r1	2.20662e-190	1.1286	0.464	0.316	0.892392		+		PIK3R1
ENSDARG00000055283	id2a	1.49822e-50	1.04939	0.273	0.202	0.886404		+	+	ID2
ENSDARG00000054271	cdkn1bb	5.69623e-141	1.12038	0.454	0.337	0.867031		+		CDKN1B
ENSDARG00000075536	cpne1	7.13563e-41	0.58575	0.496	0.459	0.864037		+		CPNE1
ENSDARG00000104300	wipf1a	4.18469e-63	0.904137	0.452	0.394	0.863684		+		WIPF1
ENSDARG00000019191	septin12	2.12677e-134	0.964781	0.447	0.327	0.833216		+			SEPTIN12
ENSDARG00000030440	rsrp1	2.79505e-57	0.520218	0.434	0.348	0.830926		+
ENSDARG00000090396	si:cabz01074946.1	2.97716e-171	0.959719	0.335	0.194	0.820183		+
ENSDARG00000036028	arrdc3b	0	1.70144	0.348	0.152	0.798521		+
ENSDARG00000045695	myca	5.86159e-16	0.596598	0.293	0.253	0.796759		+	+	MYC
ENSDARG00000010317	gpr183a	4.61767e-40	1.24105	0.341	0.3	0.794822		+		GPR183
ENSDARG00000098753	elmo1	9.23949e-51	0.698626	0.423	0.364	0.767876		+		ELMO1
ENSDARG00000079808	si:ch73-208g10.1	6.88263e-23	0.662899	0.413	0.387	0.758013		+			ICAM3
ENSDARG00000015922	stk17al	3.59962e-288	1.73014	0.32	0.152	0.751321		+
ENSDARG00000011334	ncaldb	0	1.71223	0.377	0.192	0.734414		+
ENSDARG00000099491	tmem176l.1	6.11135e-85	0.74556	0.39	0.291	0.713455
ENSDARG00000035676	ptp4a2b	5.72749e-22	0.548271	0.403	0.366	0.713103		+			PTP4A2
ENSDARG00000055837	arhgef1b	5.15342e-41	0.716392	0.425	0.379	0.70782		+			ARHGEF1
ENSDARG00000009782	myh11a	4.01336e-36	0.845237	0.333	0.275	0.701479		+		MYH11
ENSDARG00000060697	kmt2bb	1.02403e-18	0.530518	0.423	0.404	0.688271		+
ENSDARG00000007018	ms4a17a.6	9.81548e-82	0.854462	0.351	0.249	0.680874		+			MS4A6E, MS4A6A, MS4A14, MS4A15, MS4A18, MS4A5, MS4A7, MS4A10, MS4A1, MS4A13, MS4A2
ENSDARG00000054363	si:zfos-464b6.2	6.02984e-123	1.02495	0.384	0.267	0.678936		+
ENSDARG00000104408	zgc:152774	0	1.83271	0.381	0.165	0.668897		+			MORC4
ENSDARG00000070601	rassf5	9.35864e-12	0.517183	0.373	0.355	0.659563		+		RASSF5
ENSDARG00000033437	rps6ka1	2.2685e-40	0.780828	0.349	0.29	0.641247		+		RPS6KA1
ENSDARG00000070914	dusp6	9.81465e-43	0.782854	0.318	0.255	0.638605		+		DUSP6
ENSDARG00000056138	sf3b1	1.48643e-45	0.677901	0.409	0.352	0.633322		+		SF3B1
ENSDARG00000111819	septin6	1.03037e-165	1.1212	0.344	0.201	0.623459
ENSDARG00000068582	rnf44	6.55934e-185	1.24237	0.366	0.22	0.610955		+		RNF44
ENSDARG00000092731	mhc1uka	2.25296e-177	1.21928	0.335	0.193	0.587531		+			MR1, AZGP1
ENSDARG00000077052	tnrc18	1.26506e-68	0.869656	0.282	0.194	0.584537				TNRC18
ENSDARG00000017294	gnai2b	4.90592e-20	0.603409	0.364	0.332	0.576964		+		GNAI2
ENSDARG00000040080	fli1rs	5.35537e-83	0.928465	0.353	0.26	0.561641		+	+
ENSDARG00000013539	ikzf1	1.4437e-107	0.993269	0.355	0.244	0.557238		+	+	IKZF1
ENSDARG00000097845	si:ch211-105j21.9	2.70949e-64	0.815956	0.344	0.257	0.556358		+
ENSDARG00000012458	hapstr1b	2.23798e-27	0.550885	0.349	0.293	0.553892		+
ENSDARG00000089933	rasal3	3.22198e-132	1.09805	0.358	0.237	0.55354		+			RASAL3
ENSDARG00000055115	dtnbp1a	2.73694e-124	1.44648	0.279	0.172	0.54808		+		DTNBP1
ENSDARG00000033928	ndfip2	2.82011e-53	0.892559	0.339	0.269	0.545967		+		NDFIP2
ENSDARG00000025091	ezrb	3.7032e-19	0.68042	0.33	0.297	0.544734		+		EZR
ENSDARG00000012247	def6a	8.8959e-77	0.902286	0.35	0.26	0.535224		+		DEF6
ENSDARG00000056475	trnau1apb	2.75763e-25	0.521517	0.383	0.338	0.531877		+
ENSDARG00000093606	rps11b	9.3686e-72	0.816636	0.28	0.192	0.531877					RPS11
ENSDARG00000029248	fubp1	1.50498e-23	0.590235	0.347	0.304	0.525889		+		FUBP1
ENSDARG00000089372	clk4a	1.98961e-61	0.75403	0.361	0.279	0.523424		+			CLK4, CLK3
ENSDARG00000105231	kmt5aa	3.98229e-26	0.640978	0.361	0.322	0.515675		+
ENSDARG00000006672	fam49a	2.34457e-54	1.06725	0.294	0.228	0.512681		+		CYRIA
ENSDARG00000056831	gng2	5.09328e-147	1.2371	0.27	0.149	0.503522		+		GNG2
ENSDARG00000067751	si:rp71-68n21.9	0.00287707	0.509819	0.316	0.309	0.502994		+
ENSDARG00000071018	ptena	1.25216e-07	0.756169	0.303	0.285	0.5		+		PTEN
ENSDARG00000015891	ptprea	1.74154e-71	1.00903	0.297	0.211	0.483093		+		PTPRE
ENSDARG00000056346	acap1	3.87739e-127	1.08447	0.322	0.204	0.480979		+		ACAP1
ENSDARG00000079434	tmem131l	2.41902e-18	0.693696	0.322	0.291	0.479394		+			TMEM131L
ENSDARG00000087647	septin7a	1.90343e-52	0.756729	0.327	0.253	0.472173		+		SEPTIN7
ENSDARG00000069855	pnisr	1.54451e-37	0.705515	0.297	0.234	0.468299		+		PNISR
ENSDARG00000059337	tgif1	5.4002e-165	1.37604	0.27	0.145	0.46777		+	+	TGIF1
ENSDARG00000044573	cdc42	2.67456e-107	0.590225	0.258	0.144	0.467066		+		CDC42
ENSDARG00000102228	si:dkey-171c9.3	1.66743e-224	1.63554	0.285	0.141	0.459493		+
ENSDARG00000058094	ciarta	9.52535e-86	1.05517	0.297	0.203	0.458084					CIART
ENSDARG00000055955	lcp2a	1.80126e-24	0.916412	0.274	0.23	0.448573		+			LCP2
ENSDARG00000098280	rbm5	3.5526e-47	0.724604	0.32	0.249	0.446812				RBM5
ENSDARG00000022254	prkcbb	9.46996e-299	1.54827	0.296	0.129	0.444523		+		PRKCB
ENSDARG00000067996	csk	1.02267e-131	1.25597	0.294	0.178	0.441176		+		CSK
ENSDARG00000061951	golgb1	6.9556e-11	0.619915	0.272	0.246	0.436774		+			GOLGB1
ENSDARG00000063219	ubap2l	1.18971e-26	0.609311	0.311	0.261	0.429905		+		UBAP2L
ENSDARG00000075818	dok2	1.54585e-08	0.595912	0.269	0.243	0.427791		+			DOK2
ENSDARG00000003820	nr1d2a	1.26877e-44	0.795079	0.268	0.2	0.417224		+	+		NR1D2
ENSDARG00000076128	prkar1aa	7.94605e-41	0.751275	0.288	0.224	0.415992		+		PRKAR1A
ENSDARG00000037554	arhgef3l	1.34938e-15	0.591582	0.291	0.256	0.413174		+
ENSDARG00000060978	atp2a3	1.12628e-63	0.973471	0.268	0.188	0.405953		+		ATP2A3
ENSDARG00000019420	etnk1	7.69882e-23	0.671547	0.263	0.216	0.39292		+		ETNK1
ENSDARG00000012499	per1b	7.48091e-76	1.08052	0.266	0.181	0.388341		+		PER1
ENSDARG00000068637	si:ch211-281l24.3	8.94623e-20	0.750295	0.263	0.225	0.38746		+
ENSDARG00000045768	cry1a	1.2069e-79	0.92775	0.284	0.192	0.377774		+		CRY1
ENSDARG00000101050	tmc8	5.7951e-62	0.91432	0.26	0.181	0.362628		+		TMC8
ENSDARG00000075643	ifi35	2.49455e-29	0.731504	0.258	0.205	0.361043		+			IFI35
ENSDARG00000016809	prkacab	1.8976e-39	0.766637	0.267	0.204	0.35752		+		PRKACG	PRKACB, PRKACA
ENSDARG00000099874	agap2	2.00331e-67	0.961513	0.263	0.181	0.357344		+		AGAP2
ENSDARG00000069118	ppp2r5eb	3.73762e-07	0.520176	0.26	0.239	0.350123		+		PPP2R5E
ENSDARG00000034753	tspan3a	1.63666e-24	0.607714	0.25	0.198	0.329341				TSPAN3
ENSDARG00000034616	mlf2	4.16902e-19	0.586802	0.252	0.209	0.328285				MLF2
ENSDARG00000095459	si:ch211-191j22.3	1.36777e-11	0.533961	0.25	0.217	0.315428		+

## Sheet: HSCs PROGENITORS
EnsID	Name	p_val_adj	avg_log2FC	pct.1	pct.2	avg_expr	known key gene	known marker	transcription factor	H.s. ortho high confident	H.s. ortho low confident
ENSDARG00000053624	csf1rb	0	2.34808	0.672	0.252	3.20703	+	+			CSF1R
ENSDARG00000109337	nanos1	0	5.32416	0.273	0.012	2.10224	+	+			NANOS1
ENSDARG00000078781	si:ch211-161c3.6	0	4.79478	0.699	0.085	11.0049		+	+		HMGA1
ENSDARG00000068996	hist2h2l	0	2.09435	0.618	0.256	3.17725		+
ENSDARG00000045695	myca	0	2.30723	0.55	0.216	3.11423		+	+	MYC
ENSDARG00000013307	rpl19	0	1.07185	1	1	129.922		+		RPL19
ENSDARG00000053457	rpl23	0	1.17378	1	1	119.416		+		RPL23
ENSDARG00000043453	rps5	0	1.08487	1	1	100.497		+		RPS5
ENSDARG00000035692	rps3a	0	1.61375	0.954	0.812	99.9483	+	+		RPS3A
ENSDARG00000029150	hsp90ab1	0	1.03427	1	1	99.811		+		HSP90AB1
ENSDARG00000010160	rps15a	0	1.11659	1	1	99.5936		+		RPS15A
ENSDARG00000054818	rpl32	0	1.46644	0.955	0.815	96.7504		+
ENSDARG00000025581	rpl10	0	1.55918	0.962	0.825	94.6518		+		RPL10L, RPL10
ENSDARG00000036316	rpl39	0	1.26046	0.96	0.824	94.2142		+		RPL39
ENSDARG00000042905	rpl10a	0	1.51001	0.967	0.845	93.7351		+		RPL10A
ENSDARG00000104011	rps17	0	1.22019	1	1	92.5167		+			RPS17
ENSDARG00000058105	rpl36a	0	1.37115	0.955	0.813	87.1831		+		RPL36AL
ENSDARG00000041232	rps29	0	1.04596	1	0.999	85.6572		+		RPS29
ENSDARG00000010516	rpl21	0	1.424	0.965	0.833	83.2211		+		RPL21
ENSDARG00000032725	rps27a	0	1.31098	0.957	0.817	82.9503		+
ENSDARG00000006691	rpl12	0	1.41214	0.953	0.809	81.9887		+		RPL12
ENSDARG00000018334	rpl35	0	1.11344	1	1	81.1628		+		RPL35
ENSDARG00000099104	rpl24	0	0.963103	1	0.999	81.1458		+		RPL24
ENSDARG00000036298	rps13	0	1.50385	0.954	0.81	80.2356		+		RPS13
ENSDARG00000070849	rps15	0	1.41455	0.952	0.807	71.8884		+		RPS15
ENSDARG00000041811	rps25	0	1.04794	1	1	71.4007		+		RPS25
ENSDARG00000041435	uba52	0	1.02809	1	0.998	70.9217		+		UBA52
ENSDARG00000044093	rpl13a	0	1.50742	0.953	0.806	70.6448		+		RPL13A
ENSDARG00000015128	rpl27	0	1.15338	1	0.998	69.1484		+		RPL27
ENSDARG00000035871	rpl30	0	1.44165	0.952	0.806	63.733		+		RPL30
ENSDARG00000092553	slc25a5	0	0.687505	1	1	62.2645		+		SLC25A5
ENSDARG00000006413	rpl38	0	1.05124	1	0.997	47.3045		+		RPL38
ENSDARG00000070437	rpl22	0	0.836718	1	0.999	44.7469		+		RPL22
ENSDARG00000101406	rplp2	0	0.563977	1	0.999	39.0903		+
ENSDARG00000037071	rps26	0	0.945879	1	0.996	38.401		+		RPS26
ENSDARG00000092693	tpt1	0	0.505512	1	0.999	33.9991		+		TPT1
ENSDARG00000035400	btf3	0	1.29213	0.977	0.866	30.2799		+		BTF3
ENSDARG00000074242	serbp1a	0	1.17897	1	0.98	27.7503		+		SERBP1
ENSDARG00000040439	rsl24d1	0	1.25749	0.999	0.965	26.4612	+	+		RSL24D1
ENSDARG00000004757	ybx1	0	0.678188	0.999	0.995	25.5521		+	+	YBX1
ENSDARG00000013351	cirbpb	0	0.877082	0.996	0.98	17.9469		+
ENSDARG00000102291	eef1da	0	1.12318	0.994	0.916	14.0297		+			EEF1D
ENSDARG00000007708	nsa2	0	1.05331	0.986	0.926	12.7911		+		NSA2
ENSDARG00000077533	eif3f	0	0.71452	0.994	0.971	12.3249				EIF3F
ENSDARG00000021113	ptmaa	0	0.649226	0.917	0.774	11.0168		+
ENSDARG00000018961	gtpbp4	0	1.67333	0.975	0.703	9.92491	+	+		GTPBP4
ENSDARG00000013931	eif3m	0	0.807155	0.979	0.905	8.38518		+		EIF3M
ENSDARG00000103919	si:ch73-1a9.3	0	0.883853	0.794	0.792	8.05121		+
ENSDARG00000002710	ncl	0	1.17237	0.922	0.789	7.99809		+
ENSDARG00000100452	nop53	0	1.30083	0.94	0.729	6.76137		+			NOP53
ENSDARG00000068995	h2ax1	0	1.81147	0.413	0.29	5.93362		+
ENSDARG00000063626	ddx21	0	1.50966	0.909	0.603	5.91446		+		DDX21
ENSDARG00000055868	rsl1d1	0	1.88781	0.85	0.431	5.7117	+	+			RSL1D1
ENSDARG00000016889	eif3g	0	0.736246	0.917	0.82	5.39844		+		EIF3G
ENSDARG00000102452	eif3ha	0	0.834696	0.861	0.728	4.31445		+		EIF3H
ENSDARG00000080010	adh5	0	1.6282	0.828	0.462	4.23799		+
ENSDARG00000044565	ola1	0	0.844518	0.865	0.735	4.18097		+		OLA1
ENSDARG00000068289	eif3k	0	0.638982	0.85	0.756	3.96204		+		EIF3K
ENSDARG00000087636	hmgn6	0	0.986202	0.733	0.574	3.77227		+			HMGN3, HMGN1
ENSDARG00000054272	caprin1b	0	1.21831	0.78	0.551	3.20122		+		CAPRIN1
ENSDARG00000062326	hmgn7	4.13905e-153	0.607091	0.691	0.662	2.86598		+
ENSDARG00000092903	zgc:153317	7.16531e-212	0.934044	0.549	0.464	2.56115		+		C15orf48
ENSDARG00000099195	ier2a	6.98097e-50	0.668818	0.511	0.465	2.45519		+
ENSDARG00000042539	ywhaqa	0	0.773137	0.707	0.599	2.43721		+		YWHAQ
ENSDARG00000005821	ncf2	1.1508e-18	0.690904	0.482	0.506	2.37129		+			NCF2
ENSDARG00000055186	ccr9a	0	1.45086	0.411	0.162	2.32652		+		CCR9
ENSDARG00000020693	sesn1	0	1.13575	0.589	0.287	2.24317		+		SESN1
ENSDARG00000043608	eif4ebp1	0	0.739025	0.647	0.495	2.13756		+			EIF4EBP1
ENSDARG00000022280	brd2a	8.7807e-190	0.990985	0.503	0.392	2.12077		+		BRD2
ENSDARG00000015164	mknk2b	4.55982e-293	0.783421	0.609	0.462	2.06347		+		MKNK2
ENSDARG00000059908	ccdc86	0	1.17039	0.648	0.397	2.05239		+			CCDC86
ENSDARG00000054290	acin1a	4.83639e-304	0.687547	0.652	0.512	2.04658		+			ACIN1
ENSDARG00000100055	tox2	0	3.13515	0.376	0.047	0.783619		+	+		TOX2
ENSDARG00000036791	dnmt3bb.1	0	2.72406	0.476	0.134	1.2024		+		DNMT3B
ENSDARG00000077052	tnrc18	0	2.62405	0.515	0.157	1.67184		+		TNRC18
ENSDARG00000077760	ascc1	0	2.53983	0.429	0.13	1.79279		+		ASCC1
ENSDARG00000075015	soul5	0	2.332	0.307	0.074	0.594207		+
ENSDARG00000076120	foxp4	0	2.21034	0.546	0.183	1.78326	+	+	+	FOXP4
ENSDARG00000054632	fli1	0	2.19803	0.46	0.177	1.31563		+	+	FLI1
ENSDARG00000087616	maptb	0	2.17085	0.471	0.191	1.57341		+			MAPT
ENSDARG00000058996	jam2a	0	2.15412	0.377	0.093	0.772814		+		JAM2	VSIR, MUC15, CLMP
ENSDARG00000004714	tcf12	0	2.14005	0.363	0.102	0.813675		+	+	TCF12
ENSDARG00000092033	si:dkey-239h2.3	0	2.1211	0.449	0.14	1.25751		+
ENSDARG00000095268	cd34	0	2.04016	0.47	0.084	1.94543		+			CD34
ENSDARG00000040623	fosl2	8.59755e-81	1.1102	0.365	0.304	1.84064		+	+	FOSL2
ENSDARG00000039117	tefa	0	1.51145	0.636	0.324	1.73105		+	+	TEF
ENSDARG00000023532	pinx1	0	1.16815	0.593	0.352	1.67411		+		PINX1
ENSDARG00000061228	pfdn4	2.50269e-205	0.550225	0.623	0.501	1.63389		+		PFDN4
ENSDARG00000045305	pde7a	9.97539e-214	0.954668	0.53	0.423	1.55898		+		PDE7A
ENSDARG00000054907	cox7a2l	1.76355e-240	0.72107	0.554	0.403	1.54526		+		COX7A2L
ENSDARG00000004948	bccip	0	1.03135	0.607	0.384	1.46282				BCCIP
ENSDARG00000055283	id2a	0	1.56093	0.45	0.174	1.45701		+	+	ID2
ENSDARG00000071060	naa10	0	0.757717	0.577	0.407	1.41751		+		NAA10
ENSDARG00000040059	gbp	0	1.39377	0.528	0.266	1.35976		+
ENSDARG00000076847	tnrc6c1	1.10246e-297	0.703677	0.555	0.39	1.33143		+		TNRC6C
ENSDARG00000012244	ube2e3	2.25389e-177	0.524643	0.571	0.449	1.30546		+		UBE2E3
ENSDARG00000077473	mych	0	1.05692	0.453	0.237	1.28621		+	+
ENSDARG00000001244	srrm1	3.39172e-136	0.520781	0.535	0.435	1.27395		+
ENSDARG00000058606	sik1	0	1.69053	0.34	0.192	1.25997		+		SIK1
ENSDARG00000002165	psme1	4.81227e-136	0.510792	0.508	0.396	1.2428		+		PSME1
ENSDARG00000032327	usp36	8.64485e-291	0.80435	0.53	0.375	1.23799		+		USP36
ENSDARG00000030440	rsrp1	6.88056e-56	0.669164	0.406	0.346	1.23127		+
ENSDARG00000116649	ube2e1	7.09591e-158	0.58376	0.543	0.438	1.21629		+
ENSDARG00000079808	si:ch73-208g10.1	1.22563e-212	0.809483	0.492	0.375	1.21629		+			ICAM3
ENSDARG00000019191	septin12	0	1.17126	0.527	0.308	1.21402		+			SEPTIN12
ENSDARG00000054916	eif4ebp3	0	1.45049	0.531	0.255	1.20439		+			EIF4EBP3
ENSDARG00000089681	btf3l4	0	0.890923	0.542	0.348	1.20022		+		BTF3L4
ENSDARG00000036785	si:ch211-226m16.2	0	1.16438	0.5	0.284	1.1856		+
ENSDARG00000043249	irf1b	5.65374e-189	0.976166	0.333	0.212	1.1688		+	+		IRF1
ENSDARG00000017741	g3bp1	3.16047e-164	0.643392	0.465	0.35	1.16726		+		G3BP1
ENSDARG00000019205	fam120c	1.0654e-188	0.680347	0.508	0.384	1.14092				FAM120C
ENSDARG00000037421	egr1	0	1.02035	0.321	0.145	1.1372		+	+		EGR4
ENSDARG00000098391	psmg3	0	1.13914	0.534	0.314	1.12131				PSMG3
ENSDARG00000006408	hmgb3b	0	0.983611	0.466	0.304	1.11804		+	+	HMGB3
ENSDARG00000014587	slc38a5b	0	1.79345	0.467	0.186	1.11377		+			SLC36A2, SLC36A3
ENSDARG00000027590	septin2	5.95786e-263	0.691469	0.524	0.374	1.09416		+		SEPTIN2
ENSDARG00000017294	gnai2b	0	1.14278	0.528	0.308	1.09008		+		GNAI2
ENSDARG00000008049	si:dkey-42i9.4	3.75241e-274	0.892171	0.477	0.332	1.08953		+
ENSDARG00000038524	pik3r1	7.26263e-206	0.635378	0.444	0.309	1.00163		+		PIK3R1
ENSDARG00000068582	rnf44	0	1.5521	0.463	0.198	0.975938		+		RNF44
ENSDARG00000093606	rps11b	8.66082e-210	1.1605	0.302	0.183	0.940888					RPS11
ENSDARG00000037559	uba1	1.82944e-122	0.568003	0.459	0.358	0.929719		+		UBA7
ENSDARG00000053370	eif3jb	6.71111e-148	0.589107	0.442	0.327	0.924181				EIF3J
ENSDARG00000103057	zfhx3b	0	1.3533	0.389	0.206	0.906383		+	+	ZFHX3
ENSDARG00000035043	pfdn5	1.49411e-258	0.817515	0.442	0.292	0.898756		+		PFDN5
ENSDARG00000033440	metap1	0	1.7519	0.434	0.164	0.87315		+		METAP1
ENSDARG00000056475	trnau1apb	1.2668e-170	0.633488	0.447	0.326	0.850813
ENSDARG00000056138	sf3b1	8.17251e-134	0.570914	0.451	0.342	0.841369				SF3B1
ENSDARG00000029248	fubp1	2.36664e-201	0.775127	0.422	0.291	0.823754		+		FUBP1
ENSDARG00000012458	hapstr1b	1.65954e-166	0.682341	0.405	0.282	0.812676		+
ENSDARG00000100003	glulb	5.3536e-183	0.807812	0.362	0.241	0.812494		+		GLUL
ENSDARG00000070914	dusp6	6.11999e-169	0.778613	0.361	0.245	0.802143		+		DUSP6
ENSDARG00000037618	ddit4	0	1.56911	0.263	0.081	0.793426				DDIT4
ENSDARG00000038737	phf20b	0	1.76198	0.381	0.137	0.791519					PHF20
ENSDARG00000016280	eif1ad	0	1.3727	0.411	0.183	0.790702		+		EIF1AD
ENSDARG00000053395	cdkn2aipnl	0	1.10653	0.398	0.225	0.786616		+		CDKN2AIPNL
ENSDARG00000019496	esd	8.89071e-119	0.604814	0.399	0.3	0.751022		+		ESD
ENSDARG00000011510	rcc2	0	0.944006	0.393	0.228	0.742849		+		RCC2
ENSDARG00000036784	commd7	7.81429e-292	1.15808	0.353	0.209	0.723055		+		COMMD7
ENSDARG00000105231	kmt5aa	1.38525e-129	0.60842	0.415	0.312	0.716608
ENSDARG00000089787	crebzf	1.37073e-136	0.630779	0.381	0.274	0.712976		+	+	CREBZF
ENSDARG00000098671	prelid1a	1.04894e-126	0.643851	0.369	0.268	0.686552		+		PRELID1
ENSDARG00000104773	junbb	2.33392e-131	0.730114	0.313	0.216	0.684645		+	+	JUNB
ENSDARG00000007219	actn1	1.92058e-75	0.657116	0.33	0.258	0.683011		+		ACTN1
ENSDARG00000104408	zgc:152774	0	1.46449	0.355	0.154	0.681013		+			MORC4
ENSDARG00000063219	ubap2l	3.39509e-218	0.79537	0.383	0.249	0.673023				UBAP2L
ENSDARG00000069855	pnisr	6.33912e-167	0.692614	0.341	0.224	0.656043		+		PNISR
ENSDARG00000071018	ptena	4.23584e-92	0.592715	0.362	0.276	0.648416		+		PTEN
ENSDARG00000058504	ap1s2	1.33578e-105	0.52218	0.352	0.254	0.636066
ENSDARG00000011334	ncaldb	0	0.975912	0.343	0.184	0.620085		+
ENSDARG00000092112	tomm40	0	1.0629	0.353	0.203	0.61836				TOMM40
ENSDARG00000056346	acap1	0	1.0203	0.347	0.193	0.61836		+		ACAP1
ENSDARG00000011564	sfpq	2.70331e-115	0.641772	0.342	0.246	0.606193		+	+		SFPQ

## Sheet: MONOCYTES
EnsID	Name	p_val_adj	avg_log2FC	pct.1	pct.2	avg_expr	known key gene	known marker	transcription factor	H.s. ortho high confident	H.s. ortho low confident
ENSDARG00000095268	cd34	0	2.70338	0.377	0.105	2.40323					CD34
ENSDARG00000013307	rpl19	0	0.913146	1	1	131.228		+		RPL19
ENSDARG00000053457	rpl23	0	0.980786	1	1	118.17		+		RPL23
ENSDARG00000043453	rps5	0	1.01832	1	1	105.886		+		RPS5
ENSDARG00000029150	hsp90ab1	0	0.906666	1	1	104.501		+		HSP90AB1
ENSDARG00000010160	rps15a	0	0.823545	1	1	98.8756		+		RPS15A
ENSDARG00000099104	rpl24	0	1.01058	1	0.999	88.9004		+		RPL24
ENSDARG00000018334	rpl35	0	0.944982	1	1	81.5283		+		RPL35
ENSDARG00000104011	rps17	0	0.63671	1	1	79.3148		+			RPS17
ENSDARG00000041435	uba52	0	0.963613	1	0.998	73.0743		+		UBA52
ENSDARG00000041811	rps25	0	0.840652	1	1	70.7569		+		RPS25
ENSDARG00000015128	rpl27	0	0.978877	1	0.998	70.7553		+		RPL27
ENSDARG00000103791	nme2b.1	0	0.601666	1	1	57.8067			+	NME1
ENSDARG00000070437	rpl22	0	0.786772	1	0.999	48.0091		+		RPL22
ENSDARG00000037071	rps26	0	0.754685	1	0.996	38.8414		+		RPS26
ENSDARG00000004757	ybx1	0	0.696015	1	0.995	28.9277			+	YBX1
ENSDARG00000074242	serbp1a	0	0.878808	0.999	0.98	25.8975		+		SERBP1
ENSDARG00000040439	rsl24d1	0	0.803678	0.999	0.966	23.4413		+		RSL24D1
ENSDARG00000013351	cirbpb	0	0.532479	0.995	0.98	17.3579		+
ENSDARG00000102291	eef1da	0	0.961727	0.994	0.919	14.4692		+			EEF1D
ENSDARG00000077533	eif3f	0	0.722432	0.996	0.972	13.6687		+		EIF3F
ENSDARG00000007708	nsa2	0	0.818315	0.991	0.927	12.2374		+		NSA2
ENSDARG00000030053	eef1db	0	0.769101	0.962	0.865	8.53966				EEF1D
ENSDARG00000013931	eif3m	0	0.639068	0.981	0.907	8.44194		+		EIF3M
ENSDARG00000018961	gtpbp4	0	1.07204	0.95	0.714	8.30705		+		GTPBP4
ENSDARG00000002710	ncl	0	1.09973	0.933	0.792	7.9734		+
ENSDARG00000103919	si:ch73-1a9.3	0	0.625536	0.872	0.784	7.67371		+
ENSDARG00000100452	nop53	0	0.97706	0.942	0.735	6.43517		+			NOP53
ENSDARG00000016889	eif3g	0	0.819645	0.949	0.82	6.18428		+		EIF3G
ENSDARG00000063626	ddx21	0	1.3023	0.906	0.613	5.90679		+		DDX21
ENSDARG00000102640	pdia3	0	0.58985	0.872	0.726	5.09891		+		PDIA3
ENSDARG00000102452	eif3ha	0	0.955457	0.907	0.728	5.04429		+		EIF3H
ENSDARG00000068289	eif3k	0	0.806163	0.902	0.754	4.7985		+		EIF3K
ENSDARG00000005230	ssr2	6.98119e-244	0.517079	0.866	0.749	4.67169				SSR2
ENSDARG00000019444	ssr4	0	0.632502	0.863	0.737	4.44111				SSR4
ENSDARG00000044565	ola1	0	0.668487	0.893	0.736	4.26229				OLA1
ENSDARG00000055868	rsl1d1	1.51619e-51	0.568355	0.499	0.478	3.80563		+			RSL1D1
ENSDARG00000080010	adh5	6.79595e-263	0.847309	0.627	0.493	3.70779		+
ENSDARG00000005821	ncf2	6.42987e-142	0.859611	0.58	0.495	2.83175		+			NCF2
ENSDARG00000054272	caprin1b	0	0.609626	0.751	0.561	2.56756		+		CAPRIN1
ENSDARG00000053624	csf1rb	0	1.54747	0.638	0.268	2.48753		+			CSF1R
ENSDARG00000061764	ahnak	2.23254e-227	0.512081	0.508	0.325	2.44431		+
ENSDARG00000059908	ccdc86	0	1.22138	0.703	0.4	2.29459		+			CCDC86
ENSDARG00000040623	fosl2	1.79679e-249	0.871477	0.459	0.297	2.19223			+	FOSL2
ENSDARG00000061228	pfdn4	0	0.883476	0.701	0.497	2.15887		+		PFDN4
ENSDARG00000017775	atp5mc3a	4.3739e-84	0.505059	0.648	0.581	2.14237		+		ATP5MC3
ENSDARG00000005834	gatad2b	0	2.51417	0.292	0.082	0.609475			+	GATAD2B
ENSDARG00000062590	pleca	0	1.60842	0.378	0.209	1.97946		+
ENSDARG00000045695	myca	0	1.26809	0.458	0.235	1.84054		+	+	MYC
ENSDARG00000098228	thrap3b	3.28625e-161	0.525042	0.635	0.512	1.75991		+			THRAP3
ENSDARG00000069013	prdx4	8.87779e-178	0.636043	0.577	0.448	1.55616				PRDX4
ENSDARG00000023532	pinx1	0	0.851325	0.599	0.359	1.54168				PINX1
ENSDARG00000043249	irf1b	4.44792e-31	0.943349	0.27	0.222	1.51674		+	+		IRF1
ENSDARG00000006766	snd1	1.0684e-192	0.563352	0.573	0.413	1.46497				SND1
ENSDARG00000045305	pde7a	2.30338e-138	0.523647	0.549	0.424	1.41748		+		PDE7A
ENSDARG00000004948	bccip	0	0.810503	0.596	0.392	1.39955				BCCIP
ENSDARG00000093760	si:ch211-197h24.9	2.54139e-256	1.16012	0.404	0.245	1.39931		+
ENSDARG00000002131	celf2	9.38757e-128	0.577399	0.526	0.408	1.36986
ENSDARG00000009134	hlx1	8.0226e-48	0.53046	0.408	0.347	1.35645			+	HLX
ENSDARG00000116649	ube2e1	1.59771e-200	0.603	0.586	0.437	1.34196
ENSDARG00000006408	hmgb3b	0	1.09288	0.523	0.304	1.31038		+	+	HMGB3
ENSDARG00000032327	usp36	5.02194e-164	0.532803	0.528	0.38	1.23985				USP36
ENSDARG00000089681	btf3l4	0	0.780296	0.551	0.352	1.23189				BTF3L4
ENSDARG00000095921	si:ch1073-325m22.2	0	0.903883	0.434	0.238	1.1483		+
ENSDARG00000101785	laptm5	0	0.630322	0.371	0.157	1.07718		+
ENSDARG00000008049	si:dkey-42i9.4	6.41019e-192	0.603161	0.491	0.335	1.06483		+
ENSDARG00000054916	eif4ebp3	0	0.916616	0.478	0.269	1.0171		+			EIF4EBP3
ENSDARG00000018903	aimp2	1.94862e-136	0.539113	0.497	0.366	1.01472		+		AIMP2
ENSDARG00000060687	chd2	3.25454e-203	0.651245	0.484	0.325	1.0057				CHD2
ENSDARG00000032802	ktn1	8.3914e-114	0.539772	0.481	0.365	1.00332		+		KTN1
ENSDARG00000092033	si:dkey-239h2.3	1.9886e-280	1.03403	0.318	0.162	0.947162		+
ENSDARG00000019496	esd	3.54393e-202	0.708262	0.45	0.298	0.89658				ESD
ENSDARG00000055283	id2a	2.27256e-131	0.62394	0.31	0.196	0.893849		+	+	ID2
ENSDARG00000098391	psmg3	2.9033e-162	0.588549	0.468	0.327	0.893374				PSMG3
ENSDARG00000043781	psmb10	7.194e-78	0.574802	0.413	0.324	0.863809		+		PSMB10
ENSDARG00000103057	zfhx3b	0	0.931036	0.394	0.211	0.834006			+	ZFHX3
ENSDARG00000040713		0	1.34371	0.421	0.189	0.816314				RBBP9
ENSDARG00000008237	sars1	4.84938e-169	0.744971	0.397	0.263	0.793517		+		SARS1
ENSDARG00000035987	psmg2	2.38491e-159	0.626739	0.422	0.285	0.786037				PSMG2
ENSDARG00000009418	mef2cb	2.69817e-140	0.592729	0.339	0.214	0.776063			+	MEF2C
ENSDARG00000026072	pdcd5	1.54653e-113	0.535714	0.41	0.292	0.771551				PDCD5
ENSDARG00000004702	irf2bp2a	6.89691e-147	0.760556	0.383	0.261	0.750772				IRF2BP2
ENSDARG00000053395	cdkn2aipnl	7.82729e-232	0.909984	0.384	0.232	0.724056				CDKN2AIPNL
ENSDARG00000014587	slc38a5b	5.90666e-190	0.598637	0.35	0.206	0.718594		+			SLC36A2, SLC36A3
ENSDARG00000110700	cox7a2b	0	1.29941	0.307	0.124	0.696865				COX7A2
ENSDARG00000037361	kdelr2b	1.99885e-104	0.512577	0.395	0.284	0.695322				KDELR2
ENSDARG00000005560	ywhah	0	1.16235	0.316	0.143	0.61838				YWHAH
ENSDARG00000033440	metap1	9.35639e-145	0.691664	0.303	0.185	0.617074				METAP1
ENSDARG00000076223	zgc:92744	0	1.23363	0.291	0.115	0.603538		+
ENSDARG00000088877	smarcd2	2.79778e-97	0.603236	0.321	0.222	0.596177				SMARCD2
ENSDARG00000079267	im:7154036	6.61421e-166	0.58858	0.324	0.194	0.591783		+		FERMT3
ENSDARG00000077052	tnrc18	9.58438e-120	0.579422	0.297	0.189	0.58454		+		TNRC18
ENSDARG00000058824	mrpl4	1.07437e-141	0.767517	0.341	0.222	0.583234				MRPL4
ENSDARG00000053129	carhsp1	2.3289e-162	0.632777	0.338	0.206	0.548919			+
ENSDARG00000005842	cd9a	1.08646e-219	0.835163	0.328	0.183	0.548326
ENSDARG00000092112	tomm40	1.93998e-97	0.569895	0.312	0.212	0.522916				TOMM40
ENSDARG00000051798	brd1b	1.15958e-89	0.562293	0.295	0.2	0.465329				BRD1
ENSDARG00000026723	syncripl	4.11921e-171	0.990092	0.281	0.164	0.45773					SYNCRIP
ENSDARG00000054540	imp4	6.2678e-220	0.99632	0.277	0.146	0.450131				IMP4
ENSDARG00000104408	zgc:152774	1.3529e-120	0.714596	0.272	0.168	0.444906					MORC4
ENSDARG00000004774	wdr36	1.23063e-247	1.01771	0.272	0.135	0.427333				WDR36
ENSDARG00000059337	tgif1	5.00114e-150	0.615637	0.255	0.143	0.401211		+	+	TGIF1
ENSDARG00000099528	dus3l	2.15875e-133	0.748247	0.255	0.151	0.399193				DUS3L
ENSDARG00000099874	agap2	2.75543e-76	0.62672	0.26	0.178	0.376158				AGAP2

## Sheet: IMMATURE NEUTROPHILS
EnsID	Name	p_val_adj	avg_log2FC	pct.1	pct.2	avg_expr	known key gene	known marker	transcription factor	H.s. ortho high confident	H.s. ortho low confident
ENSDARG00000033735	ncf1	0	2.00211	0.973	0.702	19.0734	+	+		NCF1
ENSDARG00000098700	il1b	0	2.43057	0.746	0.267	14.7141	+	+			IL36B, IL1B, IL37, IL1RN, IL36RN, IL36G, IL1F10, IL36A
ENSDARG00000042816	mmp9	0	3.94953	0.702	0.127	8.18938	+	+		MMP9
ENSDARG00000093124	scpp8	0	2.86872	0.953	0.312	7.4027	+	+
ENSDARG00000098761	rgs2	0	2.72427	0.6	0.182	4.37569	+	+			RGS2
ENSDARG00000077308	gpr84	0	2.89444	0.452	0.137	2.4554	+	+		GPR84
ENSDARG00000075261	timp2b	0	2.77243	0.949	0.458	16.9041		+		TIMP2
ENSDARG00000025428	socs3a	0	2.26373	0.868	0.507	9.34399		+		SOCS3
ENSDARG00000001452	adam8a	0	2.4464	0.968	0.452	8.88552		+			ADAM8
ENSDARG00000078619	pnp5a	0	2.34938	0.663	0.303	8.24595		+		PNP
ENSDARG00000007823	atf3	0	2.40966	0.808	0.323	5.53069		+	+	ATF3
ENSDARG00000058348	scinlb	0	2.04704	0.957	0.466	5.52093		+
ENSDARG00000104474	il6r	0	2.58198	0.893	0.422	4.76234		+			IL13RA1, IL11RA, IL3RA, OSMR, IL23R, GHR, IL12RB1, IL6R, CRLF2, IL2RG, IL27RA
ENSDARG00000068784	vsir	0	2.09937	0.858	0.546	4.7618		+
ENSDARG00000099411	zgc:158343	0	2.00745	0.531	0.268	4.75084		+			IER3
ENSDARG00000007377	odc1	0	2.15584	0.867	0.437	4.50408		+		ODC1
ENSDARG00000008075	illr4	0	2.2325	0.934	0.333	4.42076		+			CLEC4F
ENSDARG00000007682	ppdpfa	0	2.31629	0.924	0.343	4.22161		+		PPDPF	PPDPFL
ENSDARG00000074851	s1pr4	0	2.73227	0.863	0.288	4.05724		+		S1PR4
ENSDARG00000053836	si:ch211-284o19.8	0	2.42677	0.774	0.27	3.87428		+
ENSDARG00000091996	tcnbb	0	4.07199	0.42	0.087	3.81584		+
ENSDARG00000077975	si:ch73-343l4.8	0	2.78983	0.831	0.264	3.69346		+
ENSDARG00000088283	si:ch73-248e21.5	0	2.2212	0.785	0.418	3.25318		+
ENSDARG00000039269	arg2	0	2.21384	0.511	0.202	3.17882		+		ARG2
ENSDARG00000097909	si:dkey-195m11.11	0	2.83166	0.672	0.198	2.98743		+
ENSDARG00000008363	mcl1b	0	2.13971	0.747	0.388	2.94276		+			MCL1
ENSDARG00000094485	si:dkey-27h10.2	0	2.63783	0.788	0.246	2.68437		+
ENSDARG00000020645	slc7a3a	0	2.13114	0.73	0.351	2.59128		+		SLC7A3
ENSDARG00000013598	tnfb	0	2.09535	0.336	0.143	2.44296		+			LTA, TNF
ENSDARG00000028389	rab44	0	2.06251	0.702	0.347	2.26548		+			RAB44
ENSDARG00000078547	si:ch211-264f5.2	0	2.27121	0.605	0.268	2.21666		+			FCAMR
ENSDARG00000014348	stk17b	0	2.028	0.799	0.362	2.12251		+			STK17B
ENSDARG00000037870	actb2	0	1.16885	1	1	235.068		+		ACTB, ACTG1
ENSDARG00000033227	lect2.1	0	0.757321	0.989	0.698	125.568	+	+		LECT2
ENSDARG00000077777	tmsb4x	0	0.874105	1	0.999	111.645		+
ENSDARG00000088091	pfn1	0	0.981137	1	0.994	73.1894					PFN1
ENSDARG00000009978	icn	0	0.825252	0.957	0.82	43.1899		+			S100A16
ENSDARG00000077069	srgn	0	0.888066	1	0.86	35.9128					SRGN
ENSDARG00000010423	npsn	0	0.684362	0.998	0.572	34.7856	+	+
ENSDARG00000037746	actb1	0	1.12	0.999	0.835	25.854		+		ACTB	ACTG1
ENSDARG00000042725	cebpb	0	1.73969	0.97	0.86	25.7058		+	+	CEBPB
ENSDARG00000012972	cfl1l	0	1.1262	0.996	0.678	18.1812		+
ENSDARG00000035136	selenow1	0	1.23516	0.998	0.866	14.7214		+			SELENOW
ENSDARG00000039914	gapdhs	0	1.15884	0.999	0.946	14.6655		+		GAPDHS
ENSDARG00000026829	cotl1	0	1.01885	0.998	0.921	14.2405		+		COTL1
ENSDARG00000005481	nfkbiaa	1.47971e-279	1.97529	0.588	0.456	13.1597		+
ENSDARG00000019521	mpx	0	1.60236	0.994	0.455	12.845	+	+		EPX
ENSDARG00000104077	fcer1gl	0	1.73984	0.997	0.743	12.3309		+
ENSDARG00000007693	nfkbiab	0	1.67651	0.879	0.756	12.2278		+
ENSDARG00000104181	tmsb1	0	1.26379	0.91	0.649	11.5869		+
ENSDARG00000025147	cd63	0	0.850791	0.998	0.791	11.18		+		CD63
ENSDARG00000053291	pnrc2	0	0.794914	0.986	0.864	11.1629		+		PNRC2
ENSDARG00000035326	nccrp1	0	1.37224	0.983	0.618	10.9175	+	+			NCCRP1
ENSDARG00000041959	cxcr4b	9.47954e-218	0.562094	0.901	0.87	10.3804		+		CXCR4
ENSDARG00000053858	crip1	0	0.799194	0.995	0.963	10.2978		+
ENSDARG00000009779	mcl1a	0	0.898775	0.966	0.92	9.94891		+			MCL1
ENSDARG00000103720	zgc:162730	0	1.38974	0.877	0.717	9.58914		+	+
ENSDARG00000027063	arpc1b	0	0.854459	0.997	0.945	8.64438		+		ARPC1B
ENSDARG00000054610	coro1a	0	1.15173	0.984	0.766	7.71259		+		CORO1A
ENSDARG00000055064	prdx5	0	0.923748	0.971	0.898	7.64518		+			PRDX5
ENSDARG00000035622	xbp1	0	0.817394	0.975	0.899	7.41059		+	+	XBP1
ENSDARG00000000767	spi1b	0	1.13661	0.955	0.785	7.01538		+	+	SPI1
ENSDARG00000086337	si:dkey-102g19.3	0	1.63988	0.885	0.521	6.79042		+			PINLYP, LYPD8
ENSDARG00000021113	ptmaa	0	0.587951	0.965	0.775	6.75217		+
ENSDARG00000113899	zgc:77650	0	1.69538	0.849	0.542	6.53243		+		ARF5
ENSDARG00000004034	arhgdig	0	0.801127	0.986	0.942	6.43186		+			ARHGDIG
ENSDARG00000102632	ubc	0	0.784837	0.968	0.934	6.17052		+			UBC
ENSDARG00000027249	btg1	6.19823e-234	0.635651	0.89	0.831	6.06567		+		BTG1
ENSDARG00000099766	myl12.1	0	0.810689	0.989	0.939	5.9453
ENSDARG00000054755	alox5ap	0	1.66814	0.949	0.512	5.78347		+		ALOX5AP
ENSDARG00000095908	sat1a.2	0	1.11107	0.848	0.693	5.74014		+		SAT1
ENSDARG00000023188	lcp1	0	1.08169	0.971	0.783	5.71259		+		LCP1
ENSDARG00000075989	arpc2	0	0.781888	0.981	0.934	5.65133		+		ARPC2
ENSDARG00000038010	rac2	0	0.918453	0.982	0.88	5.64732		+			RAC2
ENSDARG00000036074	cebpa	0	0.932515	0.77	0.692	5.21091		+	+	CEBPA
ENSDARG00000058128	msna	0	0.500283	0.948	0.903	5.04989				MSN
ENSDARG00000057882	arpc3	0	0.737428	0.958	0.865	4.95199		+		ARPC3
ENSDARG00000035018	thy1	0	1.9842	0.906	0.343	4.74268		+			THY1
ENSDARG00000100515	dusp1	0	1.95162	0.8	0.477	4.57871		+		DUSP1
ENSDARG00000026350	wasb	0	1.0132	0.93	0.813	4.33864		+		WAS
ENSDARG00000063295	myh9a	0	1.88041	0.914	0.538	4.29477		+		MYH9
ENSDARG00000068214	ccni	0	0.693284	0.937	0.877	4.23552		+		CCNI
ENSDARG00000057867	lasp1	0	0.989649	0.946	0.864	4.218		+
ENSDARG00000043102	lxn	0	0.980612	0.858	0.655	4.14819				LXN
ENSDARG00000099672	capgb	0	1.51119	0.944	0.58	4.10485		+		CAPG
ENSDARG00000036382	ponzr6	0	1.71604	0.9	0.336	4.08774		+
ENSDARG00000096331	si:ch73-248e21.7	0	1.72202	0.828	0.53	4.05524
ENSDARG00000033466	tagln2	0	1.23743	0.919	0.654	4.04721		+		TAGLN
ENSDARG00000074656	ctss2.1	0	1.18851	0.852	0.598	4.03223		+			CTSS
ENSDARG00000038068	ddx5	0	1.07996	0.878	0.721	4.01926		+		DDX5
ENSDARG00000098787	cd7al	0	1.8112	0.842	0.477	3.93888		+
ENSDARG00000042927	mapre1a	0	1.63624	0.939	0.615	3.88725		+		MAPRE1
ENSDARG00000044852	wbp2nl	0	1.74519	0.908	0.612	3.79149		+
ENSDARG00000100020	pim1	0	1.38831	0.723	0.563	3.70523		+
ENSDARG00000006029	lta4h	0	1.94508	0.9	0.46	3.55437		+		LTA4H
ENSDARG00000041505	itm2bb	0	1.15542	0.93	0.786	3.55169		+		ITM2B
ENSDARG00000024116	vamp8	0	1.59609	0.914	0.422	3.47613		+		VAMP8
ENSDARG00000017602	ccng2	0	1.72585	0.706	0.364	3.47078		+		CCNG2
ENSDARG00000090767	si:ch211-136m16.8	0	1.93188	0.8	0.461	3.4249		+
ENSDARG00000054578	arl6ip1	0	1.0495	0.909	0.734	3.14685		+		ARL6IP1
ENSDARG00000054823	id3	0	1.0259	0.8	0.51	3.03464		+	+	ID3
ENSDARG00000031683	fosab	1.27304e-201	0.609575	0.584	0.439	3.02528		+	+	FOS
ENSDARG00000036588	mhc1zba	0	0.587611	0.847	0.73	3.00468		+
ENSDARG00000044694	fybb	0	1.85462	0.815	0.477	2.95693		+			FYB1
ENSDARG00000058225	arpc4l	0	1.12987	0.895	0.614	2.94677		+
ENSDARG00000058593	sri	0	0.692783	0.875	0.731	2.9441		+		SRI
ENSDARG00000012513	sdcbp2	0	1.07021	0.812	0.538	2.94022		+		SDCBP2
ENSDARG00000004301	rhogb	0	1.36889	0.814	0.594	2.93861		+		RHOG
ENSDARG00000099148	bzw1b	4.78755e-191	1.25051	0.573	0.468	2.93179		+		BZW1
ENSDARG00000040158	cdc42l	0	0.972096	0.862	0.636	2.86947
ENSDARG00000005162	tpm3	0	0.954459	0.885	0.744	2.85569					TPM3
ENSDARG00000074340	serf2b	0	0.607849	0.904	0.856	2.81423		+		SERF2
ENSDARG00000018283	cyba	0	0.992609	0.836	0.666	2.7947		+			CYBA
ENSDARG00000034187	calm1b	0	1.5942	0.861	0.463	2.76608		+			CALML3, CALM3
ENSDARG00000099730	pkma	0	0.665172	0.875	0.776	2.73826		+		PKM
ENSDARG00000068233	zgc:64051	0	0.651553	0.839	0.718	2.71486		+			CD53
ENSDARG00000104372	gnb1b	6.91883e-247	0.674331	0.821	0.795	2.70536		+			GNB1
ENSDARG00000094673	rhoab	0	0.917539	0.833	0.694	2.68945		+
ENSDARG00000022456	eno1a	0	0.952596	0.75	0.567	2.64692		+		ENO1
ENSDARG00000054063	arpc4	0	0.867447	0.871	0.728	2.60666		+		ARPC4
ENSDARG00000078824	si:ch211-66e2.3	0	1.81696	0.801	0.396	2.57804		+			ICAM3
ENSDARG00000016939	itgb2	0	1.39765	0.836	0.576	2.51371		+			ITGB2
ENSDARG00000070822	cnp	0	1.07468	0.834	0.674	2.50207		+			CNP
ENSDARG00000093313	ubb	0	0.79091	0.77	0.594	2.4776		+			UBC
ENSDARG00000075121	hbegfa	0	1.72289	0.715	0.356	2.47345		+			HBEGF
ENSDARG00000056090	capza1b	0	0.879959	0.835	0.599	2.45566		+
ENSDARG00000104068	gstp1.2	0	0.749644	0.817	0.64	2.4463		+
ENSDARG00000104118	antxr2a	0	1.81029	0.82	0.416	2.44376		+		ANTXR2
ENSDARG00000038728	ch25hl2	0	0.566864	0.652	0.355	2.42985		+
ENSDARG00000036107	txnipa	6.3244e-125	0.779339	0.645	0.599	2.41367		+		TXNIP
ENSDARG00000103735	elovl1b	0	0.953311	0.836	0.67	2.41166				ELOVL1
ENSDARG00000038141	atf4b	0	1.01075	0.765	0.549	2.38184		+	+		ATF4
ENSDARG00000018145	mid1ip1l	0	1.19793	0.662	0.524	2.36927		+
ENSDARG00000013078	ywhaba	2.42493e-285	0.534065	0.85	0.793	2.36525		+		YWHAB
ENSDARG00000070426	chac1	0	0.801888	0.735	0.596	2.34747		+		CHAC1
ENSDARG00000036282	rnaset2	0	1.42527	0.789	0.42	2.34252		+			RNASET2
ENSDARG00000032868	pde4ba	0	1.36721	0.68	0.359	2.34105		+		PDE4B
ENSDARG00000030012	lrrfip1a	0	1.61589	0.813	0.465	2.33917		+	+		LRRFIP1
ENSDARG00000100729	tln1	0	0.720859	0.819	0.732	2.32232				TLN1
ENSDARG00000104325	plek	0	1.34085	0.786	0.531	2.31804		+	+	PLEK
ENSDARG00000040988	tpi1b	8.35109e-260	0.552103	0.833	0.765	2.30266				TPI1
ENSDARG00000034293	hif1ab	0	1.37473	0.723	0.525	2.29009			+	HIF1A
ENSDARG00000000906	skap2	0	1.31887	0.82	0.562	2.28434		+		SKAP2
ENSDARG00000006266	stat1a	0	1.18245	0.695	0.496	2.27257		+	+	STAT1
ENSDARG00000054543	samsn1a	0	1.83899	0.665	0.338	2.2596		+			SAMSN1
ENSDARG00000111188	cdaa	0	1.98046	0.709	0.277	2.24368		+		CDA
ENSDARG00000053381	plpp1a	0	1.59372	0.743	0.319	2.2386				PLPP1
ENSDARG00000039980	ppt1	0	0.979928	0.728	0.577	2.22482		+		PPT1
ENSDARG00000100742	reep5	0	0.768294	0.787	0.691	2.15902				REEP5
ENSDARG00000033738	zgc:153867	1.4508e-120	0.57675	0.514	0.406	2.15514		+		MYL6, MYL6B
ENSDARG00000015343	pgd	0	1.09294	0.788	0.502	2.13067		+		PGD
ENSDARG00000012987	gpia	0	1.0099	0.81	0.617	2.08707		+		GPI
ENSDARG00000009313	napsa	0	0.922888	0.783	0.65	2.06594		+			NAPSA
ENSDARG00000071437	ptprc	0	0.691062	0.772	0.652	2.02448		+
ENSDARG00000052438	actr2a	0	0.846971	0.77	0.622	2.01511		+		ACTR2
ENSDARG00000044039	stx11a	0	1.94398	0.741	0.37	1.99746		+		STX11
ENSDARG00000056499	ca6	0	3.49393	0.668	0.114	1.64638		+		CA6
ENSDARG00000110641	anpepla	0	3.1811	0.491	0.088	1.20155
ENSDARG00000056783	raraa	0	3.02973	0.526	0.128	1.76796		+	+		NR1I3
ENSDARG00000097782	si:dkey-42l23.4	0	2.91976	0.311	0.061	0.483081					GPR33
ENSDARG00000111698	tnfsf18	0	2.88825	0.279	0.054	0.475859		+
ENSDARG00000073970	mctp2b	0	2.81111	0.323	0.068	0.47733					MCTP2
ENSDARG00000052322	tlr5b	0	2.75115	0.421	0.161	1.97659	+	+
ENSDARG00000101385	f8	0	2.70057	0.375	0.084	0.826133		+			HEPHL1
ENSDARG00000071667	si:dkey-222f2.7	0	2.63607	0.394	0.099	0.731042
ENSDARG00000102435	plekhf1	0	2.60206	0.499	0.122	1.84606		+		PLEKHF1	ZFYVE16
ENSDARG00000060149	ablim1a	0	2.57429	0.302	0.075	0.430654				ABLIM1
ENSDARG00000090730	cfbl	0	2.56847	0.62	0.197	1.97593		+			CFB
ENSDARG00000099430	atg16l1	0	2.5185	0.632	0.214	1.81597		+		ATG16L1
ENSDARG00000007769	sult5a1	0	2.3978	0.293	0.09	0.957737		+			SULT1A3, SULT1A4, SULT1A2, SULT1A1
ENSDARG00000043182	hhla2a.1	0	2.34093	0.41	0.151	0.998796		+
ENSDARG00000099969	zgc:152863	0	2.3388	0.265	0.089	0.657884
ENSDARG00000076539	sc:d156	0	2.30482	0.364	0.11	0.591012
ENSDARG00000043581	gadd45aa	0	2.28768	0.389	0.133	0.77919		+		GADD45A
ENSDARG00000052656	si:ch211-193e13.5	0	2.27412	0.546	0.201	1.12398		+			KLRC4, CLEC2L, CLEC12A, OLR1, CLEC9A, KLRB1, KLRF2, KLRC1, CLEC7A, CLEC5A, CLEC1A, CLEC2A, CLEC12B, CLEC2D, KLRC3, KLRC2, CLEC1B, KLRF1, CD69, KLRD1, CLEC2B, KLRG2
ENSDARG00000074818	si:cabz01036022.1	0	2.26195	0.562	0.219	1.14297		+
ENSDARG00000074771	ifngr1	0	2.22362	0.377	0.12	0.630601		+			IL22RA1, IFNAR2, IFNGR1, IL10RA
ENSDARG00000054170	ltb4r2b	0	2.21725	0.427	0.154	0.952521					LTB4R2
ENSDARG00000013310	map3k15	0	2.20255	0.27	0.082	0.507423		+		MAP3K15
ENSDARG00000071384	slc7a11	0	2.20065	0.49	0.156	1.35803		+		SLC7A11	SLC7A13
ENSDARG00000015657	ppp1r3c2b	0	2.16959	0.539	0.182	1.16103		+
ENSDARG00000102908	il16	0	2.1394	0.665	0.269	1.59476		+		IL16
ENSDARG00000098722	si:ch73-170d6.3	0	2.13644	0.274	0.081	0.358031		+
ENSDARG00000004311	ldlrap1a	0	2.11773	0.54	0.181	0.974589				LDLRAP1
ENSDARG00000037861	slc2a3b	0	2.10255	0.581	0.232	1.57242		+			SLC2A3, SLC2A14, SLC2A7
ENSDARG00000023185	apold1a	0	2.09379	0.375	0.124	0.575498		+			APOLD1
ENSDARG00000002607	unm_sa1614	0	2.05576	0.378	0.138	0.566671
ENSDARG00000037091	asah1a	0	2.04992	0.347	0.122	0.499666		+		ASAH1
ENSDARG00000073872	tpst1	0	2.03981	0.476	0.17	0.795907				TPST1
ENSDARG00000071065	g6pd	0	2.03412	0.581	0.223	1.1427		+		G6PD
ENSDARG00000074782	adgrg3	0	1.99628	0.467	0.171	1.02555	+	+
ENSDARG00000036967	smox	0	1.87075	0.676	0.341	1.96897		+		SMOX
ENSDARG00000022303	higd1a	8.84357e-187	0.767017	0.623	0.51	1.94797		+			HIGD1C, HIGD1B, HIGD1A
ENSDARG00000058302	sh3bgrl	0	1.16647	0.722	0.472	1.88766		+		SH3BGRL
ENSDARG00000039830	gng5	0	0.798599	0.798	0.679	1.86626				GNG5, GNG5B
ENSDARG00000026611	socs3b	0	1.95153	0.638	0.32	1.84726		+		SOCS3
ENSDARG00000019062	arpc5b	0	1.04281	0.73	0.538	1.84526		+		ARPC5
ENSDARG00000021647	gnai1	0	1.24162	0.757	0.536	1.83001		+
ENSDARG00000102320	mob1a	0	1.02499	0.761	0.535	1.78775
ENSDARG00000018174	gnai2a	0	0.89011	0.758	0.623	1.78548		+		GNAI2
ENSDARG00000002745	tdh	3.71965e-202	0.597595	0.665	0.546	1.7812
ENSDARG00000102221	hacd4	0	1.53774	0.693	0.33	1.76876		+		HACD4
ENSDARG00000009505	prelid3b	0	1.03189	0.672	0.472	1.74508		+		PRELID3B
ENSDARG00000012729	hcls1	2.95742e-256	0.742753	0.701	0.591	1.73465		+			HCLS1
ENSDARG00000006019	tktb	0	0.760604	0.746	0.62	1.71098				TKTL2
ENSDARG00000068978	glo1	1.01518e-154	0.553026	0.727	0.697	1.70897		+		GLO1
ENSDARG00000059774	dub	9.46184e-164	0.690352	0.679	0.628	1.70095		+			RCSD1
ENSDARG00000109289	mrps15	0	1.51872	0.723	0.448	1.6944		+		MRPS15
ENSDARG00000019236	gsr	0	1.3157	0.716	0.419	1.68758		+		GSR
ENSDARG00000015278	plxnc1	0	1.45383	0.655	0.415	1.65882		+		PLXNC1
ENSDARG00000103340	clic1	8.10969e-213	0.644117	0.722	0.654	1.65467		+		CLIC1
ENSDARG00000055713	fmnl1a	0	1.16035	0.685	0.479	1.64197		+		FMNL1
ENSDARG00000020187	gca	0	0.809094	0.735	0.53	1.63542				GCA
ENSDARG00000099195	ier2a	3.48608e-158	0.565741	0.591	0.46	1.63261		+
ENSDARG00000102482	zgc:165573	0	1.84985	0.695	0.295	1.63007		+
ENSDARG00000054191	pgk1	4.48093e-199	0.625623	0.716	0.655	1.62819		+		PGK2, PGK1
ENSDARG00000044619	birc2	0	1.2707	0.593	0.391	1.62779		+		BIRC2, BIRC3
ENSDARG00000063195	pxk	0	1.62104	0.599	0.323	1.61923		+		PXK
ENSDARG00000076229	mrtfab	0	1.35054	0.684	0.403	1.59783		+			MRTFA
ENSDARG00000071491	nrros	0	1.30881	0.579	0.405	1.59623		+		NRROS
ENSDARG00000104636	si:dkey-112a7.4	0	1.50983	0.561	0.297	1.58245		+
ENSDARG00000036940	ctss1	0	1.57863	0.665	0.264	1.58152		+			CTSL, CTSV, TINAG, CTSF, CTSW
ENSDARG00000059001	pim2	0	1.42442	0.56	0.295	1.56266		+
ENSDARG00000101251	ldha	3.80495e-180	0.811445	0.564	0.451	1.54581				LDHA
ENSDARG00000056615	cybb	0	1.23095	0.651	0.424	1.5434		+		CYBB
ENSDARG00000101009	cited4b	0	1.2915	0.558	0.399	1.54273		+			CITED4
ENSDARG00000089043	ptpn6	1.07283e-156	0.540759	0.652	0.569	1.53899		+		PTPN6
ENSDARG00000053542	kctd12.2	0	1.16964	0.54	0.317	1.52668		+		KCTD12
ENSDARG00000035858	cnn2	0	1.40486	0.695	0.442	1.51505		+		CNN2
ENSDARG00000068628	rab8b	1.60574e-218	1.1625	0.502	0.361	1.5101		+		RAB8B
ENSDARG00000055759	efhd2	0	1.96943	0.625	0.281	1.50328		+		EFHD2
ENSDARG00000023868	si:dkey-172h23.2	0	1.33045	0.655	0.389	1.49378		+
ENSDARG00000040874	add3a	0	1.11758	0.652	0.454	1.4887		+		ADD3
ENSDARG00000041878	rab11ba	0	1.27427	0.699	0.459	1.47225				RAB11B
ENSDARG00000062933	cmip	1.85535e-281	1.07632	0.519	0.352	1.46944		+		CMIP
ENSDARG00000075870	triobpa	0	1.81482	0.675	0.296	1.45981		+			TRIOBP
ENSDARG00000009208	prkcda	0	1.34354	0.652	0.33	1.45794		+		PRKCD
ENSDARG00000026865	fam107b	0	1.43809	0.629	0.336	1.42303		+		FAM107B
ENSDARG00000091555	ostf1	0	1.55159	0.657	0.348	1.40939				OSTF1
ENSDARG00000037891	mlx	0	1.46241	0.606	0.382	1.3789		+	+	MLX
ENSDARG00000068382	pglyrp5	3.09912e-239	1.4071	0.278	0.143	1.36659		+			PGLYRP1
ENSDARG00000089368	hopx	0	1.41478	0.64	0.326	1.33971		+	+	HOPX
ENSDARG00000069290	bida	0	1.52959	0.543	0.317	1.33302		+
ENSDARG00000076189	ccdc88b	0	1.11767	0.648	0.465	1.33088		+			CCDC88B
ENSDARG00000103980	ets2	0	1.35624	0.615	0.342	1.30601		+	+
ENSDARG00000025522	sgk1	0	1.16365	0.569	0.376	1.28835
ENSDARG00000016774	plekho2	0	1.27005	0.599	0.379	1.28768		+			PLEKHO2
ENSDARG00000019702	aldocb	0	0.931879	0.582	0.407	1.28688		+		ALDOC
ENSDARG00000098075	sh3bgrl3	6.79333e-134	0.599344	0.646	0.582	1.27752		+		SH3BGRL3
ENSDARG00000055365	si:dkey-25e12.3	0	1.60165	0.459	0.226	1.27444		+			HINT3
ENSDARG00000030938	fermt3b	0	1.40657	0.596	0.352	1.25064		+		FERMT3
ENSDARG00000046148	tnfaip8l2b	1.00297e-283	0.83642	0.64	0.516	1.24957		+		TNFAIP8L2
ENSDARG00000017320	f11r.1	0	1.66436	0.551	0.259	1.23619		+			F11R
ENSDARG00000020625	jak1	0	1.00133	0.594	0.391	1.2267		+		JAK1
ENSDARG00000023303	zgc:66427	0	1.66752	0.482	0.264	1.22121		+
ENSDARG00000087402	tpm1	0	0.949192	0.628	0.427	1.21707				TPM1
ENSDARG00000062049	arhgap45b	0	1.01606	0.649	0.478	1.21345		+		ARHGAP45
ENSDARG00000021059	alas1	1.10777e-210	0.838424	0.539	0.405	1.2081				ALAS1
ENSDARG00000037919	rbbp6	5.82555e-32	0.656727	0.461	0.441	1.195
ENSDARG00000045224	glipr1a	0	1.56144	0.559	0.324	1.19326		+		GLIPR1L2, GLIPR1L1	CRISP1
ENSDARG00000035990	cited4a	3.59582e-113	0.791773	0.488	0.395	1.19286		+			CITED4
ENSDARG00000078888	iqgap1	0	1.14067	0.59	0.405	1.17333				IQGAP1
ENSDARG00000052674	csnk1a1	3.78703e-279	0.842682	0.621	0.49	1.17052		+		CSNK1A1
ENSDARG00000079387	si:ch211-102c2.4	0	0.896307	0.603	0.415	1.16718
ENSDARG00000099026	si:dkey-185m8.2	1.48154e-62	0.601317	0.507	0.46	1.16611		+
ENSDARG00000103483	litaf	5.57327e-146	0.605641	0.602	0.509	1.14565		+	+		LITAF
ENSDARG00000070792	lrrc15	0	1.09032	0.544	0.361	1.13976		+			TLR3
ENSDARG00000078249	unc13d	0	1.19424	0.538	0.362	1.13816		+			UNC13D
ENSDARG00000042824	nfe2l2a	3.02243e-132	0.540607	0.61	0.523	1.13762			+	NFE2L2
ENSDARG00000058647	hck	0	1.2887	0.514	0.299	1.13374		+		HCK
ENSDARG00000089838	fxyd5	1.3128e-95	0.562757	0.584	0.523	1.13267
ENSDARG00000057708	phtf1	0	1.68179	0.59	0.284	1.12144		+	+		PHTF1
ENSDARG00000020929	fam49ba	0	0.992461	0.608	0.445	1.11301		+		CYRIB
ENSDARG00000004647	spice1	0	1.79772	0.563	0.248	1.1098					SPICE1
ENSDARG00000052244	kiaa0232	3.99827e-225	0.938948	0.538	0.416	1.1098				KIAA0232
ENSDARG00000020759	elf1	4.03058e-180	0.698657	0.602	0.5	1.10419		+	+
ENSDARG00000043856	amd1	0	0.899417	0.538	0.333	1.10405		+		AMD1
ENSDARG00000053979	chmp2a	2.10718e-155	0.789807	0.527	0.427	1.10205		+		CHMP2A
ENSDARG00000052429	syngr2a	0	1.31505	0.555	0.354	1.0963
ENSDARG00000016200	trib3	0	1.71611	0.473	0.239	1.08867		+		TRIB3
ENSDARG00000045836	mapk11	0	1.50975	0.561	0.316	1.0876		+		MAPK11
ENSDARG00000014159	mtdha	5.55523e-108	0.524237	0.582	0.502	1.08412					MAMSTR
ENSDARG00000015149	wasa	9.86425e-148	0.66915	0.57	0.48	1.08172		+			WAS
ENSDARG00000040284	si:dkey-79d12.5	3.46756e-289	1.5506	0.387	0.229	1.08038		+
ENSDARG00000099690	vaspa	0	1.35548	0.592	0.314	1.07998				VASP
ENSDARG00000067545	adam19b	0	1.77419	0.547	0.232	1.07543		+			ADAM19
ENSDARG00000101482	hk2	0	1.89725	0.544	0.235	1.06781		+		HK2
ENSDARG00000035459	spns3	0	1.5414	0.55	0.25	1.05791				SPNS3
ENSDARG00000035557	gabarapa	0	0.902219	0.592	0.419	1.05738
ENSDARG00000046143	prkab1b	1.1591e-138	0.637446	0.612	0.548	1.0535				PRKAB1
ENSDARG00000056075	rca2.1	0	1.23002	0.563	0.364	1.05162		+
ENSDARG00000029695	pgp	0	1.50634	0.543	0.28	1.04842		+		PGP
ENSDARG00000010384	lpar5a	7.27754e-87	0.789524	0.49	0.441	1.04293					LPAR5
ENSDARG00000103207	rab11fip4b	0	1.52063	0.536	0.292	1.03638		+		RAB11FIP4
ENSDARG00000087152	sowahd	0	1.72897	0.535	0.241	1.03196		+			SOWAHD
ENSDARG00000105481	si:ch211-243a20.4	0	1.6953	0.528	0.255	0.992109		+
ENSDARG00000068177	pak2a	9.56421e-186	0.855783	0.545	0.441	0.991307		+		PAK2
ENSDARG00000051886	ankrd11	7.18606e-66	0.582071	0.511	0.463	0.987963		+		ANKRD11
ENSDARG00000000069	dap	0	0.985649	0.562	0.367	0.986358		+		DAP
ENSDARG00000105232	si:ch211-260e23.8	0	1.80752	0.428	0.152	0.981677		+		C19orf12
ENSDARG00000102599	tgoln2	0	1.6538	0.531	0.282	0.978334		+			TGOLN2
ENSDARG00000008735	atp6ap2	1.33431e-144	0.564147	0.573	0.464	0.977799				ATP6AP2
ENSDARG00000067797	spi1a	2.36774e-112	0.617008	0.474	0.365	0.971111		+	+		SPIB
ENSDARG00000010279	scamp2	6.87577e-248	0.88272	0.569	0.449	0.964558		+		SCAMP2
ENSDARG00000102762	pik3r5	0	1.98528	0.408	0.175	0.962017		+		PIK3R5
ENSDARG00000074846	si:dkeyp-68b7.12	2.26994e-227	0.812265	0.522	0.369	0.955998		+
ENSDARG00000033614	rasgef1ba	7.78537e-267	0.85789	0.459	0.294	0.95426		+		RASGEF1B
ENSDARG00000031819	eif4ebp2	2.15407e-82	0.630384	0.523	0.468	0.942089				EIF4EBP2
ENSDARG00000019302	mid1ip1b	0	1.26141	0.416	0.221	0.937408		+
ENSDARG00000007323	chmp4bb	1.12853e-239	0.999024	0.499	0.361	0.933529		+		CHMP4B
ENSDARG00000060723	stim1a	3.443e-221	1.03341	0.502	0.373	0.932995		+		STIM1
ENSDARG00000098853	ehd1a	0	1.68122	0.468	0.233	0.932326		+		EHD1
ENSDARG00000012016	hpgd	0	1.08919	0.43	0.238	0.930186		+		HPGD
ENSDARG00000009782	myh11a	0	1.34822	0.495	0.26	0.927779		+		MYH11
ENSDARG00000070601	rassf5	0	1.07277	0.519	0.342	0.92711				RASSF5
ENSDARG00000102056	svild	0	1.97496	0.507	0.203	0.925371		+
ENSDARG00000116058	rhoac	7.80609e-47	0.501333	0.525	0.502	0.914003		+
ENSDARG00000077130	bcl10	0	1.88964	0.337	0.158	0.910793		+
ENSDARG00000101034	zc3h12ab	6.51736e-264	1.22303	0.382	0.228	0.910526		+		ZC3H12A
ENSDARG00000058366	si:dkey-222f8.3	1.87858e-212	0.913218	0.529	0.409	0.908653		+
ENSDARG00000058354	selenot1a	6.60183e-205	0.857607	0.539	0.425	0.908653		+		SELENOT
ENSDARG00000055705	f5	0	1.99206	0.371	0.117	0.908386		+			F5
ENSDARG00000038576	ube2d1b	1.58672e-122	0.822072	0.496	0.42	0.9021		+			UBE2D1
ENSDARG00000099624	chmp1b	1.48899e-189	0.838663	0.509	0.387	0.900094		+		CHMP1B
ENSDARG00000034117	rarga	0	1.76159	0.45	0.214	0.888592		+	+	RARG
ENSDARG00000036966	hsd3b7	8.86103e-258	0.809474	0.464	0.277	0.884446		+		HSD3B7
ENSDARG00000097845	si:ch211-105j21.9	0	1.5096	0.497	0.243	0.855958
ENSDARG00000007347	degs1	5.51611e-302	1.05459	0.518	0.361	0.853952		+			DEGS1
ENSDARG00000033437	rps6ka1	0	1.3441	0.497	0.276	0.851812		+		RPS6KA1
ENSDARG00000104300	wipf1a	3.53999e-183	0.768718	0.512	0.387	0.84887		+		WIPF1
ENSDARG00000116748	cdc42l	3.9797e-95	0.862279	0.371	0.281	0.835362
ENSDARG00000045847	si:ch211-214j24.10	9.24939e-64	0.550486	0.507	0.466	0.832687		+
ENSDARG00000043555	tmem30ab	0	1.68216	0.49	0.249	0.831884				TMEM30A
ENSDARG00000070669	cxcr3.3	0	1.83475	0.274	0.116	0.828808		+			CXCR3
ENSDARG00000011545	arrb2b	1.05133e-239	0.929568	0.516	0.375	0.827738				ARRB2
ENSDARG00000020046	ahr1a	3.10921e-192	1.03719	0.459	0.335	0.822389			+		AHR
ENSDARG00000028396	fkbp5	9.37652e-81	0.750554	0.386	0.302	0.818109		+		FKBP5
ENSDARG00000098680	si:zfos-2326c3.2	0	1.31142	0.47	0.284	0.818109		+
ENSDARG00000024940	rnf144b	0	1.62831	0.481	0.233	0.817039		+			RNF144B
ENSDARG00000017653	rgs13	2.82312e-259	0.780114	0.457	0.291	0.8153		+			RGS13
ENSDARG00000077499	plekho1b	0	1.43741	0.448	0.244	0.81423		+		PLEKHO1
ENSDARG00000012874	snap23.1	5.87899e-300	1.04309	0.515	0.36	0.81209
ENSDARG00000033285	gsto2	0	1.3305	0.437	0.259	0.811689		+			GSTO1
ENSDARG00000079591	si:ch211-203d1.3	0	1.83442	0.462	0.195	0.808078		+			SSH3
ENSDARG00000057167	eif4g2b	7.03562e-114	0.762284	0.454	0.358	0.806473				EIF4G2
ENSDARG00000019033	tmem59	2.44282e-197	0.873806	0.509	0.386	0.806072		+		TMEM59
ENSDARG00000021374	cab39l1	0	1.48978	0.499	0.261	0.799519		+
ENSDARG00000086996	si:ch73-234b20.5	0	1.19133	0.499	0.284	0.799385
ENSDARG00000019137	tram1	2.46981e-55	0.542016	0.432	0.365	0.796576				TRAM1	TRAM1L1
ENSDARG00000088615	ltb4r2a	0	1.84199	0.309	0.144	0.794971					LTB4R2
ENSDARG00000103118	cib1	2.59743e-281	0.958659	0.517	0.359	0.793233				CIB1
ENSDARG00000101626	arf6a	1.58564e-98	0.628282	0.509	0.441	0.791761		+		ARF6
ENSDARG00000105744	ptprr	2.94514e-236	1.01523	0.461	0.313	0.791761		+		PTPRR
ENSDARG00000070472	arf5	1.00456e-71	0.608317	0.45	0.377	0.781196				ARF5
ENSDARG00000010752	acsl4b	4.91742e-304	1.33295	0.433	0.27	0.777317		+		ACSL4
ENSDARG00000013628	cd164	0	1.19043	0.451	0.279	0.77384		+		CD164
ENSDARG00000003017	ube2al	2.88876e-158	0.985514	0.413	0.299	0.7717		+
ENSDARG00000004378	yrk	0	1.34486	0.477	0.263	0.768089		+		FGR
ENSDARG00000056453	afap1l1b	1.35916e-230	1.51305	0.323	0.184	0.767153		+
ENSDARG00000074262	nck1a	0	1.70776	0.468	0.224	0.765414				NCK1
ENSDARG00000071251	ppp1r18	9.16698e-280	1.03349	0.49	0.334	0.763408		+			PPP1R18
ENSDARG00000011239	ppp1r14aa	0	1.49329	0.441	0.215	0.759663				PPP1R14A
ENSDARG00000036818	hyal3	0	1.27062	0.483	0.231	0.757791				HYAL3
ENSDARG00000098443	zfand6	0	1.70176	0.346	0.183	0.754046		+
ENSDARG00000023217	crema	2.33106e-158	0.978539	0.35	0.228	0.747626		+	+		CREM
ENSDARG00000038025	cbx7a	1.42067e-72	0.707227	0.38	0.3	0.739869					CBX7
ENSDARG00000057787	itgae.2	0	1.68893	0.438	0.196	0.738398		+			ITGAE
ENSDARG00000010641	slc20a1b	2.23676e-142	0.904903	0.419	0.312	0.737729		+		SLC20A1
ENSDARG00000005355	larp6a	0	1.12211	0.481	0.312	0.736525				LARP6
ENSDARG00000030116	susd6	4.72278e-289	1.36693	0.4	0.239	0.734787		+		SUSD6
ENSDARG00000101849	adipor2	4.32111e-209	0.966179	0.44	0.301	0.73385				ADIPOR2
ENSDARG00000010317	gpr183a	6.66487e-152	0.9112	0.407	0.294	0.733048				GPR183
ENSDARG00000000068	nherf1a	0	1.59009	0.465	0.221	0.730908				NHERF1
ENSDARG00000029036	rab32a	5.58642e-72	0.620969	0.431	0.358	0.730641		+		RAB32
ENSDARG00000045417	fam49bb	1.24613e-171	0.834801	0.47	0.351	0.723151				CYRIB
ENSDARG00000025375	idh1	2.5551e-251	0.978023	0.447	0.284	0.72275				IDH1
ENSDARG00000087188	nfil3-6	4.17327e-244	1.60246	0.338	0.197	0.72168		+	+
ENSDARG00000091003	il34	1.94526e-278	1.09097	0.401	0.231	0.719941		+
ENSDARG00000040812	ncf4	3.38522e-269	1.04473	0.461	0.3	0.716598				NCF4
ENSDARG00000002271	zfand5b	5.55386e-40	0.771773	0.335	0.282	0.710445		+
ENSDARG00000020573	ddx3xa	4.23367e-61	0.678827	0.406	0.345	0.707503		+		DDX3Y, DDX3X
ENSDARG00000013979	ndfip1	1.09147e-104	0.583155	0.481	0.388	0.696804				NDFIP1
ENSDARG00000055276	rel	1.68348e-164	0.747424	0.407	0.277	0.69346		+	+	REL
ENSDARG00000091902	b3gnt2b	6.69053e-255	1.14431	0.423	0.271	0.689046		+		B3GNT2
ENSDARG00000100383	il10ra	1.29404e-134	1.16657	0.306	0.2	0.687441		+			IFNAR2, IFNGR1
ENSDARG00000006468	grap2a	3.49575e-38	0.537872	0.422	0.382	0.687174				GRAP2
ENSDARG00000018976	sptlc2a	0	1.17949	0.448	0.276	0.686238				SPTLC2
ENSDARG00000069175	vps4b	2.88398e-72	0.641063	0.446	0.387	0.68383		+
ENSDARG00000056856	tax1bp1b	5.78048e-128	0.940067	0.408	0.31	0.683697		+	+	TAX1BP1
ENSDARG00000055837	arhgef1b	2.94623e-67	0.609877	0.439	0.377	0.681958					ARHGEF1
ENSDARG00000053468	adam10a	2.71355e-59	0.636901	0.412	0.354	0.679551		+		ADAM10	ADAM21, ADAMDEC1, ADAM7, ADAM32, ADAM2, ADAM18, ADAM20, ADAM30, ADAM29
ENSDARG00000031647	stat2	3.88511e-65	0.592688	0.356	0.275	0.679016		+	+		STAT2
ENSDARG00000058731	slc2a6	6.41354e-60	0.610881	0.267	0.192	0.677678		+		SLC2A6
ENSDARG00000039490	pitpnaa	8.62293e-292	1.19794	0.434	0.272	0.675137		+			PITPNA
ENSDARG00000054271	cdkn1bb	8.6096e-106	0.675212	0.432	0.337	0.675003				CDKN1B
ENSDARG00000094012	si:dkey-192g7.3	1.51448e-168	0.92956	0.377	0.248	0.673933		+
ENSDARG00000088040	mdp1	6.81683e-97	0.946443	0.32	0.23	0.6738		+
ENSDARG00000046132	dynlt3	1.42106e-47	0.5187	0.45	0.408	0.673265				DYNLT3
ENSDARG00000053530	cyp4f3	0	1.22172	0.444	0.258	0.67273				CYP4F11, CYP4F3	CYP4F12, CYP4A11, CYP4A22, CYP4B1, CYP4X1, CYP4Z1, CYP4F2
ENSDARG00000056481	vat1	1.05296e-233	0.802694	0.429	0.273	0.669252		+		VAT1
ENSDARG00000074501	tnip2	0	1.98009	0.29	0.136	0.667915		+			TNIP2
ENSDARG00000025797	abhd2a	0	1.8606	0.422	0.184	0.66524		+		ABHD2
ENSDARG00000018569	tnfrsf1a	9.02199e-210	1.15305	0.407	0.275	0.664304		+
ENSDARG00000024209	wasf2	5.15472e-42	0.576119	0.413	0.37	0.657215				WASF2
ENSDARG00000058230	rps6kb1b	1.73584e-275	1.21266	0.413	0.255	0.65668
ENSDARG00000043130	notch2	6.7549e-232	1.10048	0.421	0.276	0.654006		+			NOTCH2
ENSDARG00000098312	scarb2a	4.98489e-105	0.995056	0.329	0.235	0.653337		+
ENSDARG00000016350	cap1	9.60364e-185	0.995123	0.427	0.305	0.650395		+		CAP1
ENSDARG00000086332	bri3	1.15581e-46	0.56269	0.42	0.372	0.64879		+		BRI3
ENSDARG00000067916	lyn	8.81597e-142	0.819757	0.402	0.287	0.64023		+		LYN
ENSDARG00000057053	sgms1a	0	1.77706	0.371	0.159	0.635014		+		SGMS1
ENSDARG00000067751	si:rp71-68n21.9	5.42985e-134	0.78233	0.411	0.301	0.634747
ENSDARG00000098774	si:zfos-741a10.3	8.02313e-268	1.31488	0.385	0.234	0.633142
ENSDARG00000020926	creb3l3l	3.75081e-88	0.653382	0.393	0.301	0.632205		+	+		CREB3
ENSDARG00000067741	itpkcb	0	1.75975	0.37	0.174	0.630467		+		ITPKC
ENSDARG00000036785	si:ch211-226m16.2	1.93115e-122	0.63156	0.41	0.3	0.629129		+
ENSDARG00000019113	mob3a	4.75939e-49	0.528811	0.425	0.374	0.624315				MOB3A
ENSDARG00000016505	apbb1ip	9.78482e-62	0.584385	0.41	0.348	0.62057		+		APBB1IP
ENSDARG00000019613	ip6k2b	1.05803e-137	0.941688	0.372	0.263	0.620436		+		IP6K2
ENSDARG00000090600	si:ch211-213a13.1	1.51273e-64	0.638314	0.393	0.325	0.620035		+
ENSDARG00000063068	syne1b	1.69056e-77	0.693729	0.378	0.296	0.619901		+
ENSDARG00000008184	mia3	5.73786e-177	0.998738	0.414	0.294	0.618029
ENSDARG00000071203	sptssa	2.38697e-126	0.889643	0.408	0.312	0.61629		+		SPTSSA
ENSDARG00000018259	atp1a3a	1.68312e-59	0.737939	0.361	0.293	0.613481		+			ATP2C2, ATP13A5, ATP13A4, ATP1A4, ATP2B2
ENSDARG00000019487	tmx1	2.80333e-66	0.679249	0.416	0.355	0.611475				TMX1
ENSDARG00000002956	itgam.1	0	1.57784	0.38	0.192	0.609202	+	+
ENSDARG00000092310	si:ch211-199g17.2	3.44001e-37	0.525158	0.387	0.343	0.605724		+
ENSDARG00000024314	herpud1	1.20096e-51	0.506208	0.393	0.332	0.601712		+		HERPUD1
ENSDARG00000103984	cyth4b	2.6829e-71	0.753524	0.387	0.32	0.600642		+			CYTH4
ENSDARG00000077082	agtrap	0	1.42866	0.41	0.203	0.596095				AGTRAP
ENSDARG00000043587	srd5a2a	1.18237e-125	0.699977	0.381	0.26	0.593687		+		SRD5A2
ENSDARG00000000568	ell	6.00001e-119	1.20461	0.285	0.188	0.585395		+		ELL
ENSDARG00000089404	si:dkey-24p1.7	1.29388e-251	1.01767	0.38	0.224	0.585128		+
ENSDARG00000010032	cmtm7	1.14782e-111	0.763151	0.399	0.299	0.584058					CMTM7
ENSDARG00000004017	spag1a	6.72928e-263	1.19197	0.39	0.234	0.582453					SPAG1
ENSDARG00000000588	tamalin	4.94717e-66	0.625049	0.331	0.252	0.58058		+			TAMALIN
ENSDARG00000056026	tprg1	6.18832e-254	1.0886	0.404	0.248	0.580179				TPRG1
ENSDARG00000100003	glulb	5.42609e-107	0.790971	0.348	0.247	0.577772		+		GLUL
ENSDARG00000007219	actn1	5.01969e-100	0.848161	0.352	0.259	0.575097		+		ACTN1
ENSDARG00000076090	jakmip1	0	1.74696	0.388	0.152	0.574963				JAKMIP1
ENSDARG00000038687	nfkb2	2.68573e-52	0.920382	0.261	0.196	0.573492		+	+
ENSDARG00000045051	slc16a3b	0	1.5861	0.338	0.154	0.572823		+		SLC16A3
ENSDARG00000057286	swap70b	8.96491e-169	0.974542	0.378	0.254	0.572556				SWAP70
ENSDARG00000029353	serpine2	3.12619e-200	1.08858	0.38	0.247	0.566671				SERPINE2
ENSDARG00000074287	sptlc2b	2.62132e-21	0.510487	0.287	0.248	0.563194		+		SPTLC2
ENSDARG00000037554	arhgef3l	1.64846e-224	1.09068	0.389	0.247	0.562926
ENSDARG00000056259	tmem131	1.04279e-172	1.01475	0.359	0.234	0.557309		+		TMEM131
ENSDARG00000044625	pcf11	1.97733e-66	0.61383	0.365	0.29	0.55664		+		PCF11
ENSDARG00000012247	def6a	1.19218e-137	1.05412	0.36	0.257	0.555169				DEF6
ENSDARG00000094965	nfil3-5	8.29857e-298	1.72287	0.301	0.153	0.552227		+	+
ENSDARG00000045277	rdh12l	8.40106e-194	0.990978	0.388	0.254	0.551558		+
ENSDARG00000060072	abi3a	0	1.49932	0.358	0.172	0.547813
ENSDARG00000091111	tifa	1.34044e-124	0.869912	0.319	0.212	0.54447		+			TIFA
ENSDARG00000079312	kmt2ca	3.74249e-159	1.06843	0.361	0.248	0.543667		+
ENSDARG00000053131	irak3	3.04827e-220	1.33808	0.287	0.154	0.542865		+		IRAK3
ENSDARG00000017757	pik3cg	1.03151e-105	0.898289	0.355	0.262	0.542196		+		PIK3CG
ENSDARG00000013561	pgm1	8.12467e-199	1.2342	0.334	0.203	0.538852		+
ENSDARG00000056532	serinc2	4.24712e-42	0.543288	0.375	0.324	0.537248					SERINC2
ENSDARG00000114130	cd68	7.81336e-189	0.999823	0.304	0.175	0.535776
ENSDARG00000088590	pxna	0	1.55621	0.366	0.167	0.535776		+		PXN
ENSDARG00000075369	nck1b	3.5978e-109	0.860737	0.349	0.251	0.533904				NCK1
ENSDARG00000112087	ube2l3a	3.57008e-77	0.629757	0.391	0.311	0.533235		+		UBE2L5	UBE2L3
ENSDARG00000035652	sat1a.1	0	1.67698	0.357	0.143	0.528153		+		SAT1
ENSDARG00000036776	aldh8a1	9.66378e-114	0.90937	0.349	0.251	0.525612		+		ALDH8A1
ENSDARG00000028957	maff	4.30753e-134	0.988678	0.309	0.202	0.520663		+	+	MAFF
ENSDARG00000098387	tmem176l.3a	5.18762e-131	0.911284	0.369	0.264	0.520663		+			MS4A6E, MS4A6A, MS4A14, MS4A15, MS4A18, MS4A5, MS4A7, MS4A10, MS4A1, MS4A13, MS4A2
ENSDARG00000040432	klf2b	2.55187e-91	0.815929	0.295	0.203	0.520663		+	+		KLF17, KLF18
ENSDARG00000056964	ilk	3.04415e-114	0.88052	0.364	0.267	0.519192		+		ILK
ENSDARG00000010784	ppp1r12a	8.42094e-97	0.934718	0.343	0.258	0.518523		+		PPP1R12A
ENSDARG00000059231	hephl1a	4.36324e-116	0.887185	0.359	0.261	0.515982		+
ENSDARG00000052496	arhgap45a	7.12698e-194	1.1836	0.346	0.22	0.515447		+		ARHGAP45
ENSDARG00000012140	ccnl1b	4.14224e-85	0.928121	0.311	0.23	0.513575		+
ENSDARG00000057491	n4bp1	1.03356e-87	0.864601	0.28	0.194	0.510499		+		N4BP1
ENSDARG00000004724	tcea3	4.12859e-36	0.583365	0.354	0.311	0.510231				TCEA3
ENSDARG00000055225	dock8	8.72709e-140	0.948115	0.366	0.258	0.510098		+		DOCK8
ENSDARG00000044339	rp2	3.84964e-129	0.990302	0.332	0.228	0.508894		+		RP2
ENSDARG00000058606	sik1	1.88663e-129	0.614523	0.313	0.2	0.508894		+		SIK1
ENSDARG00000075253	pik3cb	7.38768e-116	0.959011	0.341	0.245	0.504213		+		PIK3CB
ENSDARG00000019307	dusp5	7.26365e-130	0.63097	0.273	0.164	0.50341		+		DUSP5
ENSDARG00000021521	rgs14a	5.43027e-245	1.26157	0.351	0.206	0.502073
ENSDARG00000079434	tmem131l	1.6829e-75	0.729302	0.362	0.287	0.501939		+			TMEM131L
ENSDARG00000045886	slc38a2	4.69329e-131	0.912124	0.337	0.228	0.498328		+		SLC38A2
ENSDARG00000031427	calm2a	2.26436e-64	0.666515	0.343	0.269	0.497125		+
ENSDARG00000004433	btk	2.5505e-161	0.889791	0.35	0.225	0.494851				BTK
ENSDARG00000039452	hk1	1.43614e-92	0.860177	0.305	0.213	0.487495				HK1
ENSDARG00000012458	hapstr1b	6.60275e-23	0.502588	0.325	0.294	0.487361
ENSDARG00000067672	card9	8.87723e-204	1.09326	0.282	0.152	0.486425		+		CARD9
ENSDARG00000058666	dennd2da	2.65201e-150	0.959521	0.336	0.219	0.484954		+		DENND2D
ENSDARG00000077618	rin3	1.86389e-141	1.13375	0.318	0.213	0.484018					RIN3
ENSDARG00000078042	il10rb	7.27603e-56	0.63685	0.355	0.291	0.483483					IFNAR1
ENSDARG00000023578	lpp	1.25588e-200	1.15271	0.337	0.206	0.482948		+		LPP
ENSDARG00000069463	alox12	4.45312e-273	1.48175	0.3	0.155	0.481075		+			ALOX12
ENSDARG00000073707	cnksr2b	4.90474e-137	0.961891	0.279	0.169	0.479738		+		CNKSR2
ENSDARG00000003866	tm9sf2	1.80841e-58	0.702967	0.33	0.263	0.478802		+		TM9SF2
ENSDARG00000079903	dcsignlg	4.62915e-301	1.27693	0.334	0.173	0.476929
ENSDARG00000075818	dok2	3.9144e-94	0.786677	0.329	0.238	0.475726		+			DOK2
ENSDARG00000061525	slka	6.40462e-27	0.617717	0.316	0.277	0.474254				SLK
ENSDARG00000075733	zyx	5.52026e-153	1.05662	0.334	0.22	0.471847		+		ZYX
ENSDARG00000078734	myo1f	1.01797e-230	1.29265	0.335	0.196	0.470777		+		MYO1F
ENSDARG00000013539	ikzf1	1.24517e-66	0.742923	0.318	0.245	0.469707		+	+	IKZF1
ENSDARG00000104571	gadd45ab	7.30168e-169	1.13489	0.29	0.172	0.468637		+		GADD45A
ENSDARG00000007867	dazap2	6.82328e-42	0.580929	0.339	0.286	0.467032				DAZAP2
ENSDARG00000007257	rab5ab	1.02731e-22	0.501834	0.349	0.321	0.466497				RAB5A
ENSDARG00000012040	rnf19a	3.53504e-29	0.745553	0.278	0.237	0.46623		+		RNF19A
ENSDARG00000007603	stxbp2	1.26507e-60	0.727185	0.338	0.272	0.463287				STXBP2
ENSDARG00000044513	tpst1l	1.44469e-245	1.4917	0.297	0.161	0.462351
ENSDARG00000104197	ptpn22	7.91603e-190	1.213	0.316	0.189	0.460078		+
ENSDARG00000045294	sh3glb1a	7.99697e-197	1.20709	0.328	0.2	0.458874				SH3GLB1
ENSDARG00000007425	apol1	0	1.77557	0.278	0.125	0.456734					APOLD1
ENSDARG00000033928	ndfip2	3.53117e-23	0.514602	0.309	0.27	0.455397		+		NDFIP2
ENSDARG00000018111	kdm7aa	2.88567e-191	1.19629	0.275	0.151	0.454995		+			KDM7A
ENSDARG00000056252	sort1b	0	1.65877	0.295	0.136	0.454995		+		SORT1
ENSDARG00000044760	gnaia	4.16745e-139	1.00281	0.32	0.211	0.454193		+
ENSDARG00000045959	csf3r	1.22879e-230	1.26205	0.326	0.187	0.454193		+		CSF3R
ENSDARG00000067795	ifngr2	8.19277e-56	0.752742	0.323	0.261	0.453925					IL22RA1, IFNAR2, IFNGR1, IL10RA
ENSDARG00000053010	lpcat2	0	1.63913	0.321	0.15	0.453658		+		LPCAT2
ENSDARG00000054833	nucb1	3.0897e-79	0.824213	0.328	0.251	0.451251				NUCB1
ENSDARG00000032103	mapk6	6.14952e-214	1.38326	0.282	0.155	0.449111		+		MAPK6
ENSDARG00000056966	nek7	2.4968e-114	0.939342	0.326	0.228	0.448709				NEK7
ENSDARG00000010255	bin2b	1.65285e-51	0.635676	0.328	0.265	0.448576					BIN2
ENSDARG00000103924	zgc:154055	1.57215e-202	1.21457	0.325	0.195	0.443761
ENSDARG00000058992	cers2b	8.12843e-211	1.26057	0.32	0.189	0.443627		+		CERS2
ENSDARG00000018411	mknk1	0	1.62009	0.303	0.133	0.439615
ENSDARG00000018898	zfand5a	4.86782e-153	1.06226	0.294	0.181	0.439347		+
ENSDARG00000041724	glipr2	0	1.76755	0.294	0.122	0.438277					GLIPR1L2, GLIPR1L1
ENSDARG00000018971	b3gnt5a	8.88076e-187	1.14756	0.284	0.161	0.434666				B3GNT5
ENSDARG00000056623	ptenb	2.70444e-103	0.916062	0.312	0.219	0.434533		+		PTEN
ENSDARG00000101096	cebp1	0	1.79735	0.291	0.115	0.433463		+	+		CEBPE
ENSDARG00000069432	plscr3b	2.28534e-33	0.620338	0.284	0.234	0.431323		+	+		PLSCR4, PLSCR3, PLSCR2
ENSDARG00000058000	cep350	2.21723e-98	0.978949	0.292	0.204	0.430921		+		CEP350
ENSDARG00000005675	sec61a1l	1.10759e-16	0.601425	0.286	0.256	0.429317				SEC61A1
ENSDARG00000076025	dgkzb	3.91954e-288	1.47121	0.297	0.147	0.427444		+		DGKZ
ENSDARG00000016357	fmo5	0	1.5116	0.303	0.143	0.427444
ENSDARG00000013681	shisa10.1	5.89003e-80	0.792953	0.318	0.239	0.425839		+
ENSDARG00000089933	rasal3	4.60469e-51	0.670255	0.303	0.239	0.425304		+			RASAL3
ENSDARG00000061796	rasgrp4	2.16452e-222	1.29213	0.299	0.165	0.425171		+			RASGRP4
ENSDARG00000016016	dbnlb	1.71452e-50	0.667417	0.305	0.243	0.423699				DBNL
ENSDARG00000040080	fli1rs	1.1289e-14	0.566869	0.288	0.264	0.422496		+	+
ENSDARG00000075853	sh3kbp1	3.18468e-92	0.932325	0.289	0.202	0.420356					SH3KBP1
ENSDARG00000007184	zbtb16a	4.03187e-117	0.961584	0.278	0.179	0.419018		+	+	ZBTB16
ENSDARG00000069295	bcl6ab	9.88681e-302	1.41442	0.306	0.151	0.418082			+		BCL6
ENSDARG00000058839	susd1	1.50264e-46	0.622486	0.3	0.238	0.415407		+			SUSD1
ENSDARG00000041450	rab11a	4.77718e-45	0.630799	0.296	0.235	0.415006		+		RAB11A
ENSDARG00000037017	ube4b	2.75253e-45	0.884684	0.27	0.214	0.412732				UBE4B
ENSDARG00000020521	exoc6	1.12338e-78	0.771688	0.3	0.22	0.408988		+		EXOC6
ENSDARG00000037967	si:dkey-16l2.16	1.67151e-141	0.948237	0.309	0.197	0.407249
ENSDARG00000013161	zgc:55558	5.99129e-284	1.57724	0.273	0.131	0.406848		+
ENSDARG00000027088	ptgdsb.1	0	1.86222	0.259	0.079	0.406446		+			PTGDS
ENSDARG00000077410	myo9b	6.58748e-132	0.98922	0.301	0.196	0.406179				MYO9B
ENSDARG00000078647	samsn1b	0	1.75296	0.272	0.101	0.402969					SAMSN1
ENSDARG00000004979	elovl5	0	1.57555	0.304	0.139	0.4023		+		ELOVL5
ENSDARG00000008370	csnk1da	1.96848e-34	0.64236	0.292	0.244	0.401498		+			CSNK1D
ENSDARG00000021366	fbp1a	1.18958e-16	0.533625	0.296	0.27	0.400695
ENSDARG00000006409	mapk12b	0	1.61045	0.283	0.13	0.396282				MAPK12
ENSDARG00000042322	si:dkey-177p2.6	8.92011e-41	0.569873	0.296	0.238	0.393072
ENSDARG00000075211	chd7	5.11801e-75	0.855798	0.283	0.206	0.392805		+
ENSDARG00000043821	klf7b	5.98124e-81	0.897242	0.266	0.186	0.390531		+	+	KLF7
ENSDARG00000063292	ssuh2rs1	3.94902e-70	0.794558	0.292	0.218	0.387856		+
ENSDARG00000098486	tollip	9.80363e-104	0.945982	0.292	0.2	0.387321				TOLLIP
ENSDARG00000101914	metrnla	3.02168e-154	1.05078	0.28	0.169	0.386786				METRNL
ENSDARG00000079636	fam177a1	1.14098e-38	0.742979	0.275	0.224	0.386786				FAM177A1
ENSDARG00000031100	ivns1abpa	1.09726e-64	0.861009	0.26	0.19	0.386251		+		IVNS1ABP
ENSDARG00000040001	fryl	4.40113e-68	0.820641	0.286	0.214	0.385582		+		FRYL
ENSDARG00000037392	med19a	7.44786e-31	0.579249	0.282	0.233	0.384245				MED19
ENSDARG00000030775	sybl1	1.18717e-63	0.787857	0.254	0.18	0.382373				VAMP7
ENSDARG00000044345	cyfip1	1.9121e-14	0.513211	0.268	0.237	0.381971				CYFIP1
ENSDARG00000030957	yipf4	1.27385e-44	0.682057	0.292	0.234	0.380366				YIPF4
ENSDARG00000069298	osbpl9	2.97325e-32	0.701395	0.271	0.224	0.378895				OSBPL9
ENSDARG00000094010	swt1	3.50359e-272	1.49848	0.272	0.133	0.374749				SWT1
ENSDARG00000038228	selenow2a	5.4683e-41	0.627306	0.287	0.229	0.374749				MIEN1
ENSDARG00000054389	rhof	0	1.75558	0.281	0.11	0.373412		+		RHOF
ENSDARG00000019998	slc30a7	9.84419e-84	0.834876	0.284	0.201	0.371807				SLC30A7
ENSDARG00000015922	stk17al	1.27392e-108	0.600574	0.253	0.154	0.371673		+
ENSDARG00000021556	ubl3b	4.8325e-18	0.53893	0.279	0.246	0.369266
ENSDARG00000070573	mapk3	3.49304e-33	0.658566	0.283	0.236	0.367661				MAPK3
ENSDARG00000061446	smap2	2.92411e-270	1.51561	0.284	0.144	0.367393		+		SMAP2
ENSDARG00000077515	letm2	7.87071e-49	0.656642	0.272	0.207	0.36726				LETM2
ENSDARG00000037408	tbc1d10c	3.36159e-155	1.17874	0.263	0.154	0.36726					TBC1D10C
ENSDARG00000011809	mical1	0	1.55837	0.28	0.122	0.367126		+			MICAL1
ENSDARG00000017422	apmap	5.22939e-37	0.651975	0.268	0.215	0.36619				APMAP
ENSDARG00000013881	pi4k2b	1.11486e-138	1.10645	0.277	0.173	0.365788				PI4K2B
ENSDARG00000061845	pld7	2.31847e-59	0.817244	0.259	0.191	0.363114		+
ENSDARG00000060596	prkaa1	1.26724e-256	1.4011	0.273	0.136	0.36298				PRKAA1
ENSDARG00000019951	sec62	0.000190826	0.54953	0.259	0.254	0.362445				SEC62
ENSDARG00000054539	lrp10	3.04279e-76	0.842751	0.276	0.198	0.362311					LRP10
ENSDARG00000056346	acap1	1.12064e-38	0.669144	0.262	0.207	0.362311				ACAP1
ENSDARG00000003517	impa1	2.7605e-46	0.731293	0.271	0.212	0.359235
ENSDARG00000068711	crfb4	1.56226e-45	0.719172	0.278	0.221	0.358834		+			IL10RB
ENSDARG00000029170	si:ch211-200p22.4	7.62418e-195	1.31966	0.272	0.152	0.355758		+
ENSDARG00000063126	gusb	4.23767e-81	0.895045	0.254	0.174	0.355089		+		GUSB
ENSDARG00000036057	tradd	4.56568e-27	0.547405	0.266	0.221	0.353618					TRADD
ENSDARG00000036541	rhbdf1a	8.47938e-22	0.588999	0.262	0.224	0.35228				RHBDF1
ENSDARG00000077414	zgc:194312	5.0421e-18	0.644563	0.253	0.222	0.35121
ENSDARG00000088357	acadl	4.49946e-18	0.669333	0.256	0.228	0.350809		+		ACADL
ENSDARG00000042138	selp	1.31819e-36	0.606178	0.26	0.205	0.35014				SELE
ENSDARG00000055955	lcp2a	2.37773e-23	0.512669	0.271	0.23	0.349873					LCP2
ENSDARG00000063474	arfgef1	9.6533e-200	1.35161	0.267	0.146	0.349739		+		ARFGEF1
ENSDARG00000007691	cul1b	5.78794e-154	1.20842	0.264	0.156	0.347466				CUL1
ENSDARG00000034056	csnk1g2b	2.33231e-37	0.69792	0.258	0.206	0.346529		+		CSNK1G2
ENSDARG00000071414	cybc1	6.52935e-76	0.889092	0.27	0.195	0.344791				CYBC1
ENSDARG00000016059	rab5b	1.31649e-54	0.79845	0.253	0.187	0.343854
ENSDARG00000070688	ncalda	1.85183e-05	0.554779	0.251	0.24	0.339307				NCALD
ENSDARG00000010052	ndrg3b	1.34684e-19	0.604816	0.25	0.214	0.338371				NDRG3
ENSDARG00000077337	si:ch211-171h4.5	0	1.5562	0.259	0.116	0.335027		+
ENSDARG00000034753	tspan3a	6.11855e-51	0.673566	0.261	0.196	0.334225				TSPAN3
ENSDARG00000023878	stk24b	7.71246e-21	0.596392	0.259	0.223	0.328875				STK24
ENSDARG00000052978	mbnl1	1.54887e-167	1.22818	0.255	0.144	0.319379				MBNL1
ENSDARG00000014361	tmbim4	2.86831e-31	0.665567	0.253	0.206	0.318309				TMBIM4

## Sheet: NEUTROPHIL-LIKE CELLS
EnsID	Name	p_val_adj	avg_log2FC	pct.1	pct.2	avg_expr	known key gene	known marker	transcription factor	H.s. ortho high confident	H.s. ortho low confident
ENSDARG00000101479	LOC103910140	0	7.22213	0.999	0.065	76.9288		+
ENSDARG00000099839	si:ch211-9d9.1	0	6.61846	0.94	0.035	10.3782		+	+		THAP6
ENSDARG00000099385	si: ch211-223l2.4	0	2.63901	0.95	0.155	4.88132		+			LSP1
ENSDARG00000101785	LOC100151049	0	2.3269	0.948	0.143	3.71465
ENSDARG00000100252	capzb	0	2.3714	0.82	0.183	2.10965				CAPZB
ENSDARG00000033227	lect2.1	0	0.783661	0.977	0.71	194.817	+	+		LECT2
ENSDARG00000010423	npsn	0	1.03251	0.955	0.591	59.5072	+	+
ENSDARG00000021124	cfl1	0	1.36846	0.999	0.503	24.194		+		CFL1
ENSDARG00000021339	cpa5	0	1.12209	0.932	0.525	21.1009	+	+		CPA1
ENSDARG00000075664	si:ch1073-429i10.1	0	1.16393	0.88	0.45	15.0859		+
ENSDARG00000035136	selenow1	0	0.653314	0.996	0.871	15.0297		+			SELENOW
ENSDARG00000019521	mpx	0	0.839133	0.954	0.478	11.5676	+	+		EPX
ENSDARG00000033170	sult2st1	0	1.40596	0.933	0.481	8.97007		+			SULT1A3, SULT1A4, SULT1E1, SULT2A1, SULT1A2, SULT1A1
ENSDARG00000026369	dbi	3.77063e-236	0.66612	0.946	0.821	7.02812		+		DBI
ENSDARG00000058593	sri	0	1.08636	0.95	0.733	5.4533		+		SRI
ENSDARG00000086337	si:dkey-102g19.3	9.7995e-54	0.533008	0.739	0.542	4.81269		+			PINLYP, LYPD8
ENSDARG00000038728	ch25hl2	0	0.993622	0.844	0.358	4.80289		+
ENSDARG00000008155	sms	0	0.91705	0.865	0.427	4.72368	+	+		SMS
ENSDARG00000058348	scinlb	0	1.07182	0.951	0.485	4.71543		+
ENSDARG00000058734	prdx1	0	1.08118	0.783	0.427	3.54696		+			PRDX1
ENSDARG00000008075	illr4	0	1.1578	0.721	0.366	3.28354		+			CLEC4F
ENSDARG00000063295	myh9a	0	0.763971	0.903	0.554	3.27374		+		MYH9
ENSDARG00000059774	dub	4.48422e-300	0.683077	0.875	0.622	2.65635		+			RCSD1
ENSDARG00000052712	suclg1	3.8861e-35	0.648005	0.637	0.54	2.55341		+		SUCLG1
ENSDARG00000056600	papss2b	0	1.40763	0.708	0.314	2.45253		+		PAPSS2
ENSDARG00000019260	dhrs9	0	1.53866	0.772	0.318	2.24458				DHRS9
ENSDARG00000000906	skap2	1.7862e-224	0.586008	0.829	0.571	2.23555		+		SKAP2
ENSDARG00000090767	si:ch211-136m16.8	4.167e-289	0.552839	0.802	0.475	2.20072		+
ENSDARG00000099026	si:dkey-185m8.2	0	0.845705	0.754	0.451	2.12693		+
ENSDARG00000053381	plpp1a	0	0.761866	0.698	0.338	2.11197				PLPP1
ENSDARG00000004051	cyp7a1b	0	8.25175	0.489	0.002	0.820433		+
ENSDARG00000097513	LOC100006250	0	6.78559	0.426	0.004	0.758256		+
ENSDARG00000098508	CABZ01111959.1	0	4.81596	0.364	0.012	0.520382					SEMA7A
ENSDARG00000077103	LOC798168	0	4.41848	0.397	0.021	0.55289		+
ENSDARG00000096625	si:ch211-286b5.8	0	4.11786	0.57	0.044	0.975748
ENSDARG00000053956	LOC558044	0	4.11615	0.574	0.041	1.02812		+		SPTBN2
ENSDARG00000079790	LOC794598	0	3.91372	0.439	0.032	0.639835				PLPP1
ENSDARG00000055066	zdhhc20a	0	3.81375	0.41	0.034	0.574819					ZDHHC20
ENSDARG00000105068	si:ch1073-443f11.2	0	3.64226	0.75	0.066	1.66305		+		SMIM22
ENSDARG00000094273	peak3	0	3.48936	0.308	0.026	0.44324
ENSDARG00000067784	slc9a1a	0	3.40889	0.25	0.023	0.307792		+		SLC9A1
ENSDARG00000040535	csgalnact1a	0	3.32576	0.279	0.031	0.363777				CSGALNACT1
ENSDARG00000087611	tmem268	0	3.28964	0.28	0.029	0.358875					TMEM268
ENSDARG00000052696	bdh2	0	3.20587	0.423	0.052	0.742776				BDH2
ENSDARG00000090156	pttg1ipa	0	2.94216	0.286	0.042	0.372549
ENSDARG00000093193	chia.6	0	2.8836	0.371	0.021	0.557018		+
ENSDARG00000105273	si:ch73-295i22.2	0	2.79397	0.33	0.042	0.519866		+
ENSDARG00000097337	LOC108191473	0	2.71573	0.258	0.04	0.327399
ENSDARG00000094295	kiaa0040	0	2.71123	0.441	0.061	0.672601		+
ENSDARG00000115712	twf1a	0	2.68898	0.628	0.105	1.07224				TWF1
ENSDARG00000116660	pigrl2.3	0	2.58732	0.419	0.074	0.599587					FCAMR
ENSDARG00000022983	ccdc28a	0	2.38219	0.456	0.086	0.668473				CCDC28A
ENSDARG00000076742	cyth1a	0	2.35885	0.46	0.079	0.661507		+		CYTH1
ENSDARG00000098181	zgc:113184	0	2.23834	0.294	0.065	0.373323
ENSDARG00000117133	cst14b.1	0	2.22794	0.544	0.118	1.38364					CSTA
ENSDARG00000069440	dachd	0	2.16148	0.42	0.106	0.641125		+	+	DACH1
ENSDARG00000101534	rab3db	0	2.10921	0.465	0.133	0.942724					RAB3D
ENSDARG00000010556	mmp25b	0	2.06733	0.407	0.107	0.626677					MMP26, MMP20, MMP27, MMP12, MMP10, MMP3
ENSDARG00000099786	actn4	0	2.03907	0.638	0.193	1.16151
ENSDARG00000036282	rnaset2	9.07744e-273	0.511414	0.762	0.435	1.9662		+			RNASET2
ENSDARG00000002131	celf2	0	1.02141	0.728	0.405	1.87358		+
ENSDARG00000090889	lect2.2	7.33264e-25	0.689976	0.531	0.464	1.85346		+		LECT2
ENSDARG00000098946	pald1a	0	1.76964	0.751	0.293	1.65273		+		PALD1
ENSDARG00000035990	cited4a	7.61894e-147	0.584326	0.61	0.394	1.59107		+			CITED4
ENSDARG00000102221	hacd4	0	0.661256	0.701	0.344	1.56476		+		HACD4
ENSDARG00000095921	si:ch1073-325m22.2	0	1.20736	0.636	0.239	1.5227		+
ENSDARG00000015278	plxnc1	2.5165e-234	0.688248	0.69	0.423	1.51367		+		PLXNC1
ENSDARG00000087402	tpm1	8.40826e-160	0.515166	0.679	0.433	1.46156				TPM1
ENSDARG00000041878	rab11ba	2.04709e-198	0.601517	0.727	0.468	1.43111				RAB11B
ENSDARG00000012016	hpgd	0	1.21169	0.586	0.239	1.39499		+		HPGD
ENSDARG00000009208	prkcda	3.84056e-276	0.654073	0.664	0.343	1.37642		+		PRKCD
ENSDARG00000038025	cbx7a	0	0.981816	0.612	0.294	1.33772					CBX7
ENSDARG00000102808	calr3b	1.49399e-51	0.717656	0.396	0.286	1.31605		+			CALR3
ENSDARG00000021346	pdhb	1.63428e-266	1.03711	0.611	0.349	1.29283				PDHB
ENSDARG00000012395	mmp13a	0	1.36988	0.406	0.047	1.24768	+	+			MMP1
ENSDARG00000036940	ctss1	1.17305e-217	0.549839	0.562	0.284	1.22265		+			CTSL, CTSV, TINAG, CTSF, CTSW
ENSDARG00000052656	si:ch211-193e13.5	0	1.70736	0.586	0.213	1.20124		+			KLRC4, CLEC2L, CLEC12A, OLR1, CLEC9A, KLRB1, KLRF2, KLRC1, CLEC7A, CLEC5A, CLEC1A, CLEC2A, CLEC12B, CLEC2D, KLRC3, KLRC2, CLEC1B, KLRF1, CD69, KLRD1, CLEC2B, KLRG2
ENSDARG00000116748	cdc42l	0	1.11203	0.649	0.273	1.19427
ENSDARG00000110700	cox7a2b	0	1.74361	0.59	0.121	1.16151				COX7A2
ENSDARG00000036818	hyal3	0	1.29656	0.589	0.237	1.13545				HYAL3
ENSDARG00000063195	pxk	2.21514e-177	0.540814	0.582	0.334	1.12513		+		PXK
ENSDARG00000043781	psmb10	9.49265e-179	0.858099	0.541	0.323	1.03302		+		PSMB10
ENSDARG00000045598	akr1b1.2	3.3903e-208	0.743353	0.577	0.321	1.02219				AKR1B1	AKR1E2
ENSDARG00000004647	spice1	0	0.963636	0.581	0.26	1.0129					SPICE1
ENSDARG00000060687	chd2	1.13764e-192	0.675283	0.579	0.329	0.993292		+		CHD2
ENSDARG00000101088	si:ch73-359m17.5	7.09099e-160	1.04081	0.251	0.11	0.960784		+
ENSDARG00000004702	irf2bp2a	0	0.95944	0.547	0.26	0.932147				IRF2BP2
ENSDARG00000079267	im:7154036	0	1.23396	0.534	0.191	0.924407				FERMT3
ENSDARG00000076223	zgc:92744	0	1.56265	0.525	0.113	0.914345		+
ENSDARG00000073707	cnksr2b	0	1.46938	0.467	0.165	0.913313		+		CNKSR2
ENSDARG00000010032	cmtm7	3.17348e-236	0.892675	0.547	0.297	0.900413					CMTM7
ENSDARG00000009782	myh11a	4.90546e-199	0.734079	0.505	0.269	0.879773		+		MYH11
ENSDARG00000011239	ppp1r14aa	0	0.957538	0.5	0.222	0.819401				PPP1R14A
ENSDARG00000096562	wu:fj29h11	9.22482e-162	0.620924	0.399	0.208	0.817337		+
ENSDARG00000018259	atp1a3a	8.72363e-131	0.615892	0.482	0.291	0.801858		+			ATP2C2, ATP13A5, ATP13A4, ATP1A4, ATP2B2
ENSDARG00000043587	srd5a2a	7.37106e-162	0.617255	0.481	0.261	0.795408		+		SRD5A2
ENSDARG00000075733	zyx	0	1.28187	0.509	0.217	0.7887		+		ZYX
ENSDARG00000089404	si:dkey-24p1.7	3.5667e-189	1.04034	0.431	0.228	0.756708		+
ENSDARG00000067545	adam19b	3.60252e-153	0.528627	0.462	0.249	0.715944		+			ADAM19
ENSDARG00000086911	si:dkey-100n23.5	0	1.72435	0.45	0.128	0.706656
ENSDARG00000045543	atp6v1f	9.17806e-170	0.683597	0.478	0.265	0.705366		+		ATP6V1F
ENSDARG00000098903	tfe3a	4.24326e-226	1.06755	0.439	0.219	0.70098		+	+	TFE3
ENSDARG00000091003	il34	2.91927e-157	0.545663	0.445	0.236	0.700464		+
ENSDARG00000002956	itgam.1	0	1.21365	0.454	0.197	0.687307	+	+
ENSDARG00000016350	cap1	3.95216e-79	0.505655	0.466	0.308	0.679051		+		CAP1
ENSDARG00000007219	actn1	1.00937e-133	0.592723	0.45	0.258	0.678277		+		ACTN1
ENSDARG00000039872	lamtor2	6.14784e-87	0.581316	0.442	0.287	0.675697		+		LAMTOR2
ENSDARG00000103145	cdk2ap2	1.11515e-113	0.629932	0.399	0.234	0.665377				CDK2AP2
ENSDARG00000017659	sephs3	6.8758e-141	0.873319	0.416	0.238	0.663055				SEPHS2
ENSDARG00000004311	ldlrap1a	3.86643e-241	0.828248	0.438	0.2	0.657379				LDLRAP1
ENSDARG00000045561	dram1	0	1.61187	0.378	0.123	0.649897				DRAM1
ENSDARG00000098899	zmp:0000001082	0	1.77081	0.443	0.139	0.637771					ITGAX
ENSDARG00000102056	svild	1.35141e-114	0.524576	0.391	0.22	0.595717		+
ENSDARG00000005834	gatad2b	0	1.86195	0.375	0.089	0.592621			+	GATAD2B
ENSDARG00000007697	fabp7a	7.04603e-213	0.855695	0.301	0.121	0.587977		+		FABP7
ENSDARG00000036005	pitpnb	1.42334e-272	1.29529	0.365	0.151	0.566821				PITPNB
ENSDARG00000016393	arf2b	0	1.56705	0.365	0.111	0.561146					ARL17A, ARL17B
ENSDARG00000038668	gbp1	3.10836e-53	0.766792	0.279	0.181	0.560372		+			GBP6
ENSDARG00000079994	akap13	0	1.44541	0.404	0.124	0.55805		+		AKAP13
ENSDARG00000062349	arhgap15	7.18422e-91	0.575667	0.39	0.237	0.535862				ARHGAP15
ENSDARG00000075015	soul5	0	1.67741	0.289	0.093	0.52838
ENSDARG00000078734	myo1f	4.5614e-86	0.731286	0.336	0.202	0.464912		+		MYO1F
ENSDARG00000092659	ppp3r1a	1.48771e-139	0.882708	0.35	0.183	0.447368				PPP3R1
ENSDARG00000104197	ptpn22	2.4815e-88	0.621287	0.332	0.194	0.434985		+
ENSDARG00000007425	apol1	5.19233e-221	1.22327	0.311	0.13	0.431373					APOLD1
ENSDARG00000007691	cul1b	4.6395e-157	1.01537	0.323	0.158	0.421827				CUL1
ENSDARG00000110608	psmg4	0	1.91671	0.294	0.069	0.417183
ENSDARG00000058079	txndc17	6.25483e-41	0.540143	0.289	0.196	0.414087		+		TXNDC17
ENSDARG00000006899	far1	0	1.59943	0.319	0.112	0.407895				FAR1
ENSDARG00000004396	b3gnt5b	2.63552e-244	1.26236	0.297	0.114	0.399123				B3GNT5
ENSDARG00000053138	lrrc47	7.34048e-54	0.547431	0.297	0.19	0.397575				LRRC47
ENSDARG00000075748	nckap1l	1.90013e-73	0.528987	0.294	0.173	0.389061				NCKAP1L
ENSDARG00000055938	tspan14	7.48666e-118	0.859156	0.301	0.157	0.387255				TSPAN14
ENSDARG00000074131	kif5ba	1.64236e-54	0.562521	0.29	0.184	0.380031				KIF5B
ENSDARG00000015003	arhgap4b	8.96186e-150	0.959146	0.291	0.137	0.377451				ARHGAP4
ENSDARG00000044513	tpst1l	1.29179e-61	0.527445	0.277	0.167	0.366357
ENSDARG00000008568	slc25a24	7.80538e-92	0.731409	0.282	0.154	0.363519		+
ENSDARG00000008808	eml2	3.61811e-70	0.706745	0.274	0.162	0.347781				EML2
ENSDARG00000068149	tprg1l	0	1.95828	0.272	0.074	0.338493				TPRG1L
ENSDARG00000091926	casp22	0	1.94828	0.266	0.073	0.338493
ENSDARG00000035652	sat1a.1	1.05622e-70	0.534924	0.271	0.155	0.335139		+		SAT1
ENSDARG00000061446	smap2	8.60942e-91	0.760111	0.276	0.15	0.334107		+		SMAP2
ENSDARG00000062757	zgc:158403	3.86575e-135	1.03935	0.261	0.123	0.332301
ENSDARG00000094010	swt1	1.62339e-86	0.762258	0.257	0.139	0.328689				SWT1
ENSDARG00000057166	lrmda	3.62162e-169	1.18626	0.262	0.113	0.319143				LRMDA

## Sheet: MACROPHAGE-LIKE CELLS
EnsID	Name	p_val_adj	avg_log2FC	pct.1	pct.2	avg_expr	known key gene	known marker	transcription factor	H.s. ortho high confident	H.s. ortho low confident
ENSDARG00000089362	grna.1	0	3.75321	0.826	0.299	153.798	+	+			GRN
ENSDARG00000088641	grna.2	0	7.00897	0.543	0.111	146.217	+	+			GRN
ENSDARG00000037116	cxcl12a	0	7.65622	0.439	0.089	50.3227				CXCL12
ENSDARG00000056874	lygl1	0	2.17293	0.829	0.422	15.5814		+			LYG2, LYG1
ENSDARG00000090873	ccl34a.4	0	2.69941	0.289	0.096	7.2841	+	+
ENSDARG00000095807	LOC110437731	0	4.43807	0.448	0.035	6.97773		+			MSMB
ENSDARG00000039150	lgmn	0	3.2227	0.534	0.162	6.30798	+	+		LGMN
ENSDARG00000090783	mfap4.1	0	3.03693	0.313	0.089	5.20953		+		MFAP4
ENSDARG00000111882	si:ch211-194m7.4	0	4.36456	0.323	0.055	4.71477		+
ENSDARG00000101785	LOC100151049	0	2.85912	0.638	0.118	3.83775		+
ENSDARG00000090352	LOC101883708	0	5.14335	0.435	0.02	2.46767
ENSDARG00000017121	mafba	0	2.1927	0.612	0.141	2.00859		+	+	MAFB
ENSDARG00000025254	s100a10b	0	1.21691	0.833	0.551	34.6388	+	+			S100A12
ENSDARG00000021124	cfl1	0	0.817244	0.832	0.484	18.2244		+		CFL1
ENSDARG00000031435	zgc:56493	0	0.591639	0.889	0.713	13.069		+		TXN
ENSDARG00000039034	marcksl1a	0	0.954951	0.852	0.647	11.0032		+
ENSDARG00000054942	lgals2a	0	0.990479	0.726	0.349	9.73997		+			LGALS2
ENSDARG00000090444	ponzr1	0	0.961609	0.931	0.8	8.01888		+
ENSDARG00000022438	cox6a1	0	0.990817	0.916	0.827	7.24379		+		COX6A2
ENSDARG00000057853	atp6v0ca	0	1.3583	0.882	0.587	6.96461		+		ATP6V0C
ENSDARG00000003216	anxa2a	0	1.20807	0.601	0.448	6.12251		+		ANXA2
ENSDARG00000092798	ppib	0	0.994549	0.938	0.771	5.66126		+		PPIB
ENSDARG00000102640	pdia3	0	0.710328	0.912	0.717	5.4638		+		PDIA3
ENSDARG00000038822	mrc1b	0	1.5155	0.643	0.249	5.32968		+			MRC1
ENSDARG00000019644	ldhba	2.67386e-287	0.607984	0.838	0.794	5.29051		+		LDHB
ENSDARG00000068233	zgc:64051	2.81254e-08	1.12086	0.726	0.728	5.21831		+			CD53
ENSDARG00000052712	suclg1	0	1.60425	0.764	0.516	5.03464		+		SUCLG1
ENSDARG00000076568	sec61b	0	0.751736	0.876	0.721	5.02747		+		SEC61B
ENSDARG00000005230	ssr2	0	0.504354	0.865	0.746	4.87768				SSR2
ENSDARG00000038577	cox6c	0	0.568585	0.89	0.819	4.81085		+
ENSDARG00000078785	tmem258	0	0.817273	0.866	0.728	4.62397		+		TMEM258
ENSDARG00000102105	dad1	0	0.823777	0.862	0.705	4.54837		+		DAD1
ENSDARG00000026726	anxa1a	0	1.53516	0.574	0.283	4.53167		+		ANXA1
ENSDARG00000022684	fkbp1aa	0	0.626493	0.904	0.809	4.48815		+
ENSDARG00000055120	ctsba	0	1.27758	0.74	0.345	4.10514		+		CTSB
ENSDARG00000103846	hspa5	0	1.21729	0.621	0.391	3.64464		+		HSPA5
ENSDARG00000061764	ahnak	0	1.50506	0.717	0.294	3.52563		+
ENSDARG00000036107	txnipa	1.80252e-188	0.535842	0.722	0.588	3.34441		+		TXNIP
ENSDARG00000101560	psma1	0	0.56682	0.804	0.701	3.29457		+		PSMA1
ENSDARG00000043257	ckbb	0	1.15172	0.678	0.325	3.27494		+		CKB
ENSDARG00000013968	psap	0	0.610507	0.772	0.536	3.22643		+		PSAP
ENSDARG00000099664	selenof	0	0.967542	0.799	0.603	3.18933		+		SELENOF
ENSDARG00000036080	cd81a	0	1.80493	0.708	0.401	3.17489		+		CD81
ENSDARG00000030694	atp6v1e1b	0	1.75573	0.736	0.337	3.17206		+		ATP6V1E2, ATP6V1E1
ENSDARG00000016470	anxa5b	0	1.62388	0.605	0.201	3.16328		+			ANXA5
ENSDARG00000070386	krtcap2	0	1.24879	0.675	0.437	2.96036		+		KRTCAP2
ENSDARG00000017775	atp5mc3a	0	0.874473	0.743	0.567	2.93582		+		ATP5MC3
ENSDARG00000010965	psma8	2.61695e-280	0.661375	0.731	0.626	2.91251		+		PSMA8
ENSDARG00000007098	itm2ba	1.50989e-269	0.770418	0.774	0.654	2.8218		+		ITM2B
ENSDARG00000013771	ctss2.2	0	1.03888	0.667	0.315	2.8201	+	+			CTSS
ENSDARG00000057698	ctsd	0.00316647	1.0373	0.373	0.37	2.6286	+	+		CTSD
ENSDARG00000045352	cst14a.2	0	0.731071	0.743	0.56	2.5816		+			CSTB
ENSDARG00000026908	tmed2	2.36027e-249	0.523137	0.747	0.631	2.53931				TMED2
ENSDARG00000090912	npc2.1	0	0.585309	0.751	0.574	2.43152		+		NPC2
ENSDARG00000090552	si:dkey-7j14.6	0	1.7204	0.711	0.371	2.40189		+			MS4A6E, MS4A6A, MS4A14, MS4A15, MS4A18, MS4A5, MS4A7, MS4A10, MS4A1, MS4A13, MS4A2
ENSDARG00000043436	si:dkey-5n18.1	0	1.1652	0.353	0.111	2.38952		+			C1QL1
ENSDARG00000102808	calr3b	0	1.54144	0.538	0.26	2.28872		+			CALR3
ENSDARG00000031511	psmb2	0	0.80584	0.695	0.517	2.2807		+		PSMB2
ENSDARG00000095921	si:ch1073-325m22.2	0	1.86509	0.563	0.217	2.14696		+
ENSDARG00000004954	grna	0	1.08461	0.543	0.23	2.11921	+	+
ENSDARG00000044540	fkbp2	0	1.47085	0.647	0.342	2.11222		+		FKBP2
ENSDARG00000041108	ctsh	0	1.68327	0.62	0.237	2.10722		+		CTSH
ENSDARG00000103979	calr3a	0	1.11963	0.632	0.363	2.01095		+
ENSDARG00000100562	CABZ01080702.1	0	4.48962	0.261	0.013	0.683813					SDC3
ENSDARG00000094809	ms4a17a.11	0	3.20473	0.441	0.064	0.960831		+			MS4A6E, MS4A6A, MS4A14, MS4A15, MS4A18, MS4A5, MS4A7, MS4A10, MS4A1, MS4A13, MS4A2
ENSDARG00000110700	cox7a2b	0	2.99369	0.575	0.085	1.73752				COX7A2
ENSDARG00000117133	cst14b.1	0	2.93652	0.542	0.084	1.77093					CSTA
ENSDARG00000102883	sptbn1	0	2.84347	0.346	0.054	0.601227				SPTBN1
ENSDARG00000045561	dram1	0	2.79586	0.427	0.096	1.08466				DRAM1
ENSDARG00000076223	zgc:92744	0	2.7275	0.51	0.082	1.3261		+
ENSDARG00000110608	psmg4	0	2.72431	0.322	0.047	0.522888		+
ENSDARG00000094295	kiaa0040	0	2.68645	0.311	0.047	0.538556
ENSDARG00000069113	dbn1	0	2.68238	0.26	0.041	0.361114					DBN1
ENSDARG00000040255	ephx2	0	2.67148	0.269	0.057	0.689948		+			EPHX2
ENSDARG00000070565	adap2	0	2.59781	0.293	0.049	0.44908				ADAP2
ENSDARG00000074390	tmem176l.4	0	2.59014	0.259	0.046	0.736857		+
ENSDARG00000055252	snap23.2	0	2.57584	0.254	0.049	0.471449
ENSDARG00000054864	aplp2	0	2.55097	0.554	0.131	1.69118		+		APLP2
ENSDARG00000039863	lifrb	0	2.48134	0.343	0.068	0.683341		+			IL3RA, OSMR, IL23R, IL12RB1, IL6R, CRLF2, IL2RG, IL27RA
ENSDARG00000115126	moxd1l	0	2.44202	0.334	0.067	0.935158
ENSDARG00000115712	twf1a	0	2.40963	0.428	0.089	0.769703				TWF1
ENSDARG00000094854	ms4a17a.9	0	2.37368	0.599	0.12	1.85521		+			MS4A6E, MS4A6A, MS4A14, MS4A15, MS4A18, MS4A5, MS4A7, MS4A10, MS4A1, MS4A13, MS4A2
ENSDARG00000086911	si:dkey-100n23.5	0	2.36814	0.386	0.11	0.877017
ENSDARG00000016393	arf2b	0	2.36565	0.395	0.086	0.754979					ARL17A, ARL17B
ENSDARG00000021443	zfp36l1b	0	2.22792	0.321	0.129	0.955639			+	ZFP36L1
ENSDARG00000076742	cyth1a	0	2.19392	0.331	0.065	0.5126		+		CYTH1
ENSDARG00000078055	acd	0	2.1381	0.381	0.089	0.649457					ACD
ENSDARG00000071353	mgarpa	0	2.13253	0.26	0.07	0.450024				MGARP
ENSDARG00000015575	cyp3c1	0	2.03381	0.277	0.121	0.673053					CYP3A5, CYP3A43, CYP3A7, CYP3A4
ENSDARG00000016154	zfp36l1a	0	2.01269	0.399	0.116	0.889004		+	+	ZFP36L1
ENSDARG00000043081	ctsz	0	1.60159	0.602	0.223	1.98339		+		CTSZ
ENSDARG00000069461	rnaseka	0	0.972895	0.642	0.401	1.97244		+		RNASEK
ENSDARG00000019881	bsg	0	0.633066	0.727	0.537	1.90618		+		BSG
ENSDARG00000002131	celf2	0	1.02339	0.635	0.391	1.86144
ENSDARG00000019260	dhrs9	0	0.998393	0.478	0.319	1.81718				DHRS9
ENSDARG00000096118	ost4	0	0.846776	0.627	0.451	1.81718		+		OST4
ENSDARG00000104901	ostc	0	1.28442	0.6	0.331	1.7849		+		OSTC
ENSDARG00000040072	scpep1	0	0.813928	0.659	0.378	1.77452		+		SCPEP1
ENSDARG00000040764	id1	0	1.8546	0.404	0.129	1.70703		+	+	ID1
ENSDARG00000007795	cst3	2.1016e-147	0.792279	0.573	0.457	1.6621		+			CST3
ENSDARG00000075768	sdhb	2.62583e-281	0.652765	0.632	0.481	1.65672		+		SDHB
ENSDARG00000019861	fgl2a	0	0.80597	0.479	0.148	1.6537	+	+		FGL2
ENSDARG00000069013	prdx4	2.83421e-218	0.588341	0.592	0.443	1.61076				PRDX4
ENSDARG00000075718	rpz5	0	1.84311	0.526	0.184	1.60604		+
ENSDARG00000037318	ddost	9.28747e-283	0.68362	0.573	0.409	1.58735		+		DDOST
ENSDARG00000034368	hexb	0	0.990914	0.551	0.384	1.50373		+		HEXB
ENSDARG00000016607	echdc2	0	1.13157	0.467	0.316	1.50118		+		ECHDC2
ENSDARG00000101334	ctsc	0	1.08689	0.498	0.273	1.44908		+		CTSC
ENSDARG00000041921	hsbp1b	1.47851e-201	0.513235	0.616	0.464	1.44634		+		HSBP1
ENSDARG00000037488	canx	0	0.784144	0.567	0.359	1.42416		+		CANX
ENSDARG00000095695	ms4a17a.10	0	0.924064	0.481	0.168	1.35413		+			MS4A6E, MS4A6A, MS4A14, MS4A15, MS4A18, MS4A5, MS4A7, MS4A10, MS4A1, MS4A13, MS4A2
ENSDARG00000003931	cndp2	0	1.71489	0.555	0.191	1.3345		+		CNDP2
ENSDARG00000009134	hlx1	8.53003e-147	0.525555	0.463	0.338	1.32534			+	HLX
ENSDARG00000023852	lsm4	2.09391e-146	0.501625	0.534	0.414	1.30788		+		LSM4
ENSDARG00000099491	tmem176l.1	0	1.45214	0.462	0.276	1.29448		+
ENSDARG00000077664	zgc:110239	0	1.05451	0.568	0.313	1.27834		+			CTSL, CTSV
ENSDARG00000005840	got2b	0	1.08223	0.467	0.285	1.27702		+			GOT2
ENSDARG00000069521	vps29	4.46424e-243	0.534468	0.596	0.428	1.27069		+		VPS29
ENSDARG00000100252	capzb	0	1.63776	0.554	0.165	1.2588				CAPZB
ENSDARG00000043857	ufm1	7.01474e-186	0.59827	0.523	0.389	1.22794		+		UFM1
ENSDARG00000055705	f5	0	1.77789	0.298	0.116	1.21067		+			F5
ENSDARG00000033364	mgst3b	5.82454e-301	0.731082	0.56	0.384	1.20925
ENSDARG00000043781	psmb10	0	0.971519	0.528	0.307	1.18537		+		PSMB10
ENSDARG00000079267	im:7154036	0	1.88258	0.408	0.18	1.18112		+		FERMT3
ENSDARG00000007018	ms4a17a.6	0	0.968728	0.494	0.225	1.17131		+			MS4A6E, MS4A6A, MS4A14, MS4A15, MS4A18, MS4A5, MS4A7, MS4A10, MS4A1, MS4A13, MS4A2
ENSDARG00000027590	septin2	3.05681e-139	0.719718	0.493	0.378	1.15932		+		SEPTIN2
ENSDARG00000100823	selenok	0	0.840076	0.56	0.347	1.13591		+		SELENOK
ENSDARG00000071031	snx1a	0	1.74763	0.559	0.214	1.13487				SNX1
ENSDARG00000098114	ctsa	0	0.86484	0.535	0.278	1.1345		+		CTSA
ENSDARG00000014914	lamp2	0	1.59222	0.436	0.24	1.11354		+		LAMP2
ENSDARG00000032802	ktn1	0	0.68009	0.543	0.355	1.11043		+		KTN1
ENSDARG00000025903	lgals9l1	1.47429e-161	1.1853	0.26	0.16	1.11034		+			LGALS16, LGALS13, LGALS14
ENSDARG00000042933	bloc1s6	0	0.82218	0.541	0.34	1.08768				BLOC1S6
ENSDARG00000009418	mef2cb	0	1.35628	0.492	0.192	1.07135			+	MEF2C
ENSDARG00000000656	psmb9a	9.76095e-251	0.643356	0.485	0.321	1.06626		+		PSMB9
ENSDARG00000028396	fkbp5	2.78747e-266	0.667787	0.459	0.289	1.05946				FKBP5
ENSDARG00000087693	atox1	0	1.18762	0.497	0.256	1.04077		+
ENSDARG00000057035	stoml3b	0	1.84595	0.377	0.09	1.03275		+		STOML3
ENSDARG00000006408	hmgb3b	6.61669e-262	0.627929	0.474	0.304	1.02558		+	+	HMGB3
ENSDARG00000036893	f13a1b	0	0.928932	0.408	0.223	1.02161		+			F13A1
ENSDARG00000021987	plecb	0	0.916527	0.445	0.248	1.01812		+
ENSDARG00000012450	vmp1	0	0.619437	0.451	0.238	1.00831		+		VMP1
ENSDARG00000099313	naga	1.13327e-233	0.579157	0.486	0.323	1.00774		+		NAGA
ENSDARG00000013804	capns1b	3.1852e-240	0.761659	0.483	0.324	0.999717					CAPNS1
ENSDARG00000001940	dnajc1	3.47849e-276	0.63857	0.51	0.332	0.997924			+	DNAJC1
ENSDARG00000060687	chd2	0	0.635957	0.512	0.317	0.978197				CHD2
ENSDARG00000062590	pleca	9.1452e-259	0.658251	0.359	0.207	0.976121		+
ENSDARG00000037153	atp6ap1b	2.59419e-205	0.745246	0.447	0.304	0.951581		+			ATP6AP1
ENSDARG00000004702	irf2bp2a	0	1.04306	0.485	0.245	0.948466				IRF2BP2
ENSDARG00000045598	akr1b1.2	9.42825e-146	0.54853	0.444	0.318	0.942426				AKR1B1	AKR1E2
ENSDARG00000102249	pepd	0	1.22707	0.462	0.204	0.937423		+		PEPD
ENSDARG00000006370	atp6v1h	1.93451e-253	0.802952	0.447	0.29	0.922888		+		ATP6V1H
ENSDARG00000089404	si:dkey-24p1.7	0	1.33516	0.378	0.218	0.915526
ENSDARG00000094451	cfp	0	0.577491	0.29	0.129	0.901274		+			CFP
ENSDARG00000043899	psma6l	0	0.873743	0.427	0.258	0.890137		+
ENSDARG00000019924	cmpk	6.44094e-144	0.549838	0.429	0.308	0.887305		+
ENSDARG00000103145	cdk2ap2	0	0.978269	0.406	0.22	0.877584				CDK2AP2
ENSDARG00000037361	kdelr2b	0	0.83875	0.449	0.274	0.875224				KDELR2
ENSDARG00000012747	rer1	5.96775e-219	0.69475	0.444	0.298	0.860028		+		RER1
ENSDARG00000039872	lamtor2	0	0.879533	0.456	0.273	0.848136		+		LAMTOR2
ENSDARG00000056532	serinc2	8.96332e-146	0.630499	0.436	0.314	0.820198		+			SERINC2
ENSDARG00000042722	blnk	0	0.713664	0.412	0.205	0.819349					BLNK
ENSDARG00000014763	arf2a	8.73202e-209	0.684225	0.437	0.29	0.812742		+			ARF1
ENSDARG00000022712	stat3	0	1.57193	0.431	0.171	0.803681			+	STAT3
ENSDARG00000029955	glb1l	0	0.879238	0.407	0.214	0.796602				GLB1L
ENSDARG00000020387	nipsnap3a	0	1.30335	0.352	0.17	0.796225		+		NIPSNAP3B, NIPSNAP3A
ENSDARG00000004261	tmed9	6.39122e-207	0.671784	0.427	0.284	0.796225				TMED9
ENSDARG00000036005	pitpnb	0	1.95756	0.414	0.128	0.793865				PITPNB
ENSDARG00000105142	tcirg1b	0	0.954771	0.344	0.174	0.79311		+		TCIRG1
ENSDARG00000027750	dpp7	0	0.854693	0.381	0.207	0.782445		+		DPP7
ENSDARG00000104773	junbb	3.73204e-135	0.723952	0.329	0.214	0.774516			+	JUNB
ENSDARG00000021309	rhoca	0	1.12918	0.43	0.224	0.771968		+
ENSDARG00000023967	atp6v1c1a	0	1.09429	0.407	0.211	0.76857		+		ATP6V1C1
ENSDARG00000104451	slc39a7	0	0.99678	0.395	0.216	0.766022		+		SLC39A7
ENSDARG00000087647	septin7a	1.068e-160	1.05098	0.358	0.245	0.763756				SEPTIN7
ENSDARG00000022340	ufc1	5.87231e-195	0.705247	0.392	0.257	0.76017		+		UFC1
ENSDARG00000008237	sars1	2.99707e-201	0.625188	0.401	0.259	0.758093		+		SARS1
ENSDARG00000038668	gbp1	0	1.15749	0.35	0.164	0.757905		+			GBP6
ENSDARG00000045543	atp6v1f	1.48937e-290	0.723724	0.425	0.255	0.757716		+		ATP6V1F
ENSDARG00000040251	ctsk	0	0.893091	0.304	0.095	0.757622		+		CTSK
ENSDARG00000045066	entpd1	1.35883e-255	0.773792	0.372	0.22	0.756772				ENTPD1
ENSDARG00000031681	atp6v0b	8.93045e-252	0.760643	0.397	0.244	0.756206		+		ATP6V0B
ENSDARG00000098745	tfec	0	1.64157	0.377	0.098	0.748466		+	+	TFEC
ENSDARG00000058079	txndc17	0	1.31466	0.393	0.175	0.705993		+		TXNDC17
ENSDARG00000091111	tifa	2.40477e-214	0.688497	0.345	0.205	0.699953		+			TIFA
ENSDARG00000052746	grinab	8.0403e-302	0.862976	0.358	0.197	0.686456		+
ENSDARG00000014571	ctnnb1	1.93893e-125	0.605631	0.382	0.273	0.682869		+		CTNNB1
ENSDARG00000058044	rab1ba	0	0.877999	0.41	0.238	0.667485		+
ENSDARG00000098903	tfe3a	0	1.00298	0.391	0.207	0.659462			+	TFE3
ENSDARG00000005220	pdcd6	2.36561e-121	0.56776	0.373	0.263	0.659084		+		PDCD6
ENSDARG00000011175	atp6v1d	0	1.24708	0.384	0.166	0.658896		+		ATP6V1D
ENSDARG00000014995	jagn1b	0	0.945663	0.373	0.201	0.655875				JAGN1
ENSDARG00000087188	nfil3-6	7.25811e-157	0.588698	0.309	0.195	0.641907		+	+
ENSDARG00000032997	rnf185	1.34096e-268	0.783886	0.383	0.226	0.641057				RNF185
ENSDARG00000054302	ehd4	0	1.73636	0.342	0.133	0.633412		+			EHD4
ENSDARG00000040432	klf2b	2.05908e-171	0.51669	0.32	0.196	0.630864			+		KLF17, KLF18
ENSDARG00000098439	nr1h3	0	1.43746	0.273	0.123	0.628315		+	+	NR1H3
ENSDARG00000046081	bloc1s2	1.10843e-241	0.763225	0.379	0.231	0.619349		+		BLOC1S2
ENSDARG00000008224	vps35	5.118e-230	0.74563	0.368	0.225	0.601888		+		VPS35
ENSDARG00000074635	abca1a	3.87072e-180	1.24025	0.25	0.147	0.600944		+		ABCA1
ENSDARG00000041060	lgals9l3	6.97022e-74	0.569462	0.284	0.208	0.591505		+			LGALS16, LGALS13, LGALS14
ENSDARG00000071871	glod5	2.90459e-120	0.532853	0.325	0.221	0.587069				GLOD5
ENSDARG00000029075	pfkfb4b	1.19963e-264	1.22181	0.271	0.142	0.568853		+		PFKFB4
ENSDARG00000105287	mpp1	8.63921e-280	0.915732	0.294	0.155	0.568193		+		MPP1
ENSDARG00000058693	cast	1.90701e-268	1.16357	0.303	0.167	0.562058		+			CAST
ENSDARG00000016016	dbnlb	7.48812e-145	0.536607	0.353	0.234	0.560925		+		DBNL
ENSDARG00000018529	lipf	0	1.5076	0.251	0.097	0.557999		+		LIPA
ENSDARG00000061579	myo1cb	0	1.83763	0.251	0.095	0.557527		+		MYO1C
ENSDARG00000063030	mesd	0	1.10009	0.343	0.165	0.557244		+		MESD
ENSDARG00000099306	fbxo2	1.22146e-148	0.611271	0.348	0.231	0.554224		+			FBXO2
ENSDARG00000058824	mrpl4	9.51068e-135	0.576036	0.33	0.221	0.552242				MRPL4
ENSDARG00000015891	ptprea	5.45581e-105	0.699924	0.297	0.206	0.551958		+		PTPRE
ENSDARG00000015757	tmem50a	7.63413e-184	0.703974	0.348	0.22	0.551298				TMEM50A
ENSDARG00000017658	gmppb	6.29964e-109	0.501096	0.326	0.225	0.544125				GMPPB
ENSDARG00000063572	perp	0	1.77468	0.283	0.103	0.539311				PERP
ENSDARG00000099786	actn4	6.16152e-212	0.762461	0.329	0.196	0.533554		+
ENSDARG00000101914	metrnla	2.22512e-229	0.932553	0.293	0.163	0.527796		+		METRNL
ENSDARG00000031434	rcor1	2.67061e-182	0.720495	0.318	0.196	0.526569			+	RCOR1
ENSDARG00000014806	hacd2	7.9711e-190	0.61305	0.322	0.193	0.522416				HACD2
ENSDARG00000004270	atl3	4.69162e-94	0.572294	0.305	0.216	0.520812				ATL3
ENSDARG00000005359	sucla2	0	1.13541	0.292	0.149	0.520434		+		SUCLA2
ENSDARG00000075733	zyx	2.14384e-117	0.514903	0.321	0.218	0.520151				ZYX
ENSDARG00000079994	akap13	0	1.39659	0.337	0.11	0.516942		+		AKAP13
ENSDARG00000044241	dram2b	1.13871e-160	0.596339	0.328	0.208	0.513922				DRAM2
ENSDARG00000026582	iscub	1.24607e-75	0.679275	0.255	0.18	0.510241		+		ISCU
ENSDARG00000074131	kif5ba	0	1.01486	0.335	0.17	0.510052				KIF5B
ENSDARG00000017067	chordc1b	4.8254e-255	0.824324	0.323	0.182	0.507692		+		CHORDC1
ENSDARG00000020521	exoc6	1.68829e-14	0.582558	0.254	0.223	0.495894				EXOC6
ENSDARG00000031100	ivns1abpa	8.48524e-100	0.591774	0.276	0.185	0.493912		+		IVNS1ABP
ENSDARG00000075748	nckap1l	0	0.877136	0.313	0.161	0.493346				NCKAP1L
ENSDARG00000013763	rrbp1a	0	1.25442	0.294	0.132	0.485795		+		RRBP1
ENSDARG00000005463	slc30a1a	9.91787e-131	0.680403	0.25	0.154	0.479		+		SLC30A1
ENSDARG00000045959	csf3r	2.07751e-96	0.624187	0.274	0.189	0.46673		+		CSF3R
ENSDARG00000073893	dnase2	3.75133e-168	0.713553	0.259	0.15	0.465219		+			DNASE2
ENSDARG00000095459	si:ch211-191j22.3	1.01307e-124	0.55118	0.313	0.207	0.463615
ENSDARG00000005842	cd9a	4.1973e-139	0.600698	0.291	0.184	0.461161
ENSDARG00000005122	atp2a2b	6.16373e-87	0.53699	0.279	0.195	0.450779				ATP2A2
ENSDARG00000038359	enosf1	0	1.20619	0.293	0.127	0.45059		+		ENOSF1
ENSDARG00000037883	prcp	0	1.44636	0.251	0.108	0.446154		+		PRCP
ENSDARG00000102367	ndfip1l	2.79027e-252	0.906023	0.295	0.161	0.439924		+		NDFIP1
ENSDARG00000020377	eif4g2a	1.11161e-114	0.583543	0.282	0.186	0.437376				EIF4G2
ENSDARG00000056480	cpvl	0	1.08712	0.282	0.137	0.437282		+		CPVL
ENSDARG00000095090	tspan37	4.51271e-189	0.891095	0.255	0.144	0.436149		+
ENSDARG00000009350	atg3	2.56567e-159	0.697667	0.283	0.173	0.434356		+		ATG3
ENSDARG00000004830	flot2a	0	1.25935	0.286	0.123	0.433978				FLOT2
ENSDARG00000055938	tspan14	0	1.09432	0.3	0.145	0.431713				TSPAN14
ENSDARG00000055115	dtnbp1a	4.82835e-172	0.506671	0.282	0.165	0.427466		+		DTNBP1
ENSDARG00000016649	akr7a3	5.48446e-279	0.968962	0.272	0.138	0.414724		+		AKR7L
ENSDARG00000042401	derl2	8.86329e-115	0.65249	0.265	0.173	0.414346
ENSDARG00000005049	rab20	0	1.37367	0.266	0.106	0.41227		+		RAB20
ENSDARG00000011611	actr1b	2.82508e-92	0.547709	0.269	0.184	0.39849				ACTR1A
ENSDARG00000111714	zgc:112271	0	1.43989	0.252	0.088	0.394431				BOLA2B, BOLA2
ENSDARG00000098899	zmp:0000001082	6.42581e-266	0.923988	0.268	0.137	0.393393					ITGAX
ENSDARG00000076602	prss16	2.96387e-242	1.03997	0.253	0.133	0.392544		+
ENSDARG00000026068	trappc5	1.84085e-117	0.553469	0.273	0.176	0.392355				TRAPPC5
ENSDARG00000008142	stxbp3	1.06204e-296	0.952261	0.274	0.136	0.389146					STXBP3
ENSDARG00000097824	smco4	2.92627e-264	0.973152	0.25	0.125	0.37244
ENSDARG00000052518	stx4	5.39679e-162	0.740162	0.259	0.154	0.368287					STX4
ENSDARG00000098832	fam168a	0	1.03187	0.253	0.118	0.364323				FAM168A
ENSDARG00000014171	bloc1s1	3.51521e-243	0.861611	0.257	0.133	0.362341				BLOC1S1
ENSDARG00000070097	selenos	1.2193e-143	0.661442	0.256	0.155	0.360642
ENSDARG00000067591	puraa	1.89669e-158	0.705423	0.261	0.156	0.344691			+	PURA
