# Supplementary material for: Catching the Big Fish in Big Data: A Meta-Analysis of Zebrafish Kidney scRNA-Seq Datasets Highlights Conserved Molecular Profiles of Macrophages and Neutrophils in Vertebrates
Source: Biology (Basel). 2024 Sep 27;13(10):773. doi: 10.3390/biology13100773 (PMC11505477; doi:10.3390/biology13100773)
Supplement: Supplementary file 1 [file biology-13-00773-s001.zip › Zebrafish_kidney_MDPI_Supplementary_Files_review2/S5._Markers_of_immune_cells.xlsx]

## Sheet: S5.1.MARKER TABLE
SUPPLEMENTARY TABLE S5.1. MARKER GENES OF IMMUNE CELLS OF KIDNEY MARROW (D.RERIO)
EnsID	ID of detected gene. Genome assembly: GRCz11
Name	Short trivial name of gene
p_val_adj	Adjusted p-value of detection this gene as marker of immune cells population
avg_log2FC	Average fold-change enrichment in population of immune cells compared to non-immune cell types in log2-scale
pct.1	Percentage of cells expressing this gene in population of immune cells
pct.2	Percentage of cells expressing this gene in population of non-immune cells
For calculating marker genes of immune cells the following parameters were used:
FindMarkers(min.pct = 0.02; logfc.threshold = 0.5, only.pos = TRUE)
EnsID	Name	p_val_adj	avg_log2FC	pct.1	pct.2
ENSDARG00000004034	arhgdig	0	2.12759	0.88	0.235
ENSDARG00000027063	arpc1b	0	2.51004	0.875	0.259
ENSDARG00000026829	cotl1	0	2.66058	0.839	0.239
ENSDARG00000038010	rac2	0	2.60604	0.79	0.194
ENSDARG00000077069	srgn	0	3.35362	0.76	0.169
ENSDARG00000053858	crip1	0	2.26711	0.918	0.336
ENSDARG00000000767	spi1b	0	2.96251	0.73	0.153
ENSDARG00000075989	arpc2	0	2.42089	0.848	0.271
ENSDARG00000042725	cebpb	0	2.89024	0.774	0.2
ENSDARG00000026350	wasb	0	2.90571	0.719	0.149
ENSDARG00000035622	xbp1	0	1.90251	0.827	0.262
ENSDARG00000055064	prdx5	0	2.88727	0.813	0.26
ENSDARG00000023188	lcp1	0	2.7394	0.696	0.151
ENSDARG00000011665	aldoaa	0	1.8884	0.871	0.33
ENSDARG00000039007	eno3	0	1.90242	0.833	0.292
ENSDARG00000054610	coro1a	0	2.0834	0.714	0.178
ENSDARG00000104077	fcer1gl	0	3.50986	0.645	0.112
ENSDARG00000009978	icn	0	3.22951	0.756	0.228
ENSDARG00000041959	cxcr4b	0	1.84186	0.799	0.272
ENSDARG00000090444	ponzr1	0	2.04251	0.723	0.203
ENSDARG00000057867	lasp1	0	2.07223	0.766	0.257
ENSDARG00000025147	cd63	0	2.595	0.725	0.237
ENSDARG00000058128	msna	0	1.64254	0.833	0.35
ENSDARG00000104181	tmsb1	0	3.14611	0.568	0.086
ENSDARG00000033735	ncf1	0	3.05939	0.626	0.146
ENSDARG00000041505	itm2bb	0	2.30452	0.67	0.196
ENSDARG00000036074	cebpa	0	2.76599	0.595	0.124
ENSDARG00000057882	arpc3	0	2.02618	0.767	0.297
ENSDARG00000039914	gapdhs	0	2.10783	0.866	0.396
ENSDARG00000099730	pkma	0	2.23431	0.653	0.185
ENSDARG00000021113	ptmaa	0	1.18921	0.741	0.274
ENSDARG00000058593	sri	0	2.59325	0.621	0.156
ENSDARG00000068233	zgc:64051	0	2.80375	0.603	0.138
ENSDARG00000103720	zgc:162730	0	2.65484	0.623	0.158
ENSDARG00000035136	selenow1	0	2.76911	0.76	0.296
ENSDARG00000088091	pfn1	0	2.32625	0.984	0.52
ENSDARG00000040988	tpi1b	0	1.84902	0.67	0.211
ENSDARG00000077777	tmsb4x	0	2.37648	0.996	0.541
ENSDARG00000099766	myl12.1	0	1.82188	0.836	0.383
ENSDARG00000035326	nccrp1	0	3.06017	0.549	0.098
ENSDARG00000033466	tagln2	0	2.31288	0.578	0.129
ENSDARG00000103735	elovl1b	0	2.50995	0.563	0.115
ENSDARG00000102291	eef1da	0	1.21526	0.868	0.421
ENSDARG00000054063	arpc4	0	2.22936	0.623	0.177
ENSDARG00000018283	cyba	0	2.65697	0.567	0.123
ENSDARG00000099672	capgb	0	2.96994	0.503	0.079
ENSDARG00000058225	arpc4l	0	2.65165	0.544	0.123
ENSDARG00000008867	rap1b	0	1.84205	0.592	0.174
ENSDARG00000036456	anxa4	0	1.89038	0.602	0.185
ENSDARG00000016939	itgb2	0	3.07616	0.49	0.075
ENSDARG00000043102	lxn	0	2.77816	0.565	0.151
ENSDARG00000004301	rhogb	0	2.90309	0.5	0.089
ENSDARG00000007693	nfkbiab	0	2.60643	0.657	0.248
ENSDARG00000071437	ptprc	0	2.32373	0.54	0.133
ENSDARG00000074656	ctss2.1	0	2.83568	0.514	0.109
ENSDARG00000054755	alox5ap	0	3.39722	0.463	0.059
ENSDARG00000030053	eef1db	0	1.39868	0.807	0.404
ENSDARG00000068784	vsir	0	3.56042	0.469	0.066
ENSDARG00000086337	si:dkey-102g19.3	0	3.29723	0.48	0.078
ENSDARG00000103919	si:ch73-1a9.3	0	0.658109	0.692	0.293
ENSDARG00000009313	napsa	0	2.22064	0.54	0.144
ENSDARG00000042876	abracl	0	2.29531	0.534	0.139
ENSDARG00000012729	hcls1	0	2.57602	0.499	0.105
ENSDARG00000021339	cpa5	0	3.84227	0.455	0.061
ENSDARG00000037746	actb1	0	2.03058	0.773	0.379
ENSDARG00000019062	arpc5b	0	3.15497	0.463	0.07
ENSDARG00000005230	ssr2	0	1.3878	0.663	0.272
ENSDARG00000040158	cdc42l	0	1.93023	0.573	0.182
ENSDARG00000103340	clic1	0	2.11912	0.525	0.135
ENSDARG00000052438	actr2a	0	2.16405	0.523	0.134
ENSDARG00000027249	btg1	0	1.66361	0.748	0.364
ENSDARG00000113899	zgc:77650	0	3.38586	0.482	0.098
ENSDARG00000003216	anxa2a	0	4.14617	0.422	0.039
ENSDARG00000070822	cnp	0	2.08154	0.553	0.172
ENSDARG00000058348	scinlb	0	3.70024	0.446	0.065
ENSDARG00000096331	si:ch73-248e21.7	0	3.39713	0.461	0.081
ENSDARG00000068214	ccni	0	1.36362	0.79	0.412
ENSDARG00000002632	anxa11b	0	2.31402	0.488	0.11
ENSDARG00000005162	tpm3	0	1.51061	0.628	0.25
ENSDARG00000025254	s100a10b	0	3.41176	0.499	0.121
ENSDARG00000006029	lta4h	0	3.53285	0.428	0.051
ENSDARG00000095273	cox8a	0	1.16848	0.824	0.448
ENSDARG00000018637	sec61g	0	1.80174	0.772	0.397
ENSDARG00000019521	mpx	0	3.39518	0.436	0.061
ENSDARG00000056090	capza1b	0	2.19	0.53	0.156
ENSDARG00000000906	skap2	0	2.39722	0.477	0.104
ENSDARG00000012987	gpia	0	2.1324	0.52	0.147
ENSDARG00000034240	capza1a	0	1.79693	0.566	0.194
ENSDARG00000044694	fybb	0	3.34723	0.429	0.058
ENSDARG00000100742	reep5	0	1.97767	0.564	0.194
ENSDARG00000075261	timp2b	0	4.55899	0.419	0.05
ENSDARG00000010423	npsn	0	4.10454	0.48	0.112
ENSDARG00000094673	rhoab	0	1.82157	0.573	0.205
ENSDARG00000039034	marcksl1a	0	2.35828	0.56	0.193
ENSDARG00000022456	eno1a	0	2.34919	0.488	0.121
ENSDARG00000033170	sult2st1	0	2.88056	0.432	0.067
ENSDARG00000054823	id3	0	2.89868	0.459	0.095
ENSDARG00000102640	pdia3	0	1.14301	0.636	0.272
ENSDARG00000101766	ptmab	0	0.508571	0.932	0.57
ENSDARG00000059774	dub	0	2.03735	0.518	0.156
ENSDARG00000089043	ptpn6	0	2.41561	0.462	0.1
ENSDARG00000054191	pgk1	0	1.79531	0.535	0.174
ENSDARG00000001452	adam8a	0	3.44682	0.427	0.067
ENSDARG00000033227	lect2.1	0	3.85057	0.584	0.225
ENSDARG00000043371	mdh2	0	0.733624	0.703	0.344
ENSDARG00000067711	parvg	0	2.28879	0.463	0.106
ENSDARG00000015343	pgd	0	2.57283	0.448	0.091
ENSDARG00000018174	gnai2a	0	1.90331	0.507	0.151
ENSDARG00000042927	mapre1a	0	1.77348	0.52	0.165
ENSDARG00000044852	wbp2nl	0	2.4757	0.49	0.135
ENSDARG00000053291	pnrc2	0	1.45864	0.826	0.472
ENSDARG00000022684	fkbp1aa	0	1.05865	0.706	0.359
ENSDARG00000068978	glo1	0	1.67411	0.565	0.218
ENSDARG00000095908	sat1a.2	0	1.79911	0.598	0.252
ENSDARG00000104325	plek	0	2.15328	0.434	0.09
ENSDARG00000023323	ywhaqb	0	0.916264	0.758	0.416
ENSDARG00000013078	ywhaba	0	1.16228	0.685	0.345
ENSDARG00000024116	vamp8	0	3.3441	0.408	0.068
ENSDARG00000025428	socs3a	0	2.69666	0.439	0.099
ENSDARG00000090454	gnb1a	0	1.15298	0.63	0.292
ENSDARG00000039980	ppt1	0	2.19028	0.474	0.136
ENSDARG00000078824	si:ch211-66e2.3	0	3.73252	0.373	0.035
ENSDARG00000063295	myh9a	0	2.32404	0.467	0.13
ENSDARG00000098293	si:dkey-27i16.2	0	2.84393	0.424	0.087
ENSDARG00000099439	serp1	0	1.34182	0.577	0.241
ENSDARG00000036588	mhc1zba	0	1.54703	0.641	0.306
ENSDARG00000075664	si:ch1073-429i10.1	0	3.42674	0.403	0.068
ENSDARG00000104068	gstp1.2	0	1.43026	0.54	0.207
ENSDARG00000020187	gca	0	2.24337	0.449	0.116
ENSDARG00000021647	gnai1	0	2.28395	0.439	0.106
ENSDARG00000056615	cybb	0	3.39036	0.376	0.043
ENSDARG00000005821	ncf2	0	2.20228	0.415	0.082
ENSDARG00000032970	cox4i1	0	0.854058	0.923	0.592
ENSDARG00000012513	sdcbp2	0	2.30778	0.469	0.138
ENSDARG00000098787	cd7al	0	2.6858	0.407	0.08
ENSDARG00000104474	il6r	0	3.53269	0.374	0.048
ENSDARG00000090767	si:ch211-136m16.8	0	3.00162	0.395	0.069
ENSDARG00000043795	arhgdia	0	1.09893	0.715	0.389
ENSDARG00000006019	tktb	0	1.61711	0.51	0.185
ENSDARG00000074378	junba	0	1.92972	0.427	0.102
ENSDARG00000076568	sec61b	0	1.24716	0.627	0.302
ENSDARG00000101169	grap2b	0	1.05591	0.491	0.166
ENSDARG00000101794	atp6v0e1	0	1.65279	0.559	0.236
ENSDARG00000036382	ponzr6	0	3.83688	0.36	0.037
ENSDARG00000103994	ppiab	0	1.20158	0.961	0.638
ENSDARG00000005423	pgam1a	0	1.90931	0.459	0.139
ENSDARG00000008155	sms	0	2.80019	0.398	0.078
ENSDARG00000026845	rhoaa	0	1.43731	0.542	0.223
ENSDARG00000074340	serf2b	0	1.10052	0.746	0.429
ENSDARG00000035018	thy1	0	4.23163	0.35	0.033
ENSDARG00000100729	tln1	0	1.18798	0.59	0.273
ENSDARG00000046148	tnfaip8l2b	0	2.23515	0.404	0.089
ENSDARG00000100515	dusp1	0	2.7385	0.409	0.095
ENSDARG00000038728	ch25hl2	0	3.56479	0.358	0.045
ENSDARG00000089838	fxyd5	0	2.13831	0.423	0.111
ENSDARG00000008075	illr4	0	3.62935	0.356	0.045
ENSDARG00000056874	lygl1	0	4.12601	0.392	0.081
ENSDARG00000038076	romo1	0	1.17028	0.875	0.565
ENSDARG00000104372	gnb1b	0	1.14408	0.665	0.356
ENSDARG00000088283	si:ch73-248e21.5	0	3.43309	0.357	0.048
ENSDARG00000098075	sh3bgrl3	0	1.72861	0.459	0.151
ENSDARG00000092798	ppib	0	0.889373	0.675	0.369
ENSDARG00000014165	ssr3	0	1.4317	0.482	0.176
ENSDARG00000104118	antxr2a	0	3.29397	0.355	0.049
ENSDARG00000058302	sh3bgrl	0	2.30833	0.404	0.099
ENSDARG00000046022	tmed7	0	1.62024	0.487	0.182
ENSDARG00000015887	b2ml	0	1.42736	0.981	0.676
ENSDARG00000018145	mid1ip1l	0	1.75933	0.447	0.143
ENSDARG00000100020	pim1	0	2.06236	0.462	0.158
ENSDARG00000079387	si:ch211-102c2.4	0	3.0467	0.352	0.051
ENSDARG00000019444	ssr4	0	0.910009	0.643	0.343
ENSDARG00000099195	ier2a	0	2.30529	0.384	0.084
ENSDARG00000102320	mob1a	0	1.79162	0.431	0.131
ENSDARG00000026369	dbi	0	1.25053	0.721	0.422
ENSDARG00000026908	tmed2	0	1.34777	0.522	0.224
ENSDARG00000103483	litaf	0	2.37876	0.391	0.094
ENSDARG00000002710	ncl	0	0.642114	0.711	0.414
ENSDARG00000015278	plxnc1	0	2.94177	0.35	0.055
ENSDARG00000031745	si:busm1-266f07.2	0	2.66678	0.421	0.126
ENSDARG00000071491	nrros	0	3.06294	0.349	0.055
ENSDARG00000076229	mrtfab	0	2.82029	0.354	0.06
ENSDARG00000102741	sumo2b	0	1.20875	0.602	0.308
ENSDARG00000013351	cirbpb	0	0.808872	0.964	0.67
ENSDARG00000093124	scpp8	0	4.29478	0.329	0.036
ENSDARG00000034293	hif1ab	0	2.1184	0.432	0.139
ENSDARG00000035858	cnn2	0	2.23793	0.368	0.075
ENSDARG00000036628	cd74b	0	2.46236	0.479	0.186
ENSDARG00000017624	krt4	0	2.71906	0.388	0.096
ENSDARG00000030012	lrrfip1a	0	2.25951	0.384	0.092
ENSDARG00000055713	fmnl1a	0	2.11479	0.391	0.101
ENSDARG00000005481	nfkbiaa	0	2.99714	0.4	0.111
ENSDARG00000067797	spi1a	0	3.57513	0.324	0.035
ENSDARG00000038577	cox6c	0	0.654162	0.714	0.425
ENSDARG00000036282	rnaset2	0	2.53859	0.394	0.108
ENSDARG00000029072	klf6a	0	1.74342	0.422	0.136
ENSDARG00000009087	cd74a	0	2.79528	0.492	0.208
ENSDARG00000057789	lyz	0	4.00326	0.552	0.268
ENSDARG00000012972	cfl1l	0	1.76229	0.629	0.346
ENSDARG00000029663	rab1ab	0	1.29603	0.523	0.24
ENSDARG00000076189	ccdc88b	0	2.25051	0.373	0.091
ENSDARG00000039142	arpc5a	0	1.68831	0.418	0.136
ENSDARG00000054058	h1-10	0	0.72541	0.598	0.317
ENSDARG00000053381	plpp1a	0	3.05161	0.331	0.051
ENSDARG00000039830	gng5	0	1.20824	0.549	0.27
ENSDARG00000090912	npc2.1	0	1.74089	0.468	0.189
ENSDARG00000007098	itm2ba	0	1.34023	0.53	0.252
ENSDARG00000062049	arhgap45b	0	2.12702	0.376	0.098
ENSDARG00000099499	ndufa4a	0	0.670017	0.84	0.562
ENSDARG00000069846	zgc:162944	0	1.35819	0.505	0.228
ENSDARG00000019644	ldhba	0	0.683039	0.695	0.418
ENSDARG00000069100	aldh9a1a.1	0	1.54226	0.459	0.183
ENSDARG00000010384	lpar5a	0	2.38505	0.352	0.076
ENSDARG00000020759	elf1	0	1.87958	0.392	0.117
ENSDARG00000022438	cox6a1	0	0.826731	0.732	0.457
ENSDARG00000102105	dad1	0	1.1628	0.595	0.32
ENSDARG00000040287	ywhabl	0	1.08497	0.553	0.279
ENSDARG00000043608	eif4ebp1	0	1.64952	0.416	0.142
ENSDARG00000054942	lgals2a	0	4.03538	0.337	0.063
ENSDARG00000032868	pde4ba	0	2.92487	0.333	0.06
ENSDARG00000074201	flna	0	2.04708	0.35	0.077
ENSDARG00000009208	prkcda	0	3.02007	0.325	0.053
ENSDARG00000009779	mcl1a	0	1.5266	0.861	0.589
ENSDARG00000018961	gtpbp4	0	0.813016	0.658	0.386
ENSDARG00000054543	samsn1a	0	3.4401	0.312	0.04
ENSDARG00000102221	hacd4	0	3.73318	0.302	0.03
ENSDARG00000014348	stk17b	0	3.01359	0.322	0.051
ENSDARG00000020929	fam49ba	0	2.11112	0.358	0.087
ENSDARG00000092903	zgc:153317	0	1.68193	0.384	0.113
ENSDARG00000090889	lect2.2	0	2.40933	0.365	0.095
ENSDARG00000074851	s1pr4	0	4.04765	0.295	0.026
ENSDARG00000019236	gsr	0	2.25443	0.366	0.098
ENSDARG00000044039	stx11a	0	2.79968	0.323	0.055
ENSDARG00000021669	sec61a1	0	1.24761	0.465	0.198
ENSDARG00000016774	plekho2	0	2.79871	0.318	0.052
ENSDARG00000058062	magt1	0	1.61921	0.412	0.148
ENSDARG00000068992	hspa8	0	0.993416	0.874	0.61
ENSDARG00000040874	add3a	0	1.71536	0.378	0.115
ENSDARG00000088383	cox5aa	0	0.663204	0.786	0.523
ENSDARG00000104018	mtpn	0	1.41913	0.478	0.215
ENSDARG00000007795	cst3	0	1.87728	0.366	0.105
ENSDARG00000031683	fosab	0	1.38723	0.385	0.124
ENSDARG00000053542	kctd12.2	0	3.60357	0.295	0.034
ENSDARG00000053836	si:ch211-284o19.8	0	3.85869	0.286	0.026
ENSDARG00000045352	cst14a.2	0	1.47958	0.462	0.203
ENSDARG00000058734	prdx1	0	1.65007	0.389	0.13
ENSDARG00000038068	ddx5	0	1.2042	0.634	0.376
ENSDARG00000043475	tagapb	0	2.20808	0.344	0.086
ENSDARG00000021242	mvp	0	2.25597	0.327	0.07
ENSDARG00000034187	calm1b	0	1.38027	0.426	0.169
ENSDARG00000068177	pak2a	0	2.10472	0.349	0.092
ENSDARG00000002745	tdh	0	1.41911	0.456	0.2
ENSDARG00000006266	stat1a	0	1.68953	0.418	0.163
ENSDARG00000028389	rab44	0	3.01812	0.305	0.05
ENSDARG00000001303	psmb8a	0	1.3202	0.412	0.159
ENSDARG00000045224	glipr1a	0	3.71193	0.28	0.027
ENSDARG00000056600	papss2b	0	3.39031	0.295	0.042
ENSDARG00000077975	si:ch73-343l4.8	0	4.34954	0.275	0.022
ENSDARG00000034427	jpt2	0	1.26665	0.428	0.176
ENSDARG00000101251	ldha	0	1.73157	0.371	0.119
ENSDARG00000007960	hnrnpaba	0	0.522415	0.71	0.458
ENSDARG00000014159	mtdha	0	1.49272	0.402	0.151
ENSDARG00000036940	ctss1	0	3.55283	0.278	0.027
ENSDARG00000040439	rsl24d1	0	0.890055	0.946	0.695
ENSDARG00000075758	ywhabb	0	0.841934	0.564	0.313
ENSDARG00000057853	atp6v0ca	0	1.86951	0.514	0.264
ENSDARG00000087402	tpm1	0	1.98319	0.362	0.112
ENSDARG00000029036	rab32a	0	3.20787	0.288	0.038
ENSDARG00000002131	celf2	0	1.98919	0.335	0.086
ENSDARG00000013771	ctss2.2	0	3.20413	0.303	0.055
ENSDARG00000015149	wasa	0	1.80238	0.371	0.123
ENSDARG00000019702	aldocb	0	2.01567	0.348	0.101
ENSDARG00000008735	atp6ap2	0	1.81581	0.377	0.131
ENSDARG00000026726	anxa1a	0	4.00104	0.283	0.038
ENSDARG00000007823	atf3	0	2.14426	0.313	0.069
ENSDARG00000036967	smox	0	2.86706	0.303	0.059
ENSDARG00000068628	rab8b	0	2.95449	0.299	0.055
ENSDARG00000010279	scamp2	0	1.87318	0.346	0.103
ENSDARG00000062326	hmgn7	0	0.63966	0.556	0.315
ENSDARG00000044254	anxa3b	0	4.20861	0.274	0.033
ENSDARG00000078888	iqgap1	0	2.06871	0.329	0.088
ENSDARG00000044565	ola1	0	0.655104	0.66	0.421
ENSDARG00000009134	hlx1	0	2.51093	0.295	0.056
ENSDARG00000013931	eif3m	0	0.810221	0.865	0.626
ENSDARG00000022315	atp6v1g1	0	1.65562	0.397	0.159
ENSDARG00000075121	hbegfa	0	1.98183	0.326	0.089
ENSDARG00000068289	eif3k	0	0.725485	0.671	0.435
ENSDARG00000056200	abcb9	0	3.41227	0.269	0.033
ENSDARG00000006468	grap2a	0	2.35883	0.292	0.056
ENSDARG00000088439	gm2a	0	2.34902	0.307	0.071
ENSDARG00000026611	socs3b	0	3.01206	0.281	0.046
ENSDARG00000059298	spcs1	0	1.0872	0.459	0.224
ENSDARG00000089368	hopx	0	2.72145	0.285	0.05
ENSDARG00000087636	hmgn6	0	0.590863	0.516	0.281
ENSDARG00000045836	mapk11	0	3.17862	0.267	0.033
ENSDARG00000054272	caprin1b	0	1.08433	0.469	0.235
ENSDARG00000095830	serpinb1l1	0	2.5423	0.288	0.054
ENSDARG00000051975	cd99	0	2.74645	0.279	0.046
ENSDARG00000020625	jak1	0	2.15775	0.322	0.089
ENSDARG00000037891	mlx	0	2.28855	0.31	0.077
ENSDARG00000043856	amd1	0	2.80099	0.297	0.064
ENSDARG00000035990	cited4a	0	2.04741	0.325	0.093
ENSDARG00000038822	mrc1b	0	4.2473	0.264	0.032
ENSDARG00000043511	prdx6	0	1.69668	0.397	0.165
ENSDARG00000071403	oaz1a	0	0.587786	0.685	0.454
ENSDARG00000100452	nop53	0	0.774075	0.66	0.43
ENSDARG00000034368	hexb	0	2.1933	0.309	0.079
ENSDARG00000023868	si:dkey-172h23.2	0	2.29674	0.303	0.073
ENSDARG00000058366	si:dkey-222f8.3	0	2.00935	0.317	0.088
ENSDARG00000026865	fam107b	0	2.28101	0.295	0.066
ENSDARG00000078619	pnp5a	0	3.60322	0.286	0.057
ENSDARG00000091555	ostf1	0	2.64556	0.282	0.053
ENSDARG00000090552	si:dkey-7j14.6	0	2.09884	0.31	0.081
ENSDARG00000040072	scpep1	0	2.14213	0.327	0.099
ENSDARG00000068367	nfkbie	0	2.10451	0.314	0.086
ENSDARG00000078547	si:ch211-264f5.2	0	4.4513	0.247	0.019
ENSDARG00000075870	triobpa	0	3.0352	0.272	0.045
ENSDARG00000033738	zgc:153867	0	1.51353	0.381	0.154
ENSDARG00000069920	cox17	0	0.990689	0.456	0.23
ENSDARG00000012688	eif1	0	0.790353	0.693	0.467
ENSDARG00000018524	midn	0	1.54785	0.328	0.103
ENSDARG00000102452	eif3ha	0	0.726916	0.645	0.42
ENSDARG00000086881	ier2b	0	1.84952	0.31	0.085
ENSDARG00000016889	eif3g	0	0.650965	0.76	0.537
ENSDARG00000041041	cxcr3.2	0	2.90866	0.257	0.035
ENSDARG00000099465	rnf213a	0	1.54497	0.37	0.148
ENSDARG00000104300	wipf1a	0	2.02057	0.298	0.076
ENSDARG00000008363	mcl1b	0	2.18757	0.329	0.108
ENSDARG00000071251	ppp1r18	0	2.72974	0.265	0.044
ENSDARG00000074846	si:dkeyp-68b7.12	0	2.34085	0.28	0.059
ENSDARG00000098700	il1b	0	4.31874	0.256	0.035
ENSDARG00000094485	si:dkey-27h10.2	0	3.52706	0.249	0.028
ENSDARG00000052082	gabarapb	0	0.996531	0.601	0.38
ENSDARG00000070792	lrrc15	0	2.06189	0.31	0.09
ENSDARG00000074758	csde1	0	1.05044	0.446	0.226
ENSDARG00000046143	prkab1b	0	1.12595	0.416	0.196
ENSDARG00000019260	dhrs9	0	1.72852	0.298	0.079
ENSDARG00000055868	rsl1d1	0	1.06969	0.418	0.199
ENSDARG00000102482	zgc:165573	0	2.5186	0.282	0.063
ENSDARG00000005451	gdi2	0	0.912394	0.501	0.283
ENSDARG00000099690	vaspa	0	2.4547	0.274	0.056
ENSDARG00000062933	cmip	0	2.11484	0.309	0.091
ENSDARG00000009212	ppiaa	0	1.11871	0.997	0.78
ENSDARG00000056642	hdac9b	0	2.81149	0.256	0.04
ENSDARG00000079808	si:ch73-208g10.1	0	1.88801	0.299	0.083
ENSDARG00000016505	apbb1ip	0	2.65241	0.262	0.047
ENSDARG00000044619	birc2	0	1.79243	0.332	0.117
ENSDARG00000103566	tomm20b	0	0.879075	0.523	0.308
ENSDARG00000028198	ube2v2	0	0.680299	0.664	0.45
ENSDARG00000011545	arrb2b	0	1.97214	0.295	0.081
ENSDARG00000063195	pxk	0	2.41964	0.289	0.075
ENSDARG00000035329	capns1a	0	1.65873	0.316	0.103
ENSDARG00000043257	ckbb	0	1.348	0.322	0.109
ENSDARG00000103980	ets2	0	2.35453	0.272	0.059
ENSDARG00000000069	dap	0	1.81938	0.301	0.089
ENSDARG00000054578	arl6ip1	0	0.729056	0.621	0.41
ENSDARG00000080010	adh5	0	0.929628	0.432	0.221
ENSDARG00000028618	krt18b	0	4.13244	0.246	0.035
ENSDARG00000007708	nsa2	0	0.688955	0.88	0.669
ENSDARG00000045417	fam49bb	0	2.22823	0.273	0.063
ENSDARG00000099026	si:dkey-185m8.2	0	1.3806	0.364	0.154
ENSDARG00000036080	cd81a	0	1.00202	0.34	0.131
ENSDARG00000071336	mif	0	0.894444	0.432	0.223
ENSDARG00000040812	ncf4	0	3.25771	0.235	0.027
ENSDARG00000012016	hpgd	0	3.21153	0.234	0.027
ENSDARG00000038025	cbx7a	0	2.57327	0.257	0.05
ENSDARG00000071084	wipf1b	0	2.40908	0.261	0.054
ENSDARG00000060723	stim1a	0	2.03542	0.284	0.077
ENSDARG00000020645	slc7a3a	0	2.10719	0.31	0.104
ENSDARG00000025522	sgk1	0	1.15416	0.321	0.115
ENSDARG00000029695	pgp	0	2.80953	0.249	0.043
ENSDARG00000036966	hsd3b7	0	2.54451	0.264	0.058
ENSDARG00000067545	adam19b	0	4.02624	0.224	0.018
ENSDARG00000111188	cdaa	0	2.13331	0.269	0.064
ENSDARG00000045542	lamtor4	0	1.50039	0.34	0.136
ENSDARG00000038141	atf4b	0	1.04819	0.472	0.268
ENSDARG00000033614	rasgef1ba	0	2.81	0.251	0.048
ENSDARG00000037860	cox6b2	0	0.535189	0.906	0.704
ENSDARG00000099411	zgc:158343	0	3.8019	0.234	0.032
ENSDARG00000102632	ubc	0	0.677944	0.851	0.649
ENSDARG00000036818	hyal3	0	3.20982	0.226	0.025
ENSDARG00000078785	tmem258	0	0.802142	0.623	0.422
ENSDARG00000052429	syngr2a	0	1.9188	0.288	0.087
ENSDARG00000102908	il16	0	2.78289	0.239	0.038
ENSDARG00000021059	alas1	0	1.3988	0.325	0.125
ENSDARG00000035459	spns3	0	2.90127	0.232	0.032
ENSDARG00000070386	krtcap2	0	1.2072	0.366	0.166
ENSDARG00000040623	fosl2	0	2.21174	0.263	0.064
ENSDARG00000035400	btf3	0	0.720721	0.843	0.644
ENSDARG00000055759	efhd2	0	2.62855	0.252	0.054
ENSDARG00000062519	abcc13	0	4.20057	0.216	0.018
ENSDARG00000079105	mhc2dab	0	2.97209	0.263	0.065
ENSDARG00000043587	srd5a2a	0	2.75268	0.237	0.039
ENSDARG00000009950	edf1	0	0.690844	0.547	0.35
ENSDARG00000016470	anxa5b	0	3.92649	0.225	0.028
ENSDARG00000058647	hck	0	2.33264	0.258	0.061
ENSDARG00000024209	wasf2	0	1.80643	0.282	0.085
ENSDARG00000101009	cited4b	0	1.74648	0.316	0.12
ENSDARG00000105481	si:ch211-243a20.4	0	3.72451	0.215	0.019
ENSDARG00000078249	unc13d	0	1.63181	0.29	0.094
ENSDARG00000004647	spice1	0	3.22923	0.227	0.032
ENSDARG00000037153	atp6ap1b	0	2.36225	0.252	0.057
ENSDARG00000053624	csf1rb	0	2.33557	0.247	0.052
ENSDARG00000057708	phtf1	0	2.43894	0.25	0.055
ENSDARG00000017602	ccng2	0	2.06421	0.333	0.139
ENSDARG00000061764	ahnak	0	1.85544	0.287	0.093
ENSDARG00000045847	si:ch211-214j24.10	0	1.09248	0.351	0.157
ENSDARG00000063626	ddx21	0	0.574452	0.552	0.359
ENSDARG00000008186	syk	0	1.24294	0.303	0.11
ENSDARG00000022303	higd1a	0	1.24904	0.428	0.235
ENSDARG00000030694	atp6v1e1b	0	1.93058	0.311	0.118
ENSDARG00000099664	selenof	0	0.893184	0.488	0.295
ENSDARG00000105744	ptprr	0	2.49213	0.24	0.047
ENSDARG00000013968	psap	0	1.50413	0.445	0.253
ENSDARG00000103207	rab11fip4b	0	2.70393	0.233	0.041
ENSDARG00000020298	btg2	0	1.36026	0.422	0.23
ENSDARG00000042824	nfe2l2a	0	0.961895	0.417	0.225
ENSDARG00000077533	eif3f	0	0.698847	0.955	0.763
ENSDARG00000017294	gnai2b	0	2.18497	0.249	0.058
ENSDARG00000028106	glrx	0	0.814938	0.486	0.295
ENSDARG00000041878	rab11ba	0	1.29501	0.378	0.187
ENSDARG00000103984	cyth4b	0	2.4836	0.238	0.047
ENSDARG00000099148	bzw1b	0	1.66016	0.374	0.184
ENSDARG00000019881	bsg	0	0.543469	0.416	0.227
ENSDARG00000070472	arf5	0	1.66766	0.289	0.1
ENSDARG00000109289	mrps15	0	1.45921	0.344	0.155
ENSDARG00000042539	ywhaqa	0	0.627884	0.491	0.303
ENSDARG00000089976	spcs3	0	1.01805	0.374	0.186
ENSDARG00000069461	rnaseka	0	1.46492	0.341	0.154
ENSDARG00000000690	sypl2b	0	1.9433	0.255	0.068
ENSDARG00000099313	naga	0	2.20402	0.256	0.069
ENSDARG00000104782	oaz1b	0	0.781457	0.648	0.461
ENSDARG00000093945	vma21	0	1.64057	0.287	0.1
ENSDARG00000010317	gpr183a	0	2.49724	0.232	0.046
ENSDARG00000056075	rca2.1	0	1.48728	0.294	0.108
ENSDARG00000098680	si:zfos-2326c3.2	0	2.86579	0.222	0.036
ENSDARG00000016350	cap1	0	2.23631	0.24	0.055
ENSDARG00000042823	spcs2	0	1.14316	0.347	0.162
ENSDARG00000009505	prelid3b	0	1.12487	0.395	0.211
ENSDARG00000037861	slc2a3b	0	3.41976	0.213	0.029
ENSDARG00000053530	cyp4f3	0	3.03516	0.211	0.027
ENSDARG00000001656	psmb13a	0	1.16333	0.338	0.155
ENSDARG00000098228	thrap3b	0	0.844656	0.396	0.213
ENSDARG00000020261	rab2a	0	0.960185	0.381	0.198
ENSDARG00000031819	eif4ebp2	0	1.05293	0.358	0.175
ENSDARG00000099476	zgc:174863	0	1.95877	0.254	0.071
ENSDARG00000012874	snap23.1	0	1.772	0.268	0.086
ENSDARG00000069521	vps29	0	1.24784	0.332	0.15
ENSDARG00000018976	sptlc2a	0	2.60418	0.219	0.037
ENSDARG00000033437	rps6ka1	0	2.51933	0.226	0.044
ENSDARG00000116058	rhoac	0	1.07913	0.366	0.184
ENSDARG00000017775	atp5mc3a	0	0.588062	0.467	0.286
ENSDARG00000019487	tmx1	0	1.79048	0.261	0.08
ENSDARG00000036107	txnipa	0	1.13184	0.488	0.307
ENSDARG00000045277	rdh12l	0	2.97134	0.211	0.03
ENSDARG00000091003	il34	0	3.30836	0.206	0.025
ENSDARG00000067566	sftpbb	0	3.39629	0.203	0.023
ENSDARG00000044001	lgals3b	0	1.75305	0.264	0.084
ENSDARG00000093313	ubb	0	0.654001	0.485	0.305
ENSDARG00000077664	zgc:110239	0	2.0459	0.25	0.07
ENSDARG00000097909	si:dkey-195m11.11	0	4.23733	0.196	0.016
ENSDARG00000010032	cmtm7	0	2.1223	0.237	0.058
ENSDARG00000036776	aldh8a1	0	2.84282	0.209	0.03
ENSDARG00000010965	psma8	0	0.650543	0.507	0.329
ENSDARG00000018259	atp1a3a	0	2.03122	0.236	0.058
ENSDARG00000055837	arhgef1b	0	1.5307	0.28	0.104
ENSDARG00000059357	sarnp	0	0.735002	0.464	0.288
ENSDARG00000041391	tmed10	0	1.14934	0.322	0.146
ENSDARG00000070601	rassf5	0	1.57316	0.271	0.095
ENSDARG00000025375	idh1	0	1.77117	0.239	0.063
ENSDARG00000027590	septin2	0	1.39781	0.292	0.116
ENSDARG00000020893	slc25a55a	0	0.916792	0.371	0.195
ENSDARG00000024940	rnf144b	0	3.19841	0.201	0.026
ENSDARG00000077499	plekho1b	0	3.29189	0.199	0.024
ENSDARG00000019137	tram1	0	1.42429	0.293	0.118
ENSDARG00000043130	notch2	0	2.28655	0.223	0.048
ENSDARG00000086332	bri3	0	1.39025	0.286	0.111
ENSDARG00000037870	actb2	0	2.64317	1	0.826
ENSDARG00000011239	ppp1r14aa	0	3.02553	0.202	0.028
ENSDARG00000087152	sowahd	0	2.89813	0.204	0.03
ENSDARG00000007347	degs1	0	1.42658	0.279	0.106
ENSDARG00000020046	ahr1a	0	1.85959	0.245	0.072
ENSDARG00000056481	vat1	0	2.42444	0.219	0.046
ENSDARG00000004757	ybx1	0	0.691978	0.977	0.804
ENSDARG00000006766	snd1	0	1.03586	0.329	0.157
ENSDARG00000055276	rel	0	2.16416	0.225	0.053
ENSDARG00000094012	si:dkey-192g7.3	0	3.10099	0.199	0.027
ENSDARG00000054290	acin1a	0	0.689691	0.413	0.241
ENSDARG00000021124	cfl1	0	1.71087	0.507	0.335
ENSDARG00000052656	si:ch211-193e13.5	0	3.67392	0.189	0.017
ENSDARG00000104636	si:dkey-112a7.4	0	2.00061	0.242	0.07
ENSDARG00000074262	nck1a	0	3.3622	0.192	0.021
ENSDARG00000008936	sec11a	0	1.24063	0.304	0.133
ENSDARG00000015722	kctd5a	0	0.913537	0.418	0.247
ENSDARG00000089362	grna.1	0	4.71981	0.29	0.119
ENSDARG00000091902	b3gnt2b	0	2.30437	0.219	0.048
ENSDARG00000055504	cd68	0	2.8125	0.221	0.05
ENSDARG00000007323	chmp4bb	0	1.5717	0.278	0.108
ENSDARG00000035871	rpl30	0	0.702612	0.806	0.636
ENSDARG00000004724	tcea3	0	2.07882	0.231	0.061
ENSDARG00000006603	csrp1a	0	1.9322	0.229	0.059
ENSDARG00000020926	creb3l3l	0	2.07449	0.231	0.061
ENSDARG00000018569	tnfrsf1a	0	2.42367	0.214	0.044
ENSDARG00000021346	pdhb	0	1.30164	0.282	0.112
ENSDARG00000070426	chac1	0	0.682477	0.507	0.337
ENSDARG00000099624	chmp1b	0	1.45867	0.29	0.12
ENSDARG00000104066	dnaja2a	0	0.604964	0.523	0.354
ENSDARG00000024844	max	0	0.921632	0.374	0.205
ENSDARG00000098946	pald1a	0	2.1768	0.221	0.052
ENSDARG00000101334	ctsc	0	2.62588	0.226	0.057
ENSDARG00000058105	rpl36a	0	0.772761	0.808	0.64
ENSDARG00000070849	rps15	0	0.754605	0.808	0.64
ENSDARG00000007018	ms4a17a.6	0	2.90574	0.2	0.032
ENSDARG00000030949	srprb	0	1.52747	0.267	0.099
ENSDARG00000006399	ywhae1	0	0.817161	0.347	0.179
ENSDARG00000051886	ankrd11	0	1.03627	0.354	0.186
ENSDARG00000042905	rpl10a	0	0.826735	0.838	0.67
ENSDARG00000031776	fthl27	0	1.88055	0.641	0.474
ENSDARG00000071203	sptssa	0	1.94077	0.234	0.067
ENSDARG00000088087	kdm6ba	0	2.12154	0.257	0.09
ENSDARG00000005355	larp6a	0	1.26566	0.241	0.074
ENSDARG00000019033	tmem59	0	1.30471	0.296	0.129
ENSDARG00000019113	mob3a	0	1.35721	0.275	0.109
ENSDARG00000052673	septin7b	0	0.982974	0.313	0.147
ENSDARG00000057286	swap70b	0	2.77777	0.197	0.031
ENSDARG00000067751	si:rp71-68n21.9	0	1.95282	0.224	0.058
ENSDARG00000090730	cfbl	0	1.97887	0.2	0.034
ENSDARG00000069175	vps4b	0	1.31892	0.283	0.117
ENSDARG00000111939	atf4a	0	0.713847	0.442	0.276
ENSDARG00000038576	ube2d1b	0	1.25476	0.312	0.147
ENSDARG00000053979	chmp2a	0	1.20359	0.328	0.163
ENSDARG00000055120	ctsba	0	2.34604	0.311	0.146
ENSDARG00000071065	g6pd	0	2.79362	0.2	0.035
ENSDARG00000075768	sdhb	0	0.753768	0.371	0.206
ENSDARG00000052674	csnk1a1	0	0.841198	0.37	0.206
ENSDARG00000098108	dusp2	0	2.16608	0.224	0.06
ENSDARG00000074242	serbp1a	0	0.565413	0.97	0.806
ENSDARG00000035692	rps3a	0	0.5502	0.806	0.643
ENSDARG00000057167	eif4g2b	0	1.34968	0.28	0.117
ENSDARG00000004954	grna	0	3.09656	0.214	0.051
ENSDARG00000067916	lyn	0	2.02754	0.222	0.059
ENSDARG00000098774	si:zfos-741a10.3	0	3.31539	0.185	0.022
ENSDARG00000056532	serinc2	0	1.73571	0.239	0.076
ENSDARG00000031435	zgc:56493	0	1.0701	0.692	0.529
ENSDARG00000000796	nr4a1	0	1.20451	0.26	0.098
ENSDARG00000037554	arhgef3l	0	2.43821	0.203	0.041
ENSDARG00000045066	entpd1	0	3.16864	0.186	0.024
ENSDARG00000105498	tsc22d3	0	2.28864	0.23	0.068
ENSDARG00000116649	ube2e1	0	1.06938	0.324	0.162
ENSDARG00000013979	ndfip1	0	1.27985	0.283	0.121
ENSDARG00000044612	c1qb	0	5.17315	0.175	0.013
ENSDARG00000075536	cpne1	0	1.03132	0.344	0.182
ENSDARG00000043484	ube2d2	0	0.503064	0.558	0.397
ENSDARG00000063068	syne1b	0	1.75443	0.234	0.073
ENSDARG00000056026	tprg1	0	2.65914	0.195	0.034
ENSDARG00000023303	zgc:66427	0	2.30655	0.218	0.057
ENSDARG00000004017	spag1a	0	2.62141	0.194	0.034
ENSDARG00000015164	mknk2b	0	0.943778	0.373	0.213
ENSDARG00000034117	rarga	0	3.16923	0.184	0.024
ENSDARG00000040076	pycard	0	1.24945	0.259	0.099
ENSDARG00000101482	hk2	0	2.94414	0.19	0.03
ENSDARG00000032327	usp36	0	1.17379	0.296	0.136
ENSDARG00000052842	ppifb	0	0.686274	0.422	0.262
ENSDARG00000101560	psma1	0	0.531677	0.581	0.421
ENSDARG00000098114	ctsa	0	2.07849	0.234	0.075
ENSDARG00000045598	akr1b1.2	0	1.52837	0.261	0.102
ENSDARG00000036942	gpd1c	0	2.71146	0.189	0.03
ENSDARG00000069013	prdx4	0	0.863896	0.348	0.189
ENSDARG00000036316	rpl39	0	0.713903	0.809	0.651
ENSDARG00000044093	rpl13a	0	0.619117	0.802	0.644
ENSDARG00000068698	psenen	0	1.7776	0.229	0.071
ENSDARG00000016607	echdc2	0	1.54298	0.251	0.093
ENSDARG00000057782	baz2ba	0	1.46208	0.25	0.092
ENSDARG00000076847	tnrc6c1	0	1.17845	0.307	0.149
ENSDARG00000055365	si:dkey-25e12.3	0	2.70905	0.2	0.043
ENSDARG00000004378	yrk	0	1.84532	0.221	0.064
ENSDARG00000029955	glb1l	0	2.78003	0.187	0.03
ENSDARG00000045543	atp6v1f	0	1.99089	0.214	0.057
ENSDARG00000059836	ddit3	0	1.4179	0.249	0.092
ENSDARG00000098761	rgs2	0	4.08987	0.181	0.024
ENSDARG00000095695	ms4a17a.10	0	4.35962	0.173	0.016
ENSDARG00000007377	odc1	0	1.64595	0.386	0.23
ENSDARG00000103032	rap2b	0	2.12511	0.208	0.052
ENSDARG00000017653	rgs13	0	1.59092	0.237	0.081
ENSDARG00000021372	tob1b	0	1.12299	0.26	0.105
ENSDARG00000086996	si:ch73-234b20.5	0	1.62717	0.228	0.073
ENSDARG00000074818	si:cabz01036022.1	0	3.03795	0.181	0.026
ENSDARG00000102599	tgoln2	0	2.07765	0.212	0.057
ENSDARG00000024314	herpud1	0	1.25404	0.256	0.102
ENSDARG00000036298	rps13	0	0.699582	0.808	0.654
ENSDARG00000017320	f11r.1	0	1.59007	0.224	0.07
ENSDARG00000033144	psme2	0	0.730068	0.423	0.269
ENSDARG00000009782	myh11a	0	1.06452	0.234	0.081
ENSDARG00000054818	rpl32	0	0.717921	0.807	0.654
ENSDARG00000077082	agtrap	0	3.56704	0.169	0.016
ENSDARG00000098387	tmem176l.3a	0	2.55071	0.187	0.034
ENSDARG00000058731	slc2a6	0	3.94851	0.167	0.015
ENSDARG00000037488	canx	0	0.967706	0.293	0.141
ENSDARG00000097845	si:ch211-105j21.9	0	2.06351	0.208	0.056
ENSDARG00000013628	cd164	0	1.56099	0.225	0.074
ENSDARG00000032725	rps27a	0	0.684514	0.809	0.658
ENSDARG00000067795	ifngr2	0	2.17589	0.197	0.046
ENSDARG00000036785	si:ch211-226m16.2	0	1.43741	0.233	0.082
ENSDARG00000000656	psmb9a	0	1.30166	0.25	0.099
ENSDARG00000063344	fam162a	0	0.871723	0.371	0.22
ENSDARG00000099430	atg16l1	0	2.94979	0.188	0.037
ENSDARG00000010255	bin2b	0	2.0725	0.2	0.05
ENSDARG00000053468	adam10a	0	1.31557	0.265	0.115
ENSDARG00000018602	rab5aa	0	1.34162	0.254	0.105
ENSDARG00000027141	ube2l3b	0	0.97946	0.325	0.176
ENSDARG00000027744	gadd45ba	0	1.08692	0.277	0.128
ENSDARG00000059908	ccdc86	0	0.851497	0.335	0.186
ENSDARG00000061228	pfdn4	0	0.704928	0.4	0.251
ENSDARG00000046132	dynlt3	0	1.00978	0.305	0.156
ENSDARG00000043555	tmem30ab	0	2.07097	0.203	0.055
ENSDARG00000071384	slc7a11	0	4.14123	0.161	0.013
ENSDARG00000105232	si:ch211-260e23.8	0	5.44331	0.153	0.005
ENSDARG00000067717	tomm7	0	0.677825	0.415	0.267
ENSDARG00000012244	ube2e3	0	0.916839	0.342	0.195
ENSDARG00000035719	arl5c	0	2.1426	0.219	0.072
ENSDARG00000054907	cox7a2l	0	0.660339	0.327	0.18
ENSDARG00000002956	itgam.1	0	3.87835	0.16	0.013
ENSDARG00000032802	ktn1	0	1.11067	0.274	0.128
ENSDARG00000038059	grb2b	0	1.10495	0.277	0.131
ENSDARG00000063292	ssuh2rs1	0	3.01158	0.168	0.022
ENSDARG00000075253	pik3cb	0	2.17189	0.191	0.045
ENSDARG00000007219	actn1	0	1.70387	0.21	0.064
ENSDARG00000095627	c1qc	0	5.43689	0.156	0.01
ENSDARG00000096118	ost4	0	0.722531	0.351	0.205
ENSDARG00000074782	adgrg3	0	4.1101	0.158	0.012
ENSDARG00000012247	def6a	0	2.12971	0.193	0.048
ENSDARG00000078734	myo1f	0	3.35803	0.162	0.017
ENSDARG00000092310	si:ch211-199g17.2	0	1.32351	0.254	0.109
ENSDARG00000004311	ldlrap1a	0	2.56289	0.182	0.037
ENSDARG00000043857	ufm1	0	1.00405	0.301	0.156
ENSDARG00000031511	psmb2	0	0.660055	0.412	0.267
ENSDARG00000089404	si:dkey-24p1.7	0	2.48644	0.182	0.038
ENSDARG00000052712	suclg1	0	0.985147	0.425	0.281
ENSDARG00000025581	rpl10	0	0.53462	0.814	0.67
ENSDARG00000006370	atp6v1h	0	1.47998	0.228	0.085
ENSDARG00000017757	pik3cg	0	1.8483	0.201	0.058
ENSDARG00000037261	mtap	0	1.08226	0.28	0.137
ENSDARG00000055225	dock8	0	1.88448	0.202	0.059
ENSDARG00000073707	cnksr2b	0	3.52884	0.16	0.017
ENSDARG00000021309	rhoca	0	2.37473	0.182	0.039
ENSDARG00000008165	caspa	0	2.81579	0.166	0.024
ENSDARG00000039490	pitpnaa	0	1.6699	0.216	0.074
ENSDARG00000101034	zc3h12ab	0	2.56573	0.176	0.034
ENSDARG00000006691	rpl12	0	0.631088	0.802	0.661
ENSDARG00000029150	hsp90ab1	0	0.843481	0.999	0.858
ENSDARG00000035557	gabarapa	0	0.824165	0.324	0.183
ENSDARG00000042138	selp	0	2.83511	0.165	0.024
ENSDARG00000058666	dennd2da	0	2.22015	0.183	0.042
ENSDARG00000019191	septin12	0	1.06901	0.246	0.106
ENSDARG00000021366	fbp1a	0	1.87592	0.197	0.057
ENSDARG00000056407	irf8	0	3.03496	0.157	0.017
ENSDARG00000057787	itgae.2	0	2.71104	0.169	0.029
ENSDARG00000058504	ap1s2	0	2.11406	0.186	0.046
ENSDARG00000099491	tmem176l.1	0	1.74964	0.216	0.076
ENSDARG00000002165	psme1	0	0.875104	0.308	0.168
ENSDARG00000037919	rbbp6	0	0.97811	0.344	0.204
ENSDARG00000040432	klf2b	0	2.48088	0.174	0.034
ENSDARG00000008748	ube2na	0	1.02066	0.28	0.141
ENSDARG00000000068	nherf1a	0	1.72469	0.186	0.047
ENSDARG00000077618	rin3	0	2.68643	0.167	0.028
ENSDARG00000098753	elmo1	0	0.955498	0.263	0.124
ENSDARG00000052244	kiaa0232	0	1.00204	0.318	0.179
ENSDARG00000090600	si:ch211-213a13.1	0	1.34275	0.243	0.104
ENSDARG00000009753	sf3b6	0	0.714623	0.362	0.223
ENSDARG00000012450	vmp1	0	2.11669	0.204	0.065
ENSDARG00000102056	svild	0	2.40807	0.18	0.041
ENSDARG00000004470	prkcsh	0	1.22715	0.247	0.109
ENSDARG00000042816	mmp9	0	4.29881	0.164	0.026
ENSDARG00000062590	pleca	0	1.98918	0.182	0.044
ENSDARG00000034817	asah1b	0	2.61035	0.179	0.041
ENSDARG00000008310	ip6k2a	0	1.3708	0.226	0.089
ENSDARG00000018432	m6pr	0	1.5774	0.212	0.075
ENSDARG00000039117	tefa	0	1.14282	0.27	0.133
ENSDARG00000019362	ptbp1a	0	0.875765	0.293	0.156
ENSDARG00000044540	fkbp2	0	1.09603	0.284	0.147
ENSDARG00000000588	tamalin	0	1.65081	0.203	0.067
ENSDARG00000098312	scarb2a	0	1.85287	0.175	0.039
ENSDARG00000017844	copz1	0	0.838667	0.317	0.182
ENSDARG00000019613	ip6k2b	0	1.68943	0.2	0.065
ENSDARG00000021975	ginm1	0	1.40442	0.225	0.09
ENSDARG00000030938	fermt3b	0	0.917977	0.272	0.137
ENSDARG00000058354	selenot1a	0	0.779771	0.317	0.182
ENSDARG00000075818	dok2	0	2.02101	0.18	0.045
ENSDARG00000040284	si:dkey-79d12.5	0	2.16342	0.188	0.053
ENSDARG00000010516	rpl21	0	0.657515	0.83	0.696
ENSDARG00000017794	sdr16c5b	0	2.03425	0.181	0.047
ENSDARG00000026629	gmds	0	1.29392	0.226	0.092
ENSDARG00000030241	vbp1	0	1.21123	0.241	0.107
ENSDARG00000062349	arhgap15	0	1.88819	0.182	0.048
ENSDARG00000075014	sqstm1	0	1.71609	0.227	0.093
ENSDARG00000078042	il10rb	0	1.61531	0.209	0.075
ENSDARG00000021987	plecb	0	1.51042	0.204	0.07
ENSDARG00000094854	ms4a17a.9	0	4.02712	0.147	0.013
ENSDARG00000007603	stxbp2	0	1.62391	0.201	0.068
ENSDARG00000010752	acsl4b	0	1.26043	0.203	0.07
ENSDARG00000021521	rgs14a	0	2.36722	0.168	0.035
ENSDARG00000022280	brd2a	0	0.946712	0.319	0.186
ENSDARG00000031647	stat2	0	1.42521	0.22	0.087
ENSDARG00000033928	ndfip2	0	1.62027	0.201	0.068
ENSDARG00000043757	ptbp3	0	1.71734	0.195	0.062
ENSDARG00000044345	cyfip1	0	2.09055	0.179	0.046
ENSDARG00000070686	cdipt	0	1.67722	0.198	0.065
ENSDARG00000073872	tpst1	0	2.74408	0.158	0.025
ENSDARG00000103118	cib1	0	1.08056	0.265	0.132
ENSDARG00000045959	csf3r	0	3.77799	0.145	0.012
ENSDARG00000052322	tlr5b	0	4.24856	0.146	0.013
ENSDARG00000005220	pdcd6	0	1.72359	0.192	0.06
ENSDARG00000015653	tnip1	0	1.41432	0.239	0.107
ENSDARG00000016200	trib3	0	1.91235	0.198	0.066
ENSDARG00000045305	pde7a	0	0.817356	0.324	0.192
ENSDARG00000075369	nck1b	0	1.81691	0.194	0.062
ENSDARG00000087616	maptb	0	1.68433	0.186	0.055
ENSDARG00000102762	pik3r5	0	3.66325	0.146	0.015
ENSDARG00000093760	si:ch211-197h24.9	0	1.69133	0.197	0.066
ENSDARG00000077308	gpr84	0	4.72674	0.142	0.011
ENSDARG00000017121	mafba	0	2.74312	0.16	0.03
ENSDARG00000025797	abhd2a	0	2.90547	0.154	0.024
ENSDARG00000026322	dhrs13a.1	0	2.12363	0.168	0.038
ENSDARG00000044073	fuca2	0	2.04346	0.185	0.055
ENSDARG00000044339	rp2	0	2.07973	0.177	0.047
ENSDARG00000100383	il10ra	0	2.73308	0.161	0.031
ENSDARG00000103979	calr3a	0	0.713899	0.298	0.168
ENSDARG00000037318	ddost	0	0.751492	0.33	0.201
ENSDARG00000040080	fli1rs	0	1.42999	0.199	0.07
ENSDARG00000061525	slka	0	1.52261	0.203	0.074
ENSDARG00000070914	dusp6	0	1.55045	0.203	0.074
ENSDARG00000076090	jakmip1	0	3.33341	0.145	0.016
ENSDARG00000101849	adipor2	0	1.05553	0.224	0.095
ENSDARG00000052496	arhgap45a	0	2.36458	0.165	0.036
ENSDARG00000079903	dcsignlg	0	3.37435	0.143	0.014
ENSDARG00000052928	arf6b	0	0.898259	0.275	0.147
ENSDARG00000021556	ubl3b	0	1.77444	0.186	0.058
ENSDARG00000059231	hephl1a	0	1.74645	0.186	0.058
ENSDARG00000089681	btf3l4	0	0.932021	0.268	0.141
ENSDARG00000004836	dnajc5ab	0	2.39331	0.161	0.034
ENSDARG00000006413	rpl38	0	0.771179	0.994	0.867
ENSDARG00000017422	apmap	0	2.12944	0.169	0.042
ENSDARG00000044613	c1qa	0	4.86232	0.137	0.01
ENSDARG00000056783	raraa	0	4.40901	0.138	0.011
ENSDARG00000059789	parp8	0	1.94192	0.176	0.049
ENSDARG00000068996	hist2h2l	0	1.32345	0.242	0.115
ENSDARG00000100823	selenok	0	0.983801	0.267	0.14
ENSDARG00000015657	ppp1r3c2b	0	1.83452	0.179	0.052
ENSDARG00000077414	zgc:194312	0	2.07653	0.165	0.038
ENSDARG00000068995	h2ax1	0	1.21786	0.267	0.141
ENSDARG00000009418	mef2cb	0	2.14426	0.17	0.044
ENSDARG00000009881	ier5	0	1.05491	0.243	0.117
ENSDARG00000060072	abi3a	0	2.63311	0.153	0.027
ENSDARG00000079591	si:ch211-203d1.3	0	2.13777	0.167	0.041
ENSDARG00000037967	si:dkey-16l2.16	0	2.80699	0.148	0.022
ENSDARG00000020133	jdp2b	0	1.54978	0.191	0.066
ENSDARG00000041108	ctsh	0	1.94634	0.213	0.088
ENSDARG00000019205	fam120c	0	0.788408	0.294	0.169
ENSDARG00000001244	srrm1	0	0.634204	0.33	0.206
ENSDARG00000039601	ier3ip1	0	1.18167	0.227	0.103
ENSDARG00000000966	ncor2	0	1.2273	0.211	0.087
ENSDARG00000068939	xaf1	0	1.9	0.176	0.052
ENSDARG00000089307	pmaip1	0	2.27311	0.187	0.063
ENSDARG00000092115	eif4a1a	0	0.675247	0.46	0.336
ENSDARG00000059049	zgc:174904	0	3.76835	0.147	0.023
ENSDARG00000091111	tifa	0	2.06632	0.173	0.049
ENSDARG00000016255	chmp4ba	0	1.41625	0.234	0.111
ENSDARG00000019861	fgl2a	0	2.42237	0.162	0.039
ENSDARG00000023967	atp6v1c1a	0	1.84451	0.174	0.051
ENSDARG00000035043	pfdn5	0	1.23239	0.22	0.097
ENSDARG00000098853	ehd1a	0	1.7697	0.189	0.066
ENSDARG00000056233	tmem179ba	0	2.1796	0.162	0.039
ENSDARG00000078152	si:dkey-56i24.1	0	2.75221	0.146	0.023
ENSDARG00000039269	arg2	0	1.49328	0.202	0.08
ENSDARG00000112087	ube2l3a	0	1.24991	0.214	0.092
ENSDARG00000013681	shisa10.1	0	1.80211	0.18	0.058
ENSDARG00000074967	zgc:162698	0	1.72549	0.178	0.056
ENSDARG00000010641	slc20a1b	0	1.15135	0.238	0.116
ENSDARG00000010625	clic2	0	1.8752	0.223	0.102
ENSDARG00000013598	tnfb	0	4.04956	0.136	0.015
ENSDARG00000016085	mbnl3	0	1.41537	0.196	0.075
ENSDARG00000055955	lcp2a	0	1.862	0.17	0.049
ENSDARG00000041060	lgals9l3	0	1.99633	0.17	0.049
ENSDARG00000015891	ptprea	0	2.24142	0.159	0.038
ENSDARG00000016809	prkacab	0	2.3498	0.153	0.032
ENSDARG00000036057	tradd	0	2.1915	0.157	0.036
ENSDARG00000070545	top1a	0	0.527261	0.371	0.25
ENSDARG00000103791	nme2b.1	0	1.31217	0.977	0.856
ENSDARG00000088612	si:ch211-153b23.7	0	2.69785	0.151	0.03
ENSDARG00000116835	park7	0	1.08314	0.229	0.109
ENSDARG00000028396	fkbp5	0	1.04248	0.245	0.125
ENSDARG00000054833	nucb1	0	1.48879	0.188	0.068
ENSDARG00000086826	sult6b1	0	2.06483	0.16	0.04
ENSDARG00000019302	mid1ip1b	0	1.53641	0.2	0.081
ENSDARG00000058230	rps6kb1b	0	1.53351	0.194	0.075
ENSDARG00000075650	vps26c	0	1.40356	0.195	0.076
ENSDARG00000058992	cers2b	0	2.65378	0.144	0.025
ENSDARG00000076120	foxp4	0	1.48743	0.175	0.056
ENSDARG00000031681	atp6v0b	0	1.57048	0.19	0.072
ENSDARG00000003017	ube2al	0	1.33677	0.229	0.111
ENSDARG00000075853	sh3kbp1	0	2.02951	0.158	0.04
ENSDARG00000104197	ptpn22	0	2.35674	0.148	0.03
ENSDARG00000010721	septin6	0	0.813903	0.278	0.161
ENSDARG00000018903	aimp2	0	0.837653	0.273	0.156
ENSDARG00000021374	cab39l1	0	1.32723	0.201	0.084
ENSDARG00000036541	rhbdf1a	0	1.82386	0.167	0.05
ENSDARG00000056623	ptenb	0	1.90352	0.167	0.05
ENSDARG00000077130	bcl10	0	3.33123	0.136	0.019
ENSDARG00000004433	btk	0	1.37501	0.179	0.062
ENSDARG00000007867	dazap2	0	1.20614	0.211	0.094
ENSDARG00000045294	sh3glb1a	0	2.09586	0.157	0.04
ENSDARG00000099184	map2k6	0	0.973774	0.246	0.129
ENSDARG00000105142	tcirg1b	0	2.67828	0.148	0.031
ENSDARG00000068382	pglyrp5	0	4.9918	0.125	0.009
ENSDARG00000069463	alox12	0	3.11675	0.133	0.017
ENSDARG00000075733	zyx	0	1.79951	0.163	0.047
ENSDARG00000042722	blnk	0	1.12807	0.182	0.066
ENSDARG00000044241	dram2b	0	2.01881	0.157	0.041
ENSDARG00000103924	zgc:154055	0	2.45503	0.144	0.028
ENSDARG00000013561	pgm1	0	1.67489	0.17	0.055
ENSDARG00000051986	ndufs8a	0	0.778128	0.261	0.146
ENSDARG00000098852	smdt1b	0	0.80016	0.273	0.158
ENSDARG00000021149	LOC792137	0	1.03931	0.227	0.112
ENSDARG00000039452	hk1	0	1.77619	0.165	0.05
ENSDARG00000054170	ltb4r2b	0	3.09617	0.133	0.018
ENSDARG00000014556	serpinb1l3	0	1.49614	0.181	0.066
ENSDARG00000089413	mbpb	0	1.61228	0.17	0.056
ENSDARG00000078389	ifi27.4	0	0.916824	0.268	0.154
ENSDARG00000053010	lpcat2	0	3.45996	0.127	0.013
ENSDARG00000090194	lamtor5	0	1.27504	0.199	0.085
ENSDARG00000016059	rab5b	0	2.34815	0.144	0.03
ENSDARG00000021343	wsb1	0	0.982925	0.235	0.121
ENSDARG00000029865	rassf2a	0	2.23198	0.146	0.032
ENSDARG00000043821	klf7b	0	2.15254	0.148	0.034
ENSDARG00000056453	afap1l1b	0	2.43817	0.146	0.032
ENSDARG00000036299	nucb2a	0	1.62755	0.169	0.056
ENSDARG00000056499	ca6	0	2.2936	0.138	0.025
ENSDARG00000104901	ostc	0	0.813819	0.27	0.157
ENSDARG00000057053	sgms1a	0	2.95494	0.135	0.022
ENSDARG00000061796	rasgrp4	0	2.77206	0.134	0.021
ENSDARG00000088615	ltb4r2a	0	4.05327	0.123	0.01
ENSDARG00000043436	si:dkey-5n18.1	0	5.12582	0.127	0.014
ENSDARG00000002353	tagapa	0	2.48463	0.152	0.039
ENSDARG00000023532	pinx1	0	0.736497	0.288	0.175
ENSDARG00000041921	hsbp1b	0	0.547305	0.355	0.242
ENSDARG00000057698	ctsd	0	1.41703	0.294	0.181
ENSDARG00000067741	itpkcb	0	2.22223	0.15	0.037
ENSDARG00000023578	lpp	0	1.63107	0.157	0.045
ENSDARG00000030957	yipf4	0	1.7374	0.161	0.049
ENSDARG00000013804	capns1b	0	0.913327	0.246	0.134
ENSDARG00000025903	lgals9l1	0	2.98025	0.143	0.031
ENSDARG00000038524	pik3r1	0	1.03959	0.242	0.13
ENSDARG00000098772	gig2d	0	1.45503	0.173	0.061
ENSDARG00000101127	map1lc3b	0	0.981759	0.241	0.129
ENSDARG00000079434	tmem131l	0	1.08604	0.21	0.098
ENSDARG00000018971	b3gnt5a	0	2.57723	0.134	0.023
ENSDARG00000019060	snx12	0	0.963744	0.233	0.122
ENSDARG00000030213	sap30l	0	0.57753	0.342	0.231
ENSDARG00000101914	metrnla	0	2.37356	0.138	0.027
ENSDARG00000087188	nfil3-6	0	1.87298	0.171	0.06
ENSDARG00000116748	cdc42l	0	1.19457	0.215	0.104
ENSDARG00000007184	zbtb16a	0	2.12237	0.141	0.03
ENSDARG00000043182	hhla2a.1	0	2.65708	0.134	0.024
ENSDARG00000103846	hspa5	0	0.518432	0.327	0.217
ENSDARG00000099385	lsp1b	0	1.8547	0.162	0.052
ENSDARG00000023852	lsm4	0	0.550738	0.31	0.2
ENSDARG00000045075	tmem106a	0	2.30712	0.142	0.032
ENSDARG00000054916	eif4ebp3	0	1.12458	0.207	0.097
ENSDARG00000001940	dnajc1	0	0.806229	0.253	0.144
ENSDARG00000005675	sec61a1l	0	1.20165	0.191	0.082
ENSDARG00000010052	ndrg3b	0	1.84061	0.153	0.044
ENSDARG00000019496	esd	0	0.994056	0.219	0.11
ENSDARG00000019924	cmpk	0	0.954456	0.236	0.127
ENSDARG00000056475	trnau1apb	0	0.954944	0.235	0.126
ENSDARG00000101626	arf6a	0	0.517509	0.319	0.211
ENSDARG00000102249	pepd	0	1.6512	0.17	0.062
ENSDARG00000023217	crema	0	1.45813	0.192	0.084
ENSDARG00000068711	crfb4	0	1.74412	0.156	0.048
ENSDARG00000025091	ezrb	0	1.08807	0.208	0.1
ENSDARG00000076296	triqk	0	1.88804	0.148	0.04
ENSDARG00000077410	myo9b	0	1.94785	0.148	0.04
ENSDARG00000070688	ncalda	0	1.4872	0.168	0.061
ENSDARG00000074287	sptlc2b	0	1.39733	0.194	0.087
ENSDARG00000099306	fbxo2	0	1.45932	0.171	0.064
ENSDARG00000007697	fabp7a	0	3.59367	0.119	0.012
ENSDARG00000008184	mia3	0	1.11133	0.21	0.103
ENSDARG00000029587	msraa	0	1.2157	0.191	0.084
ENSDARG00000003486	ppp1caa	0	0.813392	0.239	0.132
ENSDARG00000019998	slc30a7	0	1.95281	0.147	0.04
ENSDARG00000003866	tm9sf2	0	1.18681	0.192	0.086
ENSDARG00000035676	ptp4a2b	0	0.723912	0.274	0.168
ENSDARG00000075748	nckap1l	0	2.28775	0.135	0.029
ENSDARG00000004979	elovl5	0	2.6952	0.124	0.018
ENSDARG00000088040	mdp1	0	1.29495	0.184	0.078
ENSDARG00000116847	p4hb	0	1.04386	0.188	0.082
ENSDARG00000058839	susd1	0	1.1646	0.179	0.073
ENSDARG00000079267	im:7154036	0	2.02655	0.152	0.046
ENSDARG00000053370	eif3jb	0	0.941555	0.24	0.134
ENSDARG00000112359	ifi30a	0	1.95815	0.148	0.042
ENSDARG00000009657	fgfr1op2	0	1.1577	0.199	0.094
ENSDARG00000046106	rab10	0	0.569698	0.269	0.164
ENSDARG00000052073	blcap	0	0.717109	0.261	0.156
ENSDARG00000069290	bida	0	0.703771	0.258	0.153
ENSDARG00000071060	naa10	0	0.537038	0.311	0.206
ENSDARG00000098589	cyb5a	0	1.437	0.163	0.058
ENSDARG00000030116	susd6	0	1.2657	0.189	0.084
ENSDARG00000057676	golga7	0	1.04994	0.208	0.103
ENSDARG00000058044	rab1ba	0	1.2498	0.185	0.08
ENSDARG00000030775	sybl1	0	1.90558	0.146	0.041
ENSDARG00000060697	kmt2bb	0	0.671486	0.284	0.179
ENSDARG00000105116	p4hb	0	1.53855	0.172	0.067
ENSDARG00000017741	g3bp1	0	0.688742	0.277	0.173
ENSDARG00000029353	serpine2	0	1.18804	0.196	0.092
ENSDARG00000054632	fli1	0	1.24281	0.164	0.06
ENSDARG00000008049	si:dkey-42i9.4	0	0.808346	0.246	0.142
ENSDARG00000023185	apold1a	0	3.42014	0.115	0.011
ENSDARG00000038151	zgc:92360	0	2.45277	0.128	0.024
ENSDARG00000011334	ncaldb	0	1.78852	0.152	0.048
ENSDARG00000056346	acap1	0	1.64806	0.154	0.05
ENSDARG00000067672	card9	0	2.44836	0.125	0.021
ENSDARG00000089933	rasal3	0	1.14686	0.185	0.081
ENSDARG00000027750	dpp7	0	1.62653	0.174	0.07
ENSDARG00000070573	mapk3	0	1.39331	0.172	0.068
ENSDARG00000096562	wu:fj29h11	0	1.56906	0.173	0.069
ENSDARG00000053131	irak3	0	2.61864	0.128	0.025
ENSDARG00000056259	tmem131	0	1.29673	0.171	0.068
ENSDARG00000056307	znf706	0	0.732785	0.259	0.156
ENSDARG00000068763	meak7	0	1.1123	0.19	0.087
ENSDARG00000069298	osbpl9	0	1.37022	0.171	0.068
ENSDARG00000078775	rasa2	0	2.59989	0.127	0.024
ENSDARG00000103276	fcer1g	0	3.43682	0.116	0.013
ENSDARG00000104773	junbb	0	1.3572	0.157	0.054
ENSDARG00000079932	zgc:152830	0	2.35735	0.139	0.036
ENSDARG00000012656	atf6	0	1.19204	0.181	0.078
ENSDARG00000054539	lrp10	0	1.77226	0.15	0.047
ENSDARG00000069295	bcl6ab	0	2.77326	0.122	0.019
ENSDARG00000069432	plscr3b	0	1.39395	0.179	0.076
ENSDARG00000012458	hapstr1b	0	1.04976	0.207	0.104
ENSDARG00000039243	ifi27.2	0	1.7858	0.185	0.082
ENSDARG00000043154	ucp2	0	0.597411	0.453	0.351
ENSDARG00000003931	cndp2	0	1.88376	0.171	0.069
ENSDARG00000010784	ppp1r12a	0	1.10721	0.19	0.088
ENSDARG00000019307	dusp5	0	2.07003	0.135	0.033
ENSDARG00000020387	nipsnap3a	0	2.16955	0.135	0.033
ENSDARG00000056964	ilk	0	0.969204	0.198	0.096
ENSDARG00000056966	nek7	0	1.41817	0.168	0.066
ENSDARG00000088590	pxna	0	2.17407	0.135	0.033
ENSDARG00000104031	mrpl33	0	0.851204	0.233	0.131
ENSDARG00000042322	si:dkey-177p2.6	0	1.4209	0.171	0.069
ENSDARG00000016016	dbnlb	0	1.23643	0.184	0.082
ENSDARG00000022712	stat3	0	1.93657	0.143	0.041
ENSDARG00000045359	elocb	0	0.50841	0.401	0.3
ENSDARG00000007425	apol1	0	3.31126	0.114	0.013
ENSDARG00000040764	id1	0	2.70789	0.129	0.028
ENSDARG00000069090	atp6v0d1	0	1.45776	0.16	0.059
ENSDARG00000054363	si:zfos-464b6.2	0	1.18713	0.196	0.095
ENSDARG00000076539	sc:d156	0	3.83948	0.11	0.009
ENSDARG00000017105	vaspb	0	0.986915	0.183	0.082
ENSDARG00000019008	erp44	0	0.895439	0.216	0.115
ENSDARG00000044625	pcf11	0	1.02021	0.207	0.106
ENSDARG00000051888	ist1	0	1.2521	0.181	0.08
ENSDARG00000016357	fmo5	0	2.19731	0.125	0.025
ENSDARG00000037408	tbc1d10c	0	2.52756	0.123	0.023
ENSDARG00000071871	glod5	0	1.28963	0.167	0.067
ENSDARG00000089767	rnf130	0	1.81871	0.139	0.039
ENSDARG00000004261	tmed9	0	0.937448	0.213	0.113
ENSDARG00000006397	laptm4a	0	0.902905	0.213	0.113
ENSDARG00000043249	irf1b	0	1.32795	0.177	0.077
ENSDARG00000090086	rab11bb	0	2.83847	0.119	0.019
ENSDARG00000004948	bccip	0	0.592046	0.3	0.2
ENSDARG00000103522	si:zfos-943e10.1	0	1.96752	0.141	0.041
ENSDARG00000017658	gmppb	0	1.42156	0.161	0.062
ENSDARG00000075952	mbd2	0	1.42622	0.163	0.064
ENSDARG00000086699	smim15	0	1.03577	0.198	0.099
ENSDARG00000095090	tspan37	0	2.5858	0.122	0.023
ENSDARG00000103057	zfhx3b	0	1.34232	0.159	0.06
ENSDARG00000071414	cybc1	0	2.05111	0.133	0.034
ENSDARG00000008153	serinc5	0	1.17285	0.183	0.084
ENSDARG00000055108	gde1	0	2.65637	0.119	0.02
ENSDARG00000073893	dnase2	0	2.90225	0.12	0.021
ENSDARG00000101534	rab3db	0	2.51522	0.12	0.021
ENSDARG00000010956	sh3glb1b	0	0.837517	0.237	0.138
ENSDARG00000002607	unm_sa1614	0	3.13809	0.112	0.014
ENSDARG00000006683	arhgef6	0	1.81581	0.14	0.042
ENSDARG00000020521	exoc6	0	1.44173	0.165	0.067
ENSDARG00000022340	ufc1	0	1.08427	0.193	0.095
ENSDARG00000044513	tpst1l	0	2.03239	0.134	0.036
ENSDARG00000061446	smap2	0	3.0365	0.113	0.015
ENSDARG00000000568	ell	0	2.04285	0.143	0.045
ENSDARG00000045695	myca	0	1.12347	0.204	0.106
ENSDARG00000058022	ormdl2	0	1.71435	0.143	0.045
ENSDARG00000033364	mgst3b	0	0.688329	0.284	0.186
ENSDARG00000004060	bhlhe40	0	1.44808	0.17	0.073
ENSDARG00000035054	pdcd10a	0	1.23618	0.17	0.073
ENSDARG00000012871	npepl1	0	1.02137	0.188	0.091
ENSDARG00000023878	stk24b	0	1.36765	0.16	0.063
ENSDARG00000052746	grinab	0	1.51503	0.155	0.058
ENSDARG00000074771	ifngr1	0	3.2047	0.111	0.014
ENSDARG00000018111	kdm7aa	0	2.6466	0.118	0.021
ENSDARG00000078653	ralbp1	0	1.17917	0.177	0.08
ENSDARG00000046081	bloc1s2	0	1.26293	0.169	0.073
ENSDARG00000104437	aip	0	0.957345	0.202	0.106
ENSDARG00000007257	rab5ab	0	0.876831	0.218	0.122
ENSDARG00000011449	fes	0	2.65196	0.116	0.02
ENSDARG00000012144	emc7b	0	1.0799	0.182	0.086
ENSDARG00000059001	pim2	0	0.947291	0.258	0.162
ENSDARG00000071331	ryr3	0	3.39028	0.111	0.015
ENSDARG00000079636	fam177a1	0	1.3604	0.16	0.064
ENSDARG00000104571	gadd45ab	0	1.81934	0.136	0.04
ENSDARG00000016623	si:ch211-195b13.1	0	2.54805	0.121	0.025
ENSDARG00000019763	acp5a	0	4.11232	0.103	0.007
ENSDARG00000007682	ppdpfa	0	1.01842	0.349	0.253
ENSDARG00000041974	brk1	0	0.573429	0.289	0.193
ENSDARG00000002190	chmp2bb	0	0.971982	0.198	0.103
ENSDARG00000023989	pef1	0	1.22501	0.169	0.074
ENSDARG00000007760	spg21	0	1.39519	0.156	0.061
ENSDARG00000028957	maff	0	1.55756	0.147	0.052
ENSDARG00000038687	nfkb2	0	1.66666	0.15	0.055
ENSDARG00000042151	skia	0	2.25936	0.121	0.026
ENSDARG00000094112	slc22a21	0	3.13908	0.111	0.016
ENSDARG00000101050	tmc8	0	1.95226	0.13	0.035
ENSDARG00000102435	plekhf1	0	1.98088	0.127	0.032
ENSDARG00000002552	mapkapk2a	0	0.922282	0.204	0.109
ENSDARG00000078904	brd4	0	0.967436	0.2	0.106
ENSDARG00000100252	capzb	0	1.40409	0.167	0.073
ENSDARG00000005840	got2b	0	0.772134	0.222	0.128
ENSDARG00000006409	mapk12b	0	2.92283	0.109	0.015
ENSDARG00000031954	rbck1	0	1.99451	0.127	0.033
ENSDARG00000042732	peds1	0	1.39035	0.152	0.058
ENSDARG00000057491	n4bp1	0	1.671	0.145	0.051
ENSDARG00000090873	ccl34a.4	0	5.45463	0.105	0.011
ENSDARG00000071667	si:dkey-222f2.7	0	3.63028	0.104	0.01
ENSDARG00000101096	cebp1	0	3.69512	0.103	0.009
ENSDARG00000014731	cacybp	0	0.896313	0.205	0.111
ENSDARG00000033285	gsto2	0	1.22863	0.206	0.112
ENSDARG00000036482	hexim1	0	1.00735	0.19	0.097
ENSDARG00000055705	f5	0	2.55279	0.12	0.027
ENSDARG00000070669	cxcr3.3	0	4.15347	0.102	0.009
ENSDARG00000074283	inpp5d	0	2.38783	0.116	0.023
ENSDARG00000099252	ipcef1	0	2.24328	0.122	0.029
ENSDARG00000103658	hivep1	0	1.87849	0.13	0.037
ENSDARG00000045886	slc38a2	0	1.21416	0.176	0.083
ENSDARG00000003517	impa1	0	1.2752	0.162	0.07
ENSDARG00000012747	rer1	0	0.80634	0.22	0.128
ENSDARG00000042933	bloc1s6	0	0.641519	0.261	0.169
ENSDARG00000045051	slc16a3b	0	1.42893	0.146	0.054
ENSDARG00000056410	fdx1	0	1.27115	0.153	0.061
ENSDARG00000076025	dgkzb	0	2.06915	0.123	0.031
ENSDARG00000077850	lgals3a	0	0.637483	0.257	0.165
ENSDARG00000033501	tsc22d3	0	3.32678	0.11	0.018
ENSDARG00000094965	nfil3-5	0	1.90284	0.129	0.037
ENSDARG00000038099	gskip	0	0.900479	0.2	0.109
ENSDARG00000088877	smarcd2	0	1.19501	0.164	0.073
ENSDARG00000030236	tmem30aa	0	1.49946	0.143	0.052
ENSDARG00000035556	rps6ka3a	0	1.73447	0.129	0.038
ENSDARG00000060687	chd2	0	0.742198	0.247	0.156
ENSDARG00000070261	crlf3	0	0.977061	0.185	0.094
ENSDARG00000100968	si:ch211-1a19.3	0	2.18525	0.119	0.028
ENSDARG00000114130	cd68	0	1.91177	0.133	0.042
ENSDARG00000005414	grapa	0	3.41671	0.1	0.01
ENSDARG00000022599	dnpep	0	1.16417	0.164	0.074
ENSDARG00000051857	tes	0	1.48074	0.139	0.049
ENSDARG00000053070	gosr2	0	1.1438	0.166	0.076
ENSDARG00000059906	sdc4	0	1.73607	0.164	0.074
ENSDARG00000074502	zmiz1a	0	1.55766	0.14	0.05
ENSDARG00000028000	pfkpa	0	1.95762	0.123	0.033
ENSDARG00000036375	cyfip2	0	1.49325	0.143	0.053
ENSDARG00000058606	sik1	0	1.16316	0.16	0.07
ENSDARG00000069184	ubtd2	0	1.63474	0.127	0.037
ENSDARG00000079312	kmt2ca	0	0.916667	0.182	0.092
ENSDARG00000098486	tollip	0	1.35378	0.15	0.06
ENSDARG00000092746	si:ch211-150o23.2	0	1.79069	0.142	0.052
ENSDARG00000111819	septin6	0	1.25594	0.148	0.058
ENSDARG00000035152	ap2b1	0	1.19871	0.16	0.071
ENSDARG00000037176	ggh	0	1.60733	0.135	0.046
ENSDARG00000039535	dapp1	0	2.25672	0.114	0.025
ENSDARG00000054340	sla1a	0	2.56355	0.108	0.019
ENSDARG00000073753	tacc1	0	2.34317	0.114	0.025
ENSDARG00000061845	pld7	0	1.44208	0.15	0.061
ENSDARG00000037421	egr1	0	1.31668	0.136	0.048
ENSDARG00000039215	arrb2a	0	1.54318	0.138	0.05
ENSDARG00000076128	prkar1aa	0	1.08829	0.169	0.081
ENSDARG00000103145	cdk2ap2	0	1.11522	0.169	0.081
ENSDARG00000071036	si:dkey-286j15.3	0	2.22247	0.114	0.026
ENSDARG00000024564	sccpdhb	0	1.24264	0.155	0.067
ENSDARG00000037091	asah1a	0	2.65876	0.107	0.019
ENSDARG00000038668	gbp1	0	1.63015	0.143	0.055
ENSDARG00000040021	ebag9	0	1.04729	0.177	0.089
ENSDARG00000092677	coa6	0	0.686211	0.24	0.152
ENSDARG00000077337	si:ch211-171h4.5	0	3.7272	0.096	0.008
ENSDARG00000098899	zmp:0000001082	0	2.48233	0.108	0.02
ENSDARG00000002663	optn	0	2.10049	0.116	0.029
ENSDARG00000110641	anpepla	0	3.72396	0.098	0.011
ENSDARG00000000857	mapk14a	0	1.64595	0.129	0.042
ENSDARG00000011809	mical1	0	2.30716	0.111	0.024
ENSDARG00000075718	rpz5	0	1.07294	0.178	0.091
ENSDARG00000002021	pygb	0	3.30331	0.098	0.012
ENSDARG00000013443	atp6v1ba	0	1.35588	0.159	0.073
ENSDARG00000070512	cnpy3	0	0.90657	0.159	0.073
ENSDARG00000025858	golm1	0	1.03276	0.17	0.084
ENSDARG00000091996	tcnbb	0	4.23423	0.1	0.014
ENSDARG00000005891	cyb5r3	0	1.26284	0.149	0.063
ENSDARG00000025269	pdcd6ip	0	1.02549	0.173	0.087
ENSDARG00000045402	commd3	0	1.01671	0.176	0.09
ENSDARG00000070055	arfip1	0	1.69251	0.128	0.042
ENSDARG00000092731	mhc1uka	0	1.54676	0.142	0.056
ENSDARG00000101680	arl1	0	0.908132	0.184	0.098
ENSDARG00000010155	abi1a	0	1.44653	0.134	0.049
ENSDARG00000017446	camk1db	0	2.89545	0.099	0.014
ENSDARG00000017748	arhgap29b	0	1.54084	0.132	0.047
ENSDARG00000019438	rnf13	0	1.9864	0.117	0.032
ENSDARG00000035987	psmg2	0	0.836873	0.202	0.117
ENSDARG00000045561	dram1	0	3.61937	0.096	0.011
ENSDARG00000058100	b3gnt3.4	0	1.6983	0.128	0.043
ENSDARG00000100442	cfh	0	0.831796	0.117	0.032
ENSDARG00000044573	cdc42	0	1.76975	0.135	0.05
ENSDARG00000009484	arf1	0	1.16899	0.154	0.069
ENSDARG00000019951	sec62	0	0.994689	0.174	0.089
ENSDARG00000035652	sat1a.1	0	1.08962	0.15	0.065
ENSDARG00000077515	letm2	0	1.2727	0.147	0.062
ENSDARG00000103466	ccl35.1	0	3.70646	0.106	0.021
ENSDARG00000022891	zgc:175214	0	2.4497	0.105	0.02
ENSDARG00000012040	rnf19a	0	0.939226	0.168	0.084
ENSDARG00000098745	tfec	0	3.14805	0.097	0.013
ENSDARG00000101385	f8	0	3.85427	0.093	0.009
ENSDARG00000103444	gig2h	0	2.70018	0.1	0.016
ENSDARG00000005463	slc30a1a	0	2.00882	0.12	0.036
ENSDARG00000061784	arhgap25	0	2.34756	0.105	0.021
ENSDARG00000079895	ehbp1l1b	0	2.69073	0.102	0.018
ENSDARG00000010556	mmp25b	0	2.59127	0.103	0.019
ENSDARG00000101088	si:ch73-359m17.5	0	1.89723	0.103	0.019
ENSDARG00000004692	nabp1a	0	1.54721	0.13	0.047
ENSDARG00000008200	ugp2b	0	1.57352	0.126	0.043
ENSDARG00000026017	xpnpep2	0	3.39644	0.092	0.009
ENSDARG00000057035	stoml3b	0	3.57688	0.096	0.013
ENSDARG00000071018	ptena	0	0.740933	0.199	0.116
ENSDARG00000013539	ikzf1	0	0.937384	0.184	0.101
ENSDARG00000041724	glipr2	0	2.35288	0.103	0.02
ENSDARG00000019081	dhdh.2	0	1.23085	0.143	0.06
ENSDARG00000020497	rab7a	0	1.30495	0.143	0.06
ENSDARG00000099786	actn4	0	1.13432	0.151	0.068
ENSDARG00000012140	ccnl1b	0	1.12474	0.167	0.085
ENSDARG00000014914	lamp2	0	0.754096	0.188	0.106
ENSDARG00000038228	selenow2a	0	0.949358	0.16	0.078
ENSDARG00000104408	zgc:152774	0	1.62124	0.125	0.043
ENSDARG00000031100	ivns1abpa	0	0.721808	0.144	0.062
ENSDARG00000071031	snx1a	0	0.997021	0.183	0.101
ENSDARG00000098813	stx12	0	0.951757	0.177	0.095
ENSDARG00000103095	tbk1	0	1.32139	0.142	0.06
ENSDARG00000013881	pi4k2b	0	1.44657	0.133	0.052
ENSDARG00000098443	zfand6	0	1.44854	0.137	0.056
ENSDARG00000000241	slc40a1	0	3.1983	0.107	0.026
ENSDARG00000023724	cdc42se1	0	2.04015	0.107	0.026
ENSDARG00000037307	gnpda1	0	1.63965	0.113	0.032
ENSDARG00000054389	rhof	0	2.84599	0.095	0.014
ENSDARG00000062485	dock11	0	1.9141	0.112	0.031
ENSDARG00000074501	tnip2	0	2.34693	0.107	0.026
ENSDARG00000105287	mpp1	0	1.4297	0.125	0.044
ENSDARG00000024966	mark4b	0	2.61068	0.099	0.018
ENSDARG00000051836	si:dkeyp-19e1.3	0	2.82073	0.095	0.014
ENSDARG00000063474	arfgef1	0	1.74828	0.118	0.037
ENSDARG00000036028	arrdc3b	0	1.79556	0.13	0.05
ENSDARG00000036096	smad3a	0	1.85442	0.112	0.032
ENSDARG00000036257	rasal2	0	1.43264	0.128	0.048
ENSDARG00000041085	arpin	0	2.29655	0.101	0.021
ENSDARG00000043899	psma6l	0	0.837895	0.191	0.111
ENSDARG00000068404	tbcb	0	0.978986	0.161	0.081
ENSDARG00000090783	mfap4.1	0	4.73388	0.101	0.021
ENSDARG00000054292	si:ch211-14a17.11	0	1.52729	0.127	0.047
ENSDARG00000068637	si:ch211-281l24.3	0	1.11378	0.158	0.078
ENSDARG00000014806	hacd2	0	1.13703	0.145	0.065
ENSDARG00000018319	arglu1b	0	0.91783	0.175	0.095
ENSDARG00000058038	eml3	0	2.05656	0.105	0.025
ENSDARG00000100003	glulb	0	0.795357	0.181	0.101
ENSDARG00000094451	cfp	0	1.64137	0.127	0.048
ENSDARG00000099674	dicp3.1	0	3.34791	0.089	0.01
ENSDARG00000104451	slc39a7	0	0.996046	0.164	0.085
ENSDARG00000062757	zgc:158403	0	2.36453	0.099	0.02
ENSDARG00000004396	b3gnt5b	0	2.13263	0.103	0.024
ENSDARG00000013360	sh3gl3a	0	2.37803	0.102	0.023
ENSDARG00000056338	szrd1	0	1.21019	0.141	0.062
ENSDARG00000061124	srpra	0	0.79596	0.177	0.098
ENSDARG00000079626	elf2b	0	1.18352	0.144	0.065
ENSDARG00000100394	lnpep	0	1.26959	0.141	0.062
ENSDARG00000092553	slc25a5	0	0.507579	0.984	0.905
ENSDARG00000039729	asap1b	0	1.12178	0.131	0.053
ENSDARG00000099874	agap2	0	1.33241	0.13	0.052
ENSDARG00000013310	map3k15	0	4.2783	0.083	0.005
ENSDARG00000015575	cyp3c1	0	2.13382	0.105	0.027
ENSDARG00000018411	mknk1	0	1.90703	0.11	0.032
ENSDARG00000060751	taok3a	0	1.42564	0.127	0.049
ENSDARG00000071586	tgfbi	0	3.4104	0.087	0.009
ENSDARG00000088357	acadl	0	0.975084	0.159	0.081
ENSDARG00000089383	il1fma	0	3.77536	0.085	0.007
ENSDARG00000039082	zgc:123010	0	2.36215	0.098	0.02
ENSDARG00000052641	kpna3	0	1.17954	0.146	0.068
ENSDARG00000020301	os9	0	1.29778	0.132	0.055
ENSDARG00000041450	rab11a	0	0.831382	0.17	0.093
ENSDARG00000086173	relb	0	1.21958	0.138	0.061
ENSDARG00000099325	gig2i	0	2.05722	0.1	0.023
ENSDARG00000016368	zbtb8os	0	1.05631	0.154	0.077
ENSDARG00000030006	slc6a7	0	2.50143	0.095	0.018
ENSDARG00000069044	agpat4	0	2.62648	0.093	0.016
ENSDARG00000069440	dachd	0	2.5769	0.094	0.017
ENSDARG00000095459	si:ch211-191j22.3	0	1.05478	0.15	0.073
ENSDARG00000011175	atp6v1d	0	1.17139	0.141	0.064
ENSDARG00000016154	zfp36l1a	0	1.7931	0.117	0.041
ENSDARG00000026762	hycc1	0	1.54633	0.117	0.041
ENSDARG00000036005	pitpnb	0	1.62671	0.115	0.039
ENSDARG00000103271	pla2g15	0	1.63075	0.114	0.038
ENSDARG00000020123	coq8aa	0	1.04106	0.15	0.074
ENSDARG00000028086	zbtb2b	0	1.05074	0.148	0.072
ENSDARG00000037059	slc44a2	0	2.03746	0.103	0.027
ENSDARG00000043009	fam43a	0	1.91461	0.105	0.029
ENSDARG00000045525	tmcc3	0	1.67571	0.119	0.043
ENSDARG00000059423	prune2	0	3.20118	0.087	0.011
ENSDARG00000099758	igf2bp2b	0	1.42032	0.122	0.046
ENSDARG00000036106	rgs18	0	2.17667	0.097	0.022
ENSDARG00000036791	dnmt3bb.1	0	1.321	0.127	0.052
ENSDARG00000075793	prex1	0	2.00028	0.101	0.026
ENSDARG00000003776	pip4k2aa	0	1.29916	0.123	0.048
ENSDARG00000018476	pak2b	0	0.891775	0.159	0.084
ENSDARG00000039970	cnr2	0	2.98228	0.087	0.012
ENSDARG00000053005	cd22	0	3.87904	0.081	0.006
ENSDARG00000074635	abca1a	0	1.56545	0.122	0.047
ENSDARG00000115126	moxd1l	0	4.77158	0.079	0.004
ENSDARG00000079402	tapbp.1	0	0.945812	0.159	0.084
ENSDARG00000018898	zfand5a	0	1.1366	0.138	0.064
ENSDARG00000027595	selenot1b	0	0.910889	0.161	0.087
ENSDARG00000045661	irf7	0	1.31836	0.126	0.052
ENSDARG00000054864	aplp2	0	1.29314	0.138	0.064
ENSDARG00000076602	prss16	0	1.96038	0.101	0.027
ENSDARG00000104396	trim25	0	1.25886	0.127	0.053
ENSDARG00000090747	si:ch73-269m14.2	0	1.2225	0.133	0.059
ENSDARG00000006553	rras	0	1.6663	0.109	0.035
ENSDARG00000014361	tmbim4	0	1.02003	0.15	0.076
ENSDARG00000014587	slc38a5b	0	0.880104	0.157	0.083
ENSDARG00000057166	lrmda	0	2.54511	0.09	0.016
ENSDARG00000089071	ushbp1	0	2.36496	0.092	0.018
ENSDARG00000098752	csf3b	0	3.53897	0.091	0.017
ENSDARG00000006609	map2k2a	0	1.27273	0.126	0.053
ENSDARG00000026582	iscub	0	1.16224	0.134	0.061
ENSDARG00000091138	actr3	0	1.92021	0.1	0.027
ENSDARG00000103683	inpp5b	0	1.62098	0.11	0.037
ENSDARG00000003250	pik3cd	0	1.50174	0.118	0.045
ENSDARG00000012718	wee2	0	1.82724	0.104	0.031
ENSDARG00000030743	sptlc3	0	1.6165	0.108	0.035
ENSDARG00000078195	fhit	0	1.47315	0.119	0.046
ENSDARG00000079939	jmjd1cb	0	0.928223	0.151	0.078
ENSDARG00000007769	sult5a1	0	2.09852	0.094	0.022
ENSDARG00000020334	ptpn11a	0	1.24247	0.127	0.055
ENSDARG00000027088	ptgdsb.1	0	2.96464	0.082	0.01
ENSDARG00000055938	tspan14	0	1.35071	0.128	0.056
ENSDARG00000096304	btr31	0	1.98196	0.097	0.025
ENSDARG00000015922	stk17al	0	1.41891	0.14	0.068
ENSDARG00000006314	itgav	0	2.23058	0.092	0.02
ENSDARG00000007691	cul1b	0	1.47519	0.118	0.046
ENSDARG00000016143	xiap	0	1.33356	0.12	0.048
ENSDARG00000036704	tmem18	0	1.0277	0.146	0.074
ENSDARG00000045554	snx20	0	2.39138	0.089	0.017
ENSDARG00000053129	carhsp1	0	1.0285	0.147	0.075
ENSDARG00000060729	trim8b	0	1.9279	0.102	0.03
ENSDARG00000069216	c6ast1	0	4.22693	0.077	0.005
ENSDARG00000101569	ppargc1b	0	0.870642	0.145	0.073
ENSDARG00000007923	ptpn1	0	1.19162	0.13	0.059
ENSDARG00000035198	gcnt4a	0	1.40846	0.107	0.036
ENSDARG00000045528	fgd6	0	3.51053	0.079	0.008
ENSDARG00000059388	bdh1	0	2.09598	0.094	0.023
ENSDARG00000077249	gmip	0	2.1397	0.093	0.022
ENSDARG00000079366	ppp1r9ba	0	2.04451	0.096	0.025
ENSDARG00000101894	stk10	0	1.62319	0.107	0.036
ENSDARG00000110764	tet1	0	1.97442	0.097	0.026
ENSDARG00000040192	nenf	0	1.00521	0.143	0.072
ENSDARG00000063126	gusb	0	1.18758	0.142	0.071
ENSDARG00000067850	jund	0	1.12868	0.118	0.047
ENSDARG00000075643	ifi35	0	1.00055	0.144	0.073
ENSDARG00000098012	itgae.1	0	4.69996	0.076	0.005
ENSDARG00000079497	tcima	0	2.23707	0.091	0.02
ENSDARG00000040528	lgals3bp.1	0	5.29615	0.078	0.008
ENSDARG00000052994	slc25a28	0	1.22074	0.126	0.056
ENSDARG00000053864	mideasb	0	1.12128	0.126	0.056
ENSDARG00000092659	ppp3r1a	0	1.10368	0.132	0.062
ENSDARG00000099532	ubl3a	0	1.21904	0.129	0.059
ENSDARG00000103915	ero1b	0	1.08378	0.134	0.064
ENSDARG00000117133	cst14b.1	0	1.3077	0.111	0.041
ENSDARG00000013161	zgc:55558	0	1.85806	0.1	0.03
ENSDARG00000013500	abca2	0	2.47765	0.086	0.016
ENSDARG00000020777	cep85l	0	1.66009	0.105	0.035
ENSDARG00000056252	sort1b	0	1.06589	0.119	0.049
ENSDARG00000056480	cpvl	0	1.66312	0.105	0.035
ENSDARG00000011897	tsg101b	0	2.23956	0.09	0.02
ENSDARG00000006915	arl8ba	0	1.05968	0.138	0.069
ENSDARG00000027172	phactr2	0	1.54407	0.099	0.03
ENSDARG00000045681	irf5	0	1.96355	0.094	0.025
ENSDARG00000058413	rnaset2l	0	2.79086	0.081	0.012
ENSDARG00000098722	si:ch73-170d6.3	0	3.18586	0.079	0.01
ENSDARG00000026070	cd82b	0	1.71744	0.104	0.035
ENSDARG00000030933	ksr1b	0	2.26862	0.088	0.019
ENSDARG00000042021	mapk12a	0	2.20549	0.089	0.02
ENSDARG00000059079	vps25	0	1.30629	0.118	0.049
ENSDARG00000062532	washc2c	0	1.27849	0.118	0.049
ENSDARG00000062721	dennd4a	0	3.49212	0.076	0.007
ENSDARG00000099969	zgc:152863	0	2.46535	0.087	0.018
ENSDARG00000008808	eml2	0	1.26767	0.114	0.046
ENSDARG00000037838	unkl	0	1.09025	0.129	0.061
ENSDARG00000038095	socs1a	0	1.99786	0.096	0.028
ENSDARG00000060184	pkn1a	0	1.85765	0.095	0.027
ENSDARG00000079369	sgpp1a	0	2.05675	0.093	0.025
ENSDARG00000068461	aopep	0	2.24867	0.087	0.019
ENSDARG00000099722	zgc:153993	0	2.10209	0.089	0.021
ENSDARG00000005842	cd9a	0	1.12013	0.127	0.06
ENSDARG00000014439	dgkza	0	1.26399	0.116	0.049
ENSDARG00000034534	atp6v1aa	0	1.27861	0.118	0.051
ENSDARG00000052978	mbnl1	0	1.50605	0.126	0.059
ENSDARG00000098439	nr1h3	0	2.25728	0.1	0.033
ENSDARG00000021021	trim35-28	0	1.14718	0.127	0.06
ENSDARG00000040445	parp14rs1	0	1.40577	0.112	0.045
ENSDARG00000077239	si:ch211-165i18.2	0	5.99368	0.068	0.001
ENSDARG00000081270	rn7sk	0	0.984859	0.11	0.043
ENSDARG00000094025	si:dkey-237j10.2	0	2.06246	0.089	0.022
ENSDARG00000002365	cers5	0	2.26398	0.087	0.02
ENSDARG00000018529	lipf	0	2.46923	0.088	0.022
ENSDARG00000036427	slc3a2a	0	2.28463	0.083	0.017
ENSDARG00000042667	klf2a	0	2.08403	0.094	0.028
ENSDARG00000043581	gadd45aa	0	1.47718	0.118	0.052
ENSDARG00000054302	ehd4	0	1.4523	0.109	0.043
ENSDARG00000062811	p2ry10	0	1.93264	0.091	0.025
ENSDARG00000071426	lrrc59	0	1.24024	0.118	0.052
ENSDARG00000103464	pggt1b	0	1.19753	0.119	0.053
ENSDARG00000105029	LOC100333482	0	3.3189	0.079	0.013
ENSDARG00000045824	zgc:101783	0	1.34929	0.113	0.047
ENSDARG00000069334	agfg2	0	2.48077	0.081	0.015
ENSDARG00000101341	fam174c	0	1.77241	0.096	0.03
ENSDARG00000104865	si:dkey-34d22.5	0	2.82876	0.077	0.011
ENSDARG00000037883	prcp	0	2.23897	0.087	0.021
ENSDARG00000040111	pi4kb	0	1.79076	0.097	0.032
ENSDARG00000057249	zmynd11	0	1.15266	0.121	0.056
ENSDARG00000069114	unc93b1	0	2.26974	0.083	0.018
ENSDARG00000078686	arl8a	0	1.43791	0.105	0.04
ENSDARG00000086786	mfsd10	0	2.34235	0.081	0.016
ENSDARG00000094010	swt1	0	1.37867	0.109	0.044
ENSDARG00000100170	pam	0	1.48999	0.101	0.036
ENSDARG00000079705	si:ch211-152p11.4	0	2.12257	0.084	0.019
ENSDARG00000005464	dnase1l1	0	2.01579	0.088	0.024
ENSDARG00000008592	mtmr8	0	1.52003	0.098	0.034
ENSDARG00000011488	sirt2	0	1.14791	0.113	0.049
ENSDARG00000039863	lifrb	0	2.95563	0.075	0.011
ENSDARG00000040474	snx10b	0	4.14348	0.069	0.005
ENSDARG00000042925	mfng	0	2.29166	0.083	0.019
ENSDARG00000043055	mfsd14a1	0	1.67769	0.095	0.031
ENSDARG00000043624	slc66a1	0	2.90491	0.077	0.013
ENSDARG00000052515	calcoco2	0	1.44775	0.105	0.041
ENSDARG00000054251	slc66a3	0	1.96846	0.086	0.022
ENSDARG00000055751	fosb	0	1.71499	0.099	0.035
ENSDARG00000076789	gja13.2	0	4.59168	0.067	0.003
ENSDARG00000099420	nme2b.2	0	2.18621	0.075	0.011
ENSDARG00000115712	twf1a	0	1.85129	0.093	0.029
ENSDARG00000111074	niban2b	0	2.5642	0.078	0.014
ENSDARG00000009390	npl	0	1.62588	0.103	0.04
ENSDARG00000011333	arhgap33	0	2.55702	0.076	0.013
ENSDARG00000024815	ogfr2	0	1.26186	0.114	0.051
ENSDARG00000055290	mpeg1.1	0	3.55021	0.073	0.01
ENSDARG00000060149	ablim1a	0	2.29992	0.081	0.018
ENSDARG00000060596	prkaa1	0	1.36657	0.105	0.042
ENSDARG00000074507	rmdn1	0	1.32273	0.104	0.041
ENSDARG00000076318	atp6v1ab	0	2.24278	0.082	0.019
ENSDARG00000098645	rgn	0	1.24417	0.098	0.035
ENSDARG00000099177	dok1b	0	1.84546	0.089	0.026
ENSDARG00000099555	foxo1a	0	1.4663	0.115	0.052
ENSDARG00000090625	bcl2l12	0	2.50645	0.085	0.023
ENSDARG00000004771	ankrd10b	0	1.61005	0.094	0.032
ENSDARG00000030824	esyt2a	0	1.68323	0.089	0.027
ENSDARG00000033042	ptprja	0	2.24923	0.081	0.019
ENSDARG00000036965	rnf24	0	2.54562	0.08	0.018
ENSDARG00000074060	map3k14a	0	1.56734	0.096	0.034
ENSDARG00000091801	serpinb14	0	2.55134	0.075	0.013
ENSDARG00000097032	si:ch211-256a21.4	0	2.70966	0.076	0.014
ENSDARG00000039125	map4k5	0	1.38887	0.103	0.041
ENSDARG00000057273	alox5a	0	3.08543	0.071	0.009
ENSDARG00000006899	far1	0	1.9527	0.084	0.023
ENSDARG00000070651	prkcdb	0	1.88117	0.083	0.022
ENSDARG00000012194	scp2a	0	1.49749	0.092	0.031
ENSDARG00000013838	sulf2b	0	2.43342	0.075	0.014
ENSDARG00000040251	ctsk	0	2.8219	0.09	0.029
ENSDARG00000041078	chka	0	1.6059	0.091	0.03
ENSDARG00000043213	adam17a	0	1.46787	0.096	0.035
ENSDARG00000059916	hyal1	0	2.05323	0.081	0.02
ENSDARG00000062972	hip1	0	2.01033	0.082	0.021
ENSDARG00000070165	tnfrsf1b	0	2.54827	0.074	0.013
ENSDARG00000099844	gnaz	0	1.49029	0.095	0.034
ENSDARG00000102308	ttc39c	0	2.43251	0.077	0.016
ENSDARG00000038064	chmp3	0	1.29807	0.103	0.042
ENSDARG00000060010	iqgap2	0	1.25413	0.103	0.042
ENSDARG00000045199	capn1	0	1.3728	0.101	0.041
ENSDARG00000097782	si:dkey-42l23.4	0	3.40332	0.067	0.007
ENSDARG00000099332	ly6m5	0	2.60998	0.068	0.008
ENSDARG00000006491	agpat9l	0	2.80725	0.071	0.011
ENSDARG00000026990	klhl6	0	1.90014	0.081	0.021
ENSDARG00000027552	mapk1	0	2.02821	0.081	0.021
ENSDARG00000068246	plcb3	0	1.46737	0.095	0.035
ENSDARG00000094809	ms4a17a.11	0	2.17927	0.08	0.02
ENSDARG00000002396	cry-dash	0	1.59419	0.091	0.031
ENSDARG00000017985	zgc:77739	0	1.66888	0.09	0.03
ENSDARG00000075092	si:dkey-52l18.4	0	2.43763	0.076	0.016
ENSDARG00000094952	icam3	0	2.56131	0.079	0.019
ENSDARG00000076238	gramd1c	0	1.79322	0.085	0.026
ENSDARG00000037781	acss2	0	1.29656	0.1	0.041
ENSDARG00000101181	s100w	0	3.39249	0.066	0.007
ENSDARG00000009267	zgc:136439	0	1.86924	0.084	0.025
ENSDARG00000111423	si:ch73-27e22.1	0	3.04345	0.068	0.009
ENSDARG00000031814	dhrs13b.1	0	1.77648	0.086	0.027
ENSDARG00000039265	arhgap4a	0	1.57396	0.091	0.032
ENSDARG00000074319	sall1a	0	2.67827	0.069	0.011
ENSDARG00000078887	atp10d	0	1.77396	0.084	0.026
ENSDARG00000062381	dennd11	0	2.71917	0.069	0.011
ENSDARG00000094695	si:dkey-204f11.64	0	1.70997	0.085	0.027
ENSDARG00000001897	man2b1	0	1.43068	0.097	0.039
ENSDARG00000019815	fn1a	0	3.97567	0.063	0.005
ENSDARG00000076614	ssuh2.3	0	3.16607	0.066	0.008
ENSDARG00000105551	si:cabz01101003.1	0	1.41484	0.093	0.035
ENSDARG00000076742	cyth1a	0	1.79743	0.085	0.028
ENSDARG00000004105	tie1	0	3.65726	0.063	0.006
ENSDARG00000041980	calhm6	0	3.0956	0.065	0.008
ENSDARG00000089569	pstpip2	0	1.81223	0.081	0.024
ENSDARG00000068030	apold1b	0	2.98614	0.066	0.009
ENSDARG00000091821	smc6	0	1.31195	0.091	0.034
ENSDARG00000097824	smco4	0	1.44986	0.091	0.034
ENSDARG00000092693	tpt1	0	0.703493	0.985	0.928
ENSDARG00000063313	plbd1a	0	2.82451	0.067	0.011
ENSDARG00000025859	lmf2b	0	1.7758	0.079	0.023
ENSDARG00000051940	ugt2a3	0	3.00524	0.065	0.009
ENSDARG00000074690	ppm1j	0	2.92705	0.065	0.009
ENSDARG00000077309	si:ch211-209f23.6	0	3.25391	0.063	0.007
ENSDARG00000012395	mmp13a	0	4.67518	0.072	0.016
ENSDARG00000011515	orai1a	0	1.56864	0.084	0.029
ENSDARG00000036104	myo1g	0	2.37882	0.069	0.014
ENSDARG00000061713	tpd52	0	0.809564	0.085	0.03
ENSDARG00000104225	ndel1b	0	1.67372	0.081	0.026
ENSDARG00000096959	si:dkey-29h14.10	0	2.86626	0.066	0.011
ENSDARG00000024717	selenbp1	0	1.79795	0.079	0.024
ENSDARG00000076586	csf2rb	0	3.58434	0.062	0.007
ENSDARG00000016789	zgc:152891	0	3.25897	0.063	0.008
ENSDARG00000039234	zgc:171579	0	3.77775	0.06	0.005
ENSDARG00000096625	si:ch211-286b5.8	0	4.47682	0.058	0.003
ENSDARG00000027600	pdlim5b	0	1.9137	0.075	0.02
ENSDARG00000030839	tescb	0	2.01467	0.072	0.017
ENSDARG00000060070	adcy7	0	1.58054	0.072	0.017
ENSDARG00000061798	arhgap27l	0	1.91433	0.075	0.02
ENSDARG00000111882	si:ch211-194m7.4	0	4.61796	0.071	0.016
ENSDARG00000070437	rpl22	0	0.683556	0.999	0.945
ENSDARG00000005673	f3b	0	3.12583	0.066	0.012
ENSDARG00000016676	gnao1a	0	2.16112	0.07	0.016
ENSDARG00000027777	tnfaip3	0	2.14625	0.07	0.016
ENSDARG00000059294	marco	0	4.98585	0.08	0.026
ENSDARG00000069953	kcnq5b	0	2.5453	0.066	0.012
ENSDARG00000086762	gsdmea	0	2.26921	0.069	0.015
ENSDARG00000088672	zmp:0000000936	0	3.79807	0.058	0.004
ENSDARG00000011724	marveld1	0	2.73469	0.064	0.01
ENSDARG00000055400	si:dkey-56f14.7	0	2.48619	0.064	0.01
ENSDARG00000052462	pisd	0	2.34747	0.067	0.014
ENSDARG00000017504	shtn2	0	2.41938	0.066	0.013
ENSDARG00000040178	havcr1	0	4.8241	0.062	0.009
ENSDARG00000077804	hgsnat	0	1.81063	0.075	0.022
ENSDARG00000090512	trim8a	0	1.76336	0.076	0.023
ENSDARG00000093658	tm7sf3	0	1.71482	0.077	0.024
ENSDARG00000005799	smim14	0	1.88131	0.074	0.021
ENSDARG00000027529	hmox1a	0	3.89286	0.073	0.02
ENSDARG00000037071	rps26	0	0.551296	0.993	0.941
ENSDARG00000005593	rxrga	0	2.84166	0.063	0.011
ENSDARG00000021891	zbtb7b	0	2.17978	0.067	0.015
ENSDARG00000042877	heca	0	2.31559	0.066	0.014
ENSDARG00000067713	snx18a	0	3.9414	0.056	0.004
ENSDARG00000105023	selplg	0	2.54368	0.063	0.011
ENSDARG00000057630	galm	0	1.75876	0.074	0.022
ENSDARG00000062552	lpar6a	0	3.00958	0.061	0.009
ENSDARG00000069769	gig2j	0	4.682	0.054	0.002
ENSDARG00000070542	mafbb	0	3.23177	0.059	0.007
ENSDARG00000041217	xpo6	0	1.84805	0.073	0.021
ENSDARG00000013082	uap1l1	0	1.98219	0.068	0.017
ENSDARG00000054304	homeza	0	2.3805	0.065	0.014
ENSDARG00000058160	tnfaip2b	0	3.47298	0.057	0.006
ENSDARG00000090890	cmklr1	0	3.83725	0.057	0.006
ENSDARG00000044755	gcnt4b.2	0	3.24555	0.057	0.006
ENSDARG00000069482	traf1	0	1.82359	0.075	0.024
ENSDARG00000074850	il12rb2l	0	1.83766	0.071	0.02
ENSDARG00000002533	adora2b	0	3.33999	0.056	0.006
ENSDARG00000013576	gadd45bb	0	1.49332	0.068	0.018
ENSDARG00000071004	abhd12	0	2.17013	0.068	0.018
ENSDARG00000103540	gpr132b	0	3.29398	0.056	0.006
ENSDARG00000111698	tnfsf18	0	3.56561	0.055	0.005
ENSDARG00000116660	pigrl2.3	0	2.28431	0.064	0.014
ENSDARG00000011837	zgc:100846	0	2.33091	0.063	0.013
ENSDARG00000091813	si:dkey-21a6.5	0	2.07773	0.066	0.016
ENSDARG00000099839	si:ch211-9d9.1	0	4.22151	0.062	0.012
ENSDARG00000001953	pfkfb3	0	1.89418	0.068	0.019
ENSDARG00000010276	ptgs2b	0	2.90819	0.057	0.008
ENSDARG00000034895	tgfb1b	0	2.5174	0.061	0.012
ENSDARG00000043593	rapgef1a	0	2.23458	0.063	0.014
ENSDARG00000070565	adap2	0	3.44279	0.055	0.006
ENSDARG00000008811	cmtm3	0	2.32956	0.061	0.013
ENSDARG00000030307	hspa12b	0	2.69557	0.058	0.01
ENSDARG00000035571	abhd17b	0	2.19956	0.062	0.014
ENSDARG00000061375	sgpl1	0	1.94443	0.066	0.018
ENSDARG00000063634	hpse	0	1.81682	0.065	0.017
ENSDARG00000099155	tpst2	0	2.01623	0.064	0.016
ENSDARG00000100534	irak4	0	2.29446	0.061	0.013
ENSDARG00000015822	sesn3	0	2.35712	0.06	0.013
ENSDARG00000038011	cyth4a	0	2.95968	0.055	0.008
ENSDARG00000055540	pfkfb4a	0	2.33104	0.06	0.013
ENSDARG00000057016	cdc14ab	0	1.99863	0.064	0.017
ENSDARG00000060860	pstpip1a	0	2.79393	0.056	0.009
ENSDARG00000090728	tnfrsf9b	0	2.59563	0.058	0.011
ENSDARG00000102929	zgc:101715	0	3.12705	0.053	0.006
ENSDARG00000109813	rab7a	0	1.85346	0.065	0.018
ENSDARG00000030598	nampt1	0	2.243	0.06	0.014
ENSDARG00000040255	ephx2	0	2.52703	0.061	0.015
ENSDARG00000079009	abca1b	0	3.5238	0.052	0.006
ENSDARG00000103785	sult2st2	0	2.0001	0.061	0.015
ENSDARG00000101675	zgc:123107	0	2.16473	0.06	0.014
ENSDARG00000012671	inhbaa	0	2.96551	0.051	0.006
ENSDARG00000055252	snap23.2	0	2.98967	0.052	0.007
ENSDARG00000100795	timp4.3	0	2.99103	0.052	0.007
ENSDARG00000014646	aoc2	0	2.12323	0.052	0.008
ENSDARG00000102389	ved	0	4.06604	0.053	0.009
ENSDARG00000035907	fam49al	0	2.17404	0.056	0.012
ENSDARG00000062874	hcar1-3	0	4.11072	0.047	0.003
ENSDARG00000015128	rpl27	0	0.508212	0.996	0.953
ENSDARG00000093074	si:ch211-139g16.8	0	3.26483	0.048	0.005
ENSDARG00000022841	ptk2ba	0	2.5155	0.052	0.009
ENSDARG00000028118	dscamb	0	3.69616	0.047	0.004
ENSDARG00000059883	trpv1	0	3.65573	0.047	0.004
ENSDARG00000062997	hyal2b	0	2.72806	0.052	0.009
ENSDARG00000078119	sh3bp1	0	2.94004	0.048	0.006
ENSDARG00000036420	si:dkey-33c9.6	0	2.34863	0.053	0.011
ENSDARG00000054837	zgc:136870	0	3.53377	0.046	0.004
ENSDARG00000038729	s100z	0	2.79051	0.049	0.008
ENSDARG00000042332	plin2	0	2.69329	0.05	0.009
ENSDARG00000042370	ptafr	0	3.48379	0.046	0.005
ENSDARG00000069844	acod1	0	3.88919	0.046	0.005
ENSDARG00000043403	paox1	0	3.47342	0.046	0.005
ENSDARG00000105147	osbpl1a	0	3.0437	0.046	0.006
ENSDARG00000097816	si:dkey-117a8.1	0	3.62294	0.044	0.004
ENSDARG00000032932	cnksr1	0	3.02692	0.045	0.006
ENSDARG00000061752	ripor2	0	2.90177	0.046	0.007
ENSDARG00000009262	si:dkey-97m3.1	0	3.92968	0.042	0.003
ENSDARG00000017880	kcnip3b	0	3.50546	0.043	0.004
ENSDARG00000091692	havcr2	0	5.12332	0.039	0.001
ENSDARG00000041811	rps25	0	0.533987	0.999	0.962
ENSDARG00000097901	si:ch73-90p23.1	0	4.75232	0.039	0.002
ENSDARG00000104011	rps17	0	0.700215	0.977	0.948
ENSDARG00000018334	rpl35	0	0.502397	0.999	0.971
ENSDARG00000041232	rps29	0	0.709693	0.998	0.97
ENSDARG00000010160	rps15a	0	0.547288	0.999	0.973
ENSDARG00000053457	rpl23	0	0.528203	0.999	0.975
ENSDARG00000099104	rpl24	0	0.560851	0.977	0.953
ENSDARG00000101406	rplp2	0	0.709139	0.977	0.955
ENSDARG00000041435	uba52	0	0.536099	0.997	0.976
ENSDARG00000043453	rps5	0	0.527585	0.999	0.981
ENSDARG00000013307	rpl19	0	0.513356	1	0.995
ENSDARG00000111744	pheta2	1.40433e-303	2.51703	0.049	0.009
ENSDARG00000061841	tiparp	1.82158e-303	1.36825	0.107	0.046
ENSDARG00000036630	plp2b	2.75805e-303	1.5579	0.078	0.026
ENSDARG00000055092	pora	2.88514e-302	1.387	0.093	0.036
ENSDARG00000099774	cyb5b	2.22511e-301	1.44051	0.096	0.039
ENSDARG00000059354	glmp	2.27285e-301	1.21259	0.111	0.049
ENSDARG00000054271	cdkn1bb	1.24347e-300	0.698653	0.242	0.155
ENSDARG00000028087	aldh2.2	2.85974e-300	1.19101	0.114	0.051
ENSDARG00000020377	eif4g2a	1.66435e-299	0.938682	0.141	0.071
ENSDARG00000029474	camk1b	2.43073e-299	1.62904	0.072	0.023
ENSDARG00000094295	kiaa0040	3.69802e-299	2.30517	0.058	0.014
ENSDARG00000071395	camk2g1	9.04366e-299	0.972963	0.14	0.071
ENSDARG00000021048	clptm1l	3.05101e-298	1.37279	0.092	0.036
ENSDARG00000098391	psmg3	4.68688e-298	0.693664	0.233	0.147
ENSDARG00000003495	madd	1.66648e-297	1.63346	0.076	0.026
ENSDARG00000026024	mospd2	1.44176e-296	1.61674	0.077	0.026
ENSDARG00000005924	serpina10a	4.31403e-296	1.89687	0.064	0.018
ENSDARG00000023861	dnase1l1l	5.94895e-296	3.03779	0.043	0.006
ENSDARG00000073970	mctp2b	1.05991e-295	1.64204	0.078	0.027
ENSDARG00000035890	fuca1.1	1.10746e-295	1.58562	0.09	0.035
ENSDARG00000015003	arhgap4b	1.61892e-295	1.09623	0.107	0.047
ENSDARG00000057736	ano10a	2.78229e-295	1.76102	0.068	0.02
ENSDARG00000057075	lamtor3	2.98109e-295	0.87395	0.17	0.095
ENSDARG00000013505	ube2kb	3.07155e-295	1.1879	0.107	0.047
ENSDARG00000056112	pikfyve	8.58373e-295	1.6358	0.081	0.029
ENSDARG00000075963	mhc1uba	9.10154e-295	0.941547	0.296	0.215
ENSDARG00000034222	hs1bp3	9.32053e-295	2.33694	0.051	0.01
ENSDARG00000007863	tra2a	1.97784e-294	0.648542	0.242	0.155
ENSDARG00000025033	stx5a	3.13125e-293	1.44387	0.086	0.032
ENSDARG00000096411	si:dkey-261j15.2	4.42939e-293	1.47322	0.084	0.031
ENSDARG00000055592	capn2b	4.83814e-293	1.16153	0.111	0.05
ENSDARG00000055854	nr4a3	5.39777e-293	1.26281	0.096	0.039
ENSDARG00000078430	tiam1a	5.37957e-292	2.35492	0.05	0.01
ENSDARG00000093193	chia.6	7.00974e-292	3.05574	0.045	0.007
ENSDARG00000093098	ccl34b.8	3.46639e-291	4.80369	0.034	0.002
ENSDARG00000070847	trim35-36	6.85286e-291	2.3135	0.051	0.01
ENSDARG00000013542	lpgat1	7.78967e-291	0.974234	0.12	0.056
ENSDARG00000098825	farsa	8.38779e-291	0.72346	0.226	0.143
ENSDARG00000100222	utrn	8.49566e-291	1.21306	0.105	0.045
ENSDARG00000041363	dctn3	1.05299e-290	0.699125	0.225	0.141
ENSDARG00000040380	arhgef1a	1.36309e-290	1.3679	0.09	0.035
ENSDARG00000026682	zgc:101583	2.91697e-290	1.85927	0.064	0.018
ENSDARG00000104701	map7d1b	4.9547e-290	2.10591	0.056	0.013
ENSDARG00000076799	rnd3a	4.99272e-290	2.52404	0.05	0.01
ENSDARG00000008370	csnk1da	5.687e-290	0.770732	0.175	0.099
ENSDARG00000004270	atl3	6.82308e-290	0.791972	0.161	0.087
ENSDARG00000076914	lacc1	1.39062e-289	3.98028	0.039	0.004
ENSDARG00000006672	fam49a	1.41235e-289	0.837381	0.159	0.087
ENSDARG00000012192	cant1a	1.03835e-288	1.40123	0.087	0.033
ENSDARG00000068582	rnf44	1.29701e-288	0.903357	0.162	0.09
ENSDARG00000104795	cxcl8a	1.31153e-288	3.88446	0.043	0.006
ENSDARG00000025535	clint1a	5.03861e-288	0.744489	0.196	0.117
ENSDARG00000069944	p2ry13	5.3432e-288	1.81039	0.06	0.016
ENSDARG00000103852	pigrl4.2	6.03258e-288	3.90269	0.035	0.002
ENSDARG00000061108	ep300b	2.24496e-287	0.943233	0.141	0.073
ENSDARG00000022254	prkcbb	3.68851e-287	1.23027	0.101	0.043
ENSDARG00000101495	ugt5b2	3.71466e-286	1.77427	0.063	0.018
ENSDARG00000104693	il6st	6.97088e-286	1.27705	0.106	0.047
ENSDARG00000096979	npc2.2	9.04074e-286	4.36614	0.035	0.003
ENSDARG00000102299	cxcl8b.1	2.78307e-285	3.35442	0.045	0.008
ENSDARG00000090352	LOC101883708	6.04854e-285	2.84228	0.059	0.016
ENSDARG00000087084	hcar1-4	9.73939e-285	3.8601	0.036	0.003
ENSDARG00000087693	atox1	1.20548e-284	0.84775	0.196	0.118
ENSDARG00000089878	nedd9	1.48879e-284	1.88213	0.061	0.017
ENSDARG00000010831	churc1	2.25756e-284	0.974518	0.144	0.076
ENSDARG00000040455	unc50	2.627e-284	1.1571	0.109	0.049
ENSDARG00000044760	gnaia	2.21266e-283	0.888383	0.152	0.082
ENSDARG00000069102	zgc:112962	1.11212e-282	1.39616	0.086	0.033
ENSDARG00000016527	helz2a	1.17581e-282	2.66042	0.046	0.008
ENSDARG00000027887	zfyve21	2.66493e-282	1.66336	0.076	0.027
ENSDARG00000103551	rnf213b	5.59943e-282	1.49342	0.084	0.032
ENSDARG00000025094	edem1	5.89488e-282	1.04433	0.12	0.057
ENSDARG00000101030	mhc2d4b	8.10459e-282	2.26744	0.056	0.014
ENSDARG00000039661	slc36a4	1.09995e-281	2.24623	0.051	0.011
ENSDARG00000068258	lrch4	1.47071e-281	2.12728	0.053	0.012
ENSDARG00000074554	tspan31	2.35074e-281	1.04864	0.131	0.066
ENSDARG00000039650	itm2cb	7.48519e-281	1.14501	0.122	0.059
ENSDARG00000010183	si:ch73-265h17.1	8.14126e-281	2.44372	0.047	0.009
ENSDARG00000116429	cblb	1.72001e-280	1.99475	0.056	0.014
ENSDARG00000019392	stat5a	4.36351e-280	1.53608	0.077	0.027
ENSDARG00000004870	psen1	4.59811e-280	1.31943	0.094	0.039
ENSDARG00000035598	coro1ca	1.414e-279	1.08171	0.12	0.058
ENSDARG00000017687	dnajc5gb	1.30102e-278	1.4896	0.079	0.029
ENSDARG00000074183	si:dkey-172j4.3	3.7832e-278	1.90641	0.058	0.015
ENSDARG00000093606	rps11b	9.0192e-278	1.14425	0.134	0.069
ENSDARG00000052390	tmed8	1.11134e-277	1.72305	0.068	0.022
ENSDARG00000087452	peli3	1.3631e-277	2.08598	0.052	0.012
ENSDARG00000062489	marchf8	1.72317e-277	1.37455	0.094	0.039
ENSDARG00000099614	purab	2.30475e-277	1.05418	0.12	0.058
ENSDARG00000093997	si:dkey-9i23.15	3.79239e-277	1.83472	0.062	0.018
ENSDARG00000019556	clcn7	1.8837e-276	1.42947	0.082	0.031
ENSDARG00000037618	ddit4	2.58816e-276	1.81055	0.085	0.033
ENSDARG00000077768	malt1	3.77779e-276	2.01668	0.055	0.014
ENSDARG00000007711	rab3il1	1.06706e-275	2.23768	0.051	0.011
ENSDARG00000040917	cbfb	2.22004e-275	0.990259	0.128	0.064
ENSDARG00000091699	capn2a	6.02106e-275	1.89582	0.057	0.015
ENSDARG00000037559	uba1	6.53934e-274	0.548688	0.267	0.178
ENSDARG00000028275	sult1st1	8.98661e-274	1.22311	0.093	0.039
ENSDARG00000078647	samsn1b	1.93826e-273	1.14991	0.093	0.039
ENSDARG00000068149	tprg1l	6.81009e-273	1.66356	0.069	0.022
ENSDARG00000092137	si:dkey-4i23.5	9.33346e-273	1.82668	0.063	0.019
ENSDARG00000035101	dicp2.1	1.54491e-272	4.56109	0.031	0.001
ENSDARG00000093214	si:ch211-284e13.9	3.42852e-272	2.19128	0.05	0.011
ENSDARG00000019360	sec23b	5.34168e-272	0.997738	0.125	0.062
ENSDARG00000041799	gja1b	6.7841e-272	3.0635	0.04	0.006
ENSDARG00000052826	runx3	1.14602e-271	1.44024	0.076	0.027
ENSDARG00000018179	acvrl1	1.28642e-270	3.48739	0.038	0.005
ENSDARG00000043781	psmb10	1.57326e-270	0.638357	0.239	0.156
ENSDARG00000037017	ube4b	2.09926e-270	0.907265	0.158	0.088
ENSDARG00000075491	si:ch211-26b3.4	5.27698e-270	2.20003	0.049	0.011
ENSDARG00000105231	kmt5aa	7.257e-270	0.668629	0.215	0.135
ENSDARG00000014995	jagn1b	7.57873e-270	0.904279	0.149	0.081
ENSDARG00000062748	pkn1b	8.82059e-270	1.73858	0.064	0.02
ENSDARG00000056726	tmt1a.1	9.1301e-270	1.52709	0.074	0.026
ENSDARG00000079315	lpxn	9.15038e-270	1.58325	0.071	0.024
ENSDARG00000063719	usp8	1.00863e-269	1.07548	0.121	0.059
ENSDARG00000032103	mapk6	1.77652e-269	1.00222	0.115	0.055
ENSDARG00000101752	plekhg5b	3.23861e-269	2.26568	0.049	0.011
ENSDARG00000003375	gng12a	7.65721e-269	1.32471	0.088	0.036
ENSDARG00000020326	tyk2	1.74346e-268	1.49655	0.077	0.028
ENSDARG00000016968	tmem214	2.067e-268	0.548986	0.17	0.097
ENSDARG00000088641	grna.2	5.57695e-268	5.4774	0.139	0.077
ENSDARG00000033444	map4k6	6.21592e-268	1.47903	0.08	0.03
ENSDARG00000039392	wnk1b	1.47075e-267	1.02969	0.082	0.031
ENSDARG00000018688	elk3	2.30932e-267	2.19246	0.049	0.011
ENSDARG00000101593	zgc:163077	2.42175e-267	2.05606	0.053	0.013
ENSDARG00000017500	rock2a	3.97047e-267	1.32285	0.088	0.036
ENSDARG00000040535	csgalnact1a	6.76044e-267	3.15653	0.037	0.004
ENSDARG00000055162	zhx2a	7.4987e-267	1.5271	0.079	0.03
ENSDARG00000026634	ehmt1b	1.7699e-266	0.980034	0.133	0.069
ENSDARG00000060248	fgd4b	2.09813e-266	2.2593	0.049	0.011
ENSDARG00000016765	scamp3	2.28621e-266	1.50532	0.074	0.027
ENSDARG00000116524	mhc2dhb	3.10126e-266	2.65595	0.048	0.01
ENSDARG00000086471	pkig	1.08593e-265	1.15296	0.104	0.047
ENSDARG00000078567	lonrf1l	4.71614e-265	1.02351	0.125	0.063
ENSDARG00000076801	arap3	1.0661e-264	1.88782	0.058	0.016
ENSDARG00000043081	ctsz	3.17186e-264	1.29144	0.204	0.131
ENSDARG00000057353	ehbp1l1a	3.17966e-264	1.36161	0.089	0.037
ENSDARG00000009733	kif21b	4.52985e-264	1.86163	0.057	0.016
ENSDARG00000045506	gramd4b	4.88075e-264	1.17172	0.101	0.045
ENSDARG00000009350	atg3	5.92662e-264	1.01279	0.128	0.065
ENSDARG00000071683	zfr2	6.96481e-264	0.701973	0.191	0.116
ENSDARG00000057677	neu4	2.15236e-263	2.68578	0.04	0.006
ENSDARG00000038442	plcg1	2.88603e-263	1.33147	0.086	0.035
ENSDARG00000014068	pgam1b	4.62325e-263	1.11955	0.108	0.051
ENSDARG00000105136	ccdc50a	1.12654e-262	1.39032	0.081	0.031
ENSDARG00000035909	mfsd2ab	1.31014e-262	1.66581	0.074	0.027
ENSDARG00000006408	hmgb3b	1.34145e-262	0.548252	0.233	0.149
ENSDARG00000070378	ccl35.2	1.43421e-262	3.49851	0.037	0.005
ENSDARG00000075015	soul5	1.71138e-262	1.40419	0.074	0.027
ENSDARG00000037361	kdelr2b	6.29914e-262	0.598889	0.201	0.123
ENSDARG00000068858	il2rga	9.06406e-262	2.35035	0.044	0.009
ENSDARG00000059701	flii	1.51681e-261	1.27965	0.087	0.036
ENSDARG00000017659	sephs3	3.03604e-261	0.719989	0.183	0.11
ENSDARG00000031343	rab6bb	5.73738e-261	2.03971	0.053	0.014
ENSDARG00000042698	si:dkey-15j16.6	6.01201e-261	3.17996	0.034	0.003
ENSDARG00000068194	klf9	6.62817e-261	1.46669	0.081	0.032
ENSDARG00000071506	mgat5	6.79014e-261	1.27267	0.084	0.033
ENSDARG00000103811	agla	1.21485e-260	1.56309	0.071	0.025
ENSDARG00000004497	tspan33a	2.24278e-260	2.49176	0.056	0.015
ENSDARG00000015314	zc4h2	4.1282e-260	1.34704	0.085	0.034
ENSDARG00000092488	khnyn	5.90002e-260	1.69502	0.063	0.02
ENSDARG00000008224	vps35	6.02682e-260	0.782733	0.168	0.098
ENSDARG00000036335	c1galt1c1	9.81577e-260	1.04222	0.109	0.051
ENSDARG00000111785	trappc2l	1.18421e-259	0.954894	0.13	0.067
ENSDARG00000044902	atp2b4	2.4635e-259	0.763805	0.091	0.038
ENSDARG00000038905	hectd3	2.86158e-259	1.07399	0.114	0.056
ENSDARG00000069808	ostm1	3.34586e-259	1.44375	0.073	0.026
ENSDARG00000036065	mgat1b	3.49749e-259	1.39299	0.087	0.036
ENSDARG00000017905	casp3a	1.80181e-258	1.31944	0.079	0.031
ENSDARG00000023396	atg5	3.26572e-258	1.02814	0.118	0.058
ENSDARG00000102612	slc15a4	5.35519e-258	1.59856	0.072	0.026
ENSDARG00000045401	mllt10	1.18168e-257	1.00248	0.114	0.056
ENSDARG00000104573	slc12a2	1.76863e-257	1.60731	0.068	0.023
ENSDARG00000054793	emc10	4.31346e-257	0.626276	0.23	0.151
ENSDARG00000057093	kdm5ba	6.2892e-257	1.06153	0.102	0.046
ENSDARG00000089372	clk4a	1.64985e-256	0.701006	0.199	0.124
ENSDARG00000098280	rbm5	2.16202e-256	0.763858	0.166	0.096
ENSDARG00000015374	st3gal3a	8.89192e-256	0.958134	0.128	0.066
ENSDARG00000011122	pptc7a	3.46742e-255	1.40363	0.08	0.031
ENSDARG00000067996	csk	3.06117e-254	0.96662	0.127	0.066
ENSDARG00000060309	srgap3	4.99565e-254	2.13097	0.049	0.011
ENSDARG00000088699	pdzd8	5.1618e-254	1.65554	0.065	0.021
ENSDARG00000076221	fthl28	8.65564e-254	3.08044	0.05	0.013
ENSDARG00000036784	commd7	1.29838e-253	0.844036	0.153	0.086
ENSDARG00000009796	klc1a	3.1985e-253	2.25225	0.046	0.01
ENSDARG00000023053	niban1b	3.92482e-253	2.05281	0.049	0.012
ENSDARG00000017984	zgc:172106	8.3907e-253	2.24747	0.045	0.009
ENSDARG00000103900	septin9b	2.52217e-252	2.05125	0.05	0.012
ENSDARG00000062558	rspry1	4.42207e-251	1.49885	0.07	0.025
ENSDARG00000102493	ticam1	6.14172e-251	1.44087	0.073	0.027
ENSDARG00000102808	calr3b	6.77437e-251	0.616046	0.221	0.144
ENSDARG00000078613	vhll	9.35092e-251	2.13976	0.048	0.011
ENSDARG00000102228	si:dkey-171c9.3	1.31787e-250	0.7825	0.103	0.047
ENSDARG00000042401	derl2	1.39652e-250	0.977165	0.122	0.063
ENSDARG00000039987	hivep2a	1.80341e-250	1.29851	0.085	0.035
ENSDARG00000021455	strbp	2.0912e-250	1.48136	0.069	0.024
ENSDARG00000001014	myh9b	2.92671e-250	1.00072	0.108	0.052
ENSDARG00000019420	etnk1	3.96756e-250	0.591349	0.158	0.09
ENSDARG00000017037	ikbkg	8.08028e-250	0.917975	0.131	0.069
ENSDARG00000074776	tmem154	1.08002e-249	3.03371	0.035	0.004
ENSDARG00000038566	gnptg	1.36887e-249	1.27277	0.088	0.037
ENSDARG00000069855	pnisr	1.92044e-247	0.758976	0.164	0.096
ENSDARG00000017086	asb12a	2.13601e-247	1.20642	0.088	0.038
ENSDARG00000045563	washc3	3.27094e-247	1.47698	0.072	0.026
ENSDARG00000095623	dpm2	6.36555e-247	1.09526	0.107	0.051
ENSDARG00000087736	si:dkey-118k5.3	7.1214e-247	2.70102	0.038	0.006
ENSDARG00000034443	mpped2	1.04586e-246	1.35791	0.08	0.032
ENSDARG00000036593	kdm2ba	1.19703e-246	1.11104	0.107	0.051
ENSDARG00000035577	cds2	1.25283e-246	1.1059	0.104	0.049
ENSDARG00000078386	dync1i2a	1.40722e-246	0.707983	0.165	0.096
ENSDARG00000011510	rcc2	3.08129e-246	0.603787	0.172	0.101
ENSDARG00000061248	xylt1	3.46112e-246	3.23864	0.035	0.005
ENSDARG00000059410	ccr12b.1	7.14763e-246	2.6072	0.039	0.007
ENSDARG00000105648	si:cabz01102082.1	1.43858e-245	1.9015	0.054	0.015
ENSDARG00000011973	slc35d1a	1.49586e-245	2.02671	0.051	0.013
ENSDARG00000068370	ralgps1	1.95735e-245	3.19256	0.034	0.004
ENSDARG00000002411	pde4cb	2.26741e-245	3.51822	0.032	0.003
ENSDARG00000032161	srgap2	4.56948e-245	1.53491	0.068	0.024
ENSDARG00000028748	tm9sf3	6.50311e-245	0.953066	0.119	0.06
ENSDARG00000059956	ptk6b	1.17958e-244	2.72816	0.038	0.006
ENSDARG00000041359	zgc:161969	1.29594e-244	1.12787	0.104	0.05
ENSDARG00000055226	slc7a7	3.66376e-244	2.74921	0.039	0.006
ENSDARG00000035879	fuca1.2	3.76916e-244	1.85371	0.055	0.016
ENSDARG00000101785	laptm5	1.12104e-243	1.74171	0.163	0.103
ENSDARG00000016188	si:ch73-63e15.2	1.59855e-243	1.78741	0.065	0.022
ENSDARG00000099294	fkbp15b	3.08305e-243	1.40891	0.075	0.029
ENSDARG00000111393	rapgef2a	9.70329e-243	3.37905	0.034	0.004
ENSDARG00000101479	thfp5	1.45883e-242	3.98277	0.088	0.04
ENSDARG00000100944	glrx2	3.16367e-242	2.06411	0.049	0.013
ENSDARG00000068621	nlrc11	4.53911e-242	1.09234	0.108	0.053
ENSDARG00000086166	si:ch211-286b5.9	5.17182e-242	4.1948	0.029	0.002
ENSDARG00000030881	baxb	8.78868e-242	1.13921	0.097	0.045
ENSDARG00000054842	hsd17b14	9.12391e-242	1.9542	0.052	0.014
ENSDARG00000100649	tlr1	9.20941e-242	2.89771	0.035	0.005
ENSDARG00000042995	sptlc1	1.25237e-241	1.23882	0.087	0.037
ENSDARG00000004059	galk2	1.5601e-241	1.69779	0.059	0.018
ENSDARG00000031200	ppp2r5cb	2.24638e-241	1.11509	0.102	0.048
ENSDARG00000091215	rpz2	2.41147e-241	1.03267	0.112	0.056
ENSDARG00000020573	ddx3xa	3.28982e-241	0.673228	0.256	0.178
ENSDARG00000016875	gys1	1.34023e-240	1.3185	0.076	0.03
ENSDARG00000100844	cldn15lb	2.74746e-240	2.63225	0.037	0.006
ENSDARG00000097496	si:dkey-6e2.2	2.86241e-240	1.49231	0.072	0.027
ENSDARG00000101441	lima1a	3.62972e-240	1.99987	0.049	0.012
ENSDARG00000003109	rcan1a	5.48806e-240	1.24333	0.079	0.032
ENSDARG00000008142	stxbp3	7.83452e-240	1.07946	0.104	0.05
ENSDARG00000099014	fxyd3	8.83173e-240	0.609677	0.072	0.026
ENSDARG00000044775	fut7	3.06597e-239	2.4449	0.04	0.008
ENSDARG00000045105	foxn2b	4.89743e-239	1.25345	0.086	0.037
ENSDARG00000088428	si:ch211-189a15.5	1.55335e-238	2.58399	0.039	0.007
ENSDARG00000087611	tmem268	2.99217e-238	2.8886	0.036	0.005
ENSDARG00000033436	mboat7	5.29603e-238	1.5591	0.064	0.022
ENSDARG00000078114	si:ch73-237c6.1	6.19471e-238	2.06611	0.051	0.014
ENSDARG00000021033	herpud2	7.08622e-238	1.03291	0.109	0.054
ENSDARG00000073843	myo9ab	7.40659e-238	1.33877	0.059	0.019
ENSDARG00000101471	fgd4a	8.37726e-238	2.05181	0.047	0.011
ENSDARG00000016253	ralab	8.48436e-238	1.05074	0.105	0.051
ENSDARG00000087059	selenou1b	1.02173e-237	3.62053	0.032	0.004
ENSDARG00000055066	zdhhc20a	1.10832e-237	2.2185	0.046	0.011
ENSDARG00000004078	acsl4a	4.33604e-237	1.05853	0.111	0.056
ENSDARG00000008568	slc25a24	6.77368e-237	0.98046	0.115	0.058
ENSDARG00000035514	adam28	1.20591e-236	2.58525	0.04	0.008
ENSDARG00000042856	itpka	5.13448e-236	1.37719	0.074	0.029
ENSDARG00000033587	LOC101884755	8.76693e-236	4.67056	0.028	0.002
ENSDARG00000031956	tmem63a	1.02522e-235	1.89553	0.052	0.015
ENSDARG00000006052	malt2	8.74832e-235	2.12019	0.045	0.011
ENSDARG00000004702	irf2bp2a	2.34577e-234	0.727433	0.206	0.134
ENSDARG00000003520	tbc1d14	2.47854e-234	1.10726	0.09	0.04
ENSDARG00000058351	tapbpl	5.82112e-234	1.50978	0.065	0.023
ENSDARG00000090156	pttg1ipa	1.23605e-233	2.12031	0.044	0.01
ENSDARG00000069910	gtf2f2a	1.51925e-233	0.561068	0.235	0.158
ENSDARG00000096457	si:dkey-118j18.2	4.90957e-233	1.02359	0.107	0.053
ENSDARG00000022970	tm9sf1	6.94906e-233	1.25893	0.082	0.035
ENSDARG00000087243	zgc:100918	4.01354e-232	0.710878	0.19	0.12
ENSDARG00000034753	tspan3a	6.37179e-232	0.742671	0.136	0.075
ENSDARG00000060498	tnfrsf9a	7.49066e-232	2.13561	0.056	0.017
ENSDARG00000077052	tnrc18	1.95934e-231	0.850582	0.149	0.086
ENSDARG00000057633	cxcr4a	8.22015e-231	1.09702	0.087	0.038
ENSDARG00000052074	si:ch211-122f10.4	9.53551e-231	1.53457	0.065	0.023
ENSDARG00000054968	cd40	2.81088e-230	1.59239	0.066	0.024
ENSDARG00000015823	vps26b	6.03251e-230	1.1476	0.093	0.043
ENSDARG00000055080	rbm4.2	6.40664e-230	0.586705	0.235	0.159
ENSDARG00000088440	ssh2a	7.28674e-230	1.19477	0.087	0.039
ENSDARG00000086374	isg15	7.4662e-230	1.08496	0.119	0.062
ENSDARG00000055493	hic1	7.87937e-230	2.4576	0.041	0.009
ENSDARG00000061368	klf13	9.32851e-230	1.01013	0.135	0.076
ENSDARG00000104581	tom1	1.16745e-229	1.33958	0.078	0.032
ENSDARG00000045850	ccdc167	1.18511e-229	1.04117	0.105	0.052
ENSDARG00000019417	gadd45ga	2.90183e-229	0.814069	0.09	0.04
ENSDARG00000008890	ctns	4.02939e-229	1.79406	0.051	0.014
ENSDARG00000032997	rnf185	5.60953e-229	0.713341	0.164	0.098
ENSDARG00000110325	pheta2	6.64069e-229	3.59935	0.029	0.002
ENSDARG00000057672	plpp5	7.58451e-229	1.29218	0.076	0.031
ENSDARG00000042319	cdca4	7.67996e-229	0.989302	0.112	0.057
ENSDARG00000041592	dcun1d2b	1.84521e-228	1.54297	0.063	0.022
ENSDARG00000013705	ccm2	2.45181e-228	2.12703	0.046	0.012
ENSDARG00000012946	syap1	3.36644e-228	0.808829	0.15	0.087
ENSDARG00000037392	med19a	1.74722e-227	0.770125	0.163	0.098
ENSDARG00000057433	st6galnac5b	3.40099e-227	2.07227	0.047	0.012
ENSDARG00000063539	slc25a15a	7.87755e-227	2.02876	0.047	0.012
ENSDARG00000067524	fut9b.1	7.93538e-227	1.69827	0.055	0.017
ENSDARG00000042496	parp12a	1.27297e-226	1.43443	0.064	0.023
ENSDARG00000055901	steap4	1.77224e-226	2.67385	0.051	0.015
ENSDARG00000102783	slc25a35	3.0104e-226	1.98707	0.047	0.012
ENSDARG00000058079	txndc17	3.25686e-226	0.884223	0.134	0.075
ENSDARG00000090063	fa2h	7.74927e-226	1.45633	0.065	0.024
ENSDARG00000073718	apol	9.25089e-226	1.40344	0.066	0.025
ENSDARG00000055974	tpmt.1	1.22361e-225	1.04026	0.106	0.053
ENSDARG00000076755	ap5s1	1.34087e-225	1.40744	0.07	0.027
ENSDARG00000010794	tfeb	4.12482e-225	1.44492	0.071	0.028
ENSDARG00000033889	spty2d1	3.10315e-224	1.1411	0.106	0.053
ENSDARG00000021572	cgasa	3.41341e-224	2.06497	0.044	0.01
ENSDARG00000021569	gdap2	6.17613e-224	1.51035	0.06	0.02
ENSDARG00000077815	cdc26	6.46399e-224	0.842638	0.14	0.08
ENSDARG00000032919	chchd3a	1.80758e-223	0.739168	0.166	0.101
ENSDARG00000063352	inpp4aa	1.95205e-223	1.85956	0.051	0.015
ENSDARG00000014085	atp6v1e1a	5.03762e-223	0.922333	0.124	0.067
ENSDARG00000001498	skap1	5.3857e-223	1.57511	0.058	0.019
ENSDARG00000039969	akirin1	7.10468e-223	0.73165	0.139	0.078
ENSDARG00000113442	septin9b	9.75814e-223	1.14276	0.081	0.035
ENSDARG00000031496	ap1ar	9.78656e-223	1.10831	0.089	0.041
ENSDARG00000044811	cdk9	1.86753e-222	0.908768	0.125	0.068
ENSDARG00000058221	ugcg	2.49911e-222	2.08008	0.047	0.012
ENSDARG00000100376	amdhd2	3.67044e-222	1.17623	0.082	0.035
ENSDARG00000034893	rarab	2.0433e-221	1.83064	0.05	0.014
ENSDARG00000015199	cblb	2.77822e-221	1.43993	0.073	0.029
ENSDARG00000006353	itga5	3.48028e-221	2.37255	0.041	0.009
ENSDARG00000016745	slc35f6	3.52409e-221	1.79658	0.06	0.021
ENSDARG00000114245	plbd2	3.55062e-221	1.42253	0.068	0.026
ENSDARG00000035872	hsd17b12b	5.55702e-221	1.1999	0.082	0.036
ENSDARG00000004051	cyp7a1b	7.3277e-221	4.66243	0.026	0.001
ENSDARG00000060207	traf7	1.19993e-220	1.52256	0.062	0.022
ENSDARG00000094210	fthl31	1.41777e-220	1.68488	0.076	0.032
ENSDARG00000056138	sf3b1	3.75277e-220	0.531442	0.25	0.173
ENSDARG00000071424	ap3d1	3.99697e-220	1.0605	0.096	0.046
ENSDARG00000020924	myo1ca	1.17211e-219	2.16997	0.041	0.009
ENSDARG00000034705	pvalb7	1.32777e-219	2.49118	0.035	0.006
ENSDARG00000054641	tent5ab	2.36257e-219	3.93312	0.027	0.002
ENSDARG00000093003	acy3.1	3.96506e-219	1.49604	0.062	0.022
ENSDARG00000091835	si:ch73-264p11.1	4.32466e-219	3.03064	0.033	0.005
ENSDARG00000015156	fbln2	4.44377e-219	2.77301	0.034	0.006
ENSDARG00000053124	si:dkey-148a17.6	1.22404e-218	5.44175	0.024	0.001
ENSDARG00000020761	arrdc2	1.68728e-218	1.15083	0.116	0.062
ENSDARG00000054937	badb	5.9632e-218	1.14457	0.078	0.033
ENSDARG00000061177	mov10b.1	8.04018e-217	1.32971	0.066	0.025
ENSDARG00000056695	phc2a	1.00118e-216	1.17832	0.082	0.036
ENSDARG00000086856	stk35	2.97209e-216	1.44374	0.065	0.025
ENSDARG00000078929	abhd16a	3.61611e-216	0.910673	0.119	0.064
ENSDARG00000005350	dip2ba	4.7339e-216	1.13606	0.091	0.042
ENSDARG00000087832	bcl3	1.00144e-215	2.86101	0.033	0.005
ENSDARG00000028559	marchf5l	1.06885e-215	0.686078	0.176	0.11
ENSDARG00000031427	calm2a	7.40154e-215	0.528701	0.205	0.134
ENSDARG00000014463	usf1l	7.70876e-215	0.628362	0.181	0.114
ENSDARG00000044044	rassf2b	5.6341e-214	1.53991	0.058	0.02
ENSDARG00000098834	sox4b	7.33934e-214	1.37115	0.071	0.029
ENSDARG00000070606	ikbke	1.90761e-213	1.67617	0.052	0.016
ENSDARG00000054433	yipf6	1.95392e-213	0.926416	0.106	0.054
ENSDARG00000074902	nol4la	2.71769e-213	1.81554	0.051	0.015
ENSDARG00000088019	si:ch211-114l13.12	5.99519e-213	2.05542	0.044	0.011
ENSDARG00000059035	porb	8.52718e-213	1.18953	0.08	0.035
ENSDARG00000024431	ets1	9.75945e-213	1.9935	0.044	0.011
ENSDARG00000079553	cd83	1.84251e-212	1.13439	0.094	0.045
ENSDARG00000104290	ripk2	2.3209e-212	2.80695	0.032	0.005
ENSDARG00000028699	crkl	3.65573e-212	0.829644	0.128	0.071
ENSDARG00000061490	u2surp	6.33285e-212	0.503019	0.236	0.162
ENSDARG00000033450	nkap	3.86454e-211	0.63788	0.188	0.121
ENSDARG00000010145	tor4aa	4.09891e-211	1.69524	0.052	0.016
ENSDARG00000006128	cep170aa	6.84753e-211	1.99656	0.044	0.011
ENSDARG00000029720	ifi44a1	1.16045e-210	1.65498	0.06	0.022
ENSDARG00000010745	dnaja2b	1.54936e-210	0.844731	0.13	0.073
ENSDARG00000077103	LOC798168	2.42687e-210	2.93022	0.032	0.005
ENSDARG00000074168	tasor2	3.34256e-210	0.526867	0.177	0.111
ENSDARG00000091993	dicp1.1	5.87755e-210	3.41873	0.033	0.005
ENSDARG00000091926	casp22	6.69463e-210	1.53871	0.058	0.02
ENSDARG00000089892	cd44b	8.01753e-210	2.38232	0.035	0.006
ENSDARG00000017067	chordc1b	8.53388e-210	0.765206	0.131	0.074
ENSDARG00000090537	ifit11	1.1016e-209	2.03604	0.042	0.01
ENSDARG00000090164	si:ch73-362m14.2	1.13088e-209	2.99278	0.029	0.003
ENSDARG00000104555	sh2d3cb	1.42594e-209	2.0308	0.042	0.01
ENSDARG00000026500	xkr9	1.89357e-209	3.70539	0.027	0.002
ENSDARG00000038954	ctnnbip1	4.28093e-209	1.43482	0.085	0.039
ENSDARG00000008237	sars1	3.64352e-208	0.640613	0.192	0.125
ENSDARG00000031836	vps37c	7.00521e-208	1.21284	0.076	0.033
ENSDARG00000038785	abcf2a	9.69796e-208	0.657274	0.178	0.113
ENSDARG00000060366	slc12a9	9.74187e-208	1.37568	0.063	0.024
ENSDARG00000062831	si:ch73-22o12.1	3.4158e-207	1.322	0.071	0.029
ENSDARG00000037895	ramp2	6.91496e-207	2.54136	0.046	0.013
ENSDARG00000031216	ssu72	1.02746e-206	0.712978	0.162	0.1
ENSDARG00000075151	ifi27.7	1.32715e-206	0.804532	0.191	0.127
ENSDARG00000101190	cyp2k8	4.54624e-206	2.06228	0.036	0.007
ENSDARG00000094578	epsti1	1.35913e-205	1.29424	0.072	0.03
ENSDARG00000069066	nufip2	4.79816e-205	0.833405	0.126	0.071
ENSDARG00000026630	mark3b	1.35667e-204	1.2395	0.077	0.034
ENSDARG00000022466	clcn5b	4.68365e-204	1.95973	0.043	0.011
ENSDARG00000056856	tax1bp1b	1.30367e-203	0.568933	0.228	0.157
ENSDARG00000055124	ccnl1a	1.95933e-203	0.757362	0.135	0.078
ENSDARG00000043705	mob3c	2.06676e-203	1.80456	0.047	0.014
ENSDARG00000008388	mmp14b	2.41432e-203	2.85906	0.034	0.006
ENSDARG00000096863	si:ch73-380l3.4	2.60725e-203	4.40784	0.025	0.002
ENSDARG00000092074	hcst	5.09797e-203	2.4917	0.035	0.007
ENSDARG00000086075	ttc3	6.18535e-203	0.95229	0.104	0.054
ENSDARG00000045190	ch25h	1.07074e-202	2.97925	0.033	0.005
ENSDARG00000074217	ifi27.3	1.23851e-202	2.22562	0.062	0.024
ENSDARG00000006420	atrnl1b	3.36196e-202	1.08946	0.081	0.036
ENSDARG00000101982	spryd3	6.34525e-202	1.05507	0.087	0.042
ENSDARG00000098313	nadka	1.09086e-201	1.985	0.042	0.011
ENSDARG00000099645	zgc:153184	1.67212e-201	3.74786	0.027	0.003
ENSDARG00000025904	tecrb	1.83509e-201	1.07866	0.088	0.042
ENSDARG00000021443	zfp36l1b	2.98928e-201	0.720965	0.112	0.06
ENSDARG00000057949	slc43a3b	3.30225e-201	3.74359	0.034	0.006
ENSDARG00000103834	rbm14b	1.44167e-200	1.28569	0.072	0.03
ENSDARG00000005789	enpp1	1.88611e-200	1.36669	0.065	0.026
ENSDARG00000002897	si:ch211-160o17.2	2.79075e-200	1.32003	0.067	0.027
ENSDARG00000074498	chd9	3.34456e-200	0.847289	0.123	0.069
ENSDARG00000100562	sdc3	3.99729e-200	3.30504	0.035	0.007
ENSDARG00000040713	rbbp9	1.04214e-199	0.784793	0.138	0.081
ENSDARG00000040674	ctdsp1	1.29239e-199	1.00579	0.1	0.052
ENSDARG00000039096	si:dkey-24p1.1	7.59874e-199	1.97711	0.053	0.018
ENSDARG00000037196	arid5b	1.03e-198	1.40909	0.061	0.023
ENSDARG00000054973	itsn2b	1.15948e-198	0.702635	0.122	0.068
ENSDARG00000009886	rnf114	1.824e-198	1.37689	0.062	0.024
ENSDARG00000037654	pmm2	5.86928e-198	1.05678	0.09	0.044
ENSDARG00000077473	mych	6.87049e-198	0.700838	0.195	0.13
ENSDARG00000013961	slc31a1	8.85701e-198	1.18607	0.081	0.037
ENSDARG00000110349	LOC101883695	1.68426e-197	4.57538	0.023	0.001
ENSDARG00000056443	zgc:152753	2.35086e-197	3.01515	0.03	0.004
ENSDARG00000026049	mxf	3.43765e-197	3.39274	0.042	0.011
ENSDARG00000058000	cep350	1.23782e-196	0.715456	0.154	0.094
ENSDARG00000074471	vps39	1.3134e-196	1.25498	0.072	0.031
ENSDARG00000103203	vps28	3.21096e-196	0.66106	0.165	0.104
ENSDARG00000095577	cybrd1	4.44715e-196	1.67671	0.049	0.016
ENSDARG00000071062	hps5	6.03433e-196	1.17494	0.076	0.034
[truncated: 1,747 more rows]
[truncated: 3 more columns]

## Sheet: S5.2.EXPRESSION IN CLUSTERS
SUPPLEMENTARY TABLE S5.2. EXPRESSION OF IMMUNE-SPECIFIC GENES IN INDIVIDUAL CLUSTERS OF IMMUNE CELLS
We classified the immune cell types based on the expression of marker genes (Figure S2) and their UMAP co-clustering (Figure 2 (B):
CELL TYPE:	MENTIONED IN TABLE AS:	CLUSTERS:
MACROPHAGES	MACRO	CLUSTERS №: 2, 4, 10, 32, 40
MACROPHAGE-LIKE CELLS	M-LIKE	CLUSTERS №: 15, 20, 21, 23, 27, 30, 31, 34, 37, 43
NEUTROPHILS	NEUTRO	CLUSTERS №: 1, 5, 6, 9, 11, 19, 22, 36, 38, 42
IMMATURE NEUTROPHILS	IMM. NEU	CLUSTERS №: 3, 14
NEUTROPHIL-LIKE CELLS	N-LIKE	CLUSTERS №: 12, 33
B CELLS	B	CLUSTERS №: 8, 28, 39
T CELLS	T	CLUSTERS №: 7, 24
MONOCYTES	MONO	CLUSTERS №: 13, 17, 18, 26, 29, 35
HSCs progenitors	HSCs	CLUSTERS №: 0, 16, 25, 41
For each gene we provide Ensembl ID, trivial name and expression in log2-scale of average counts per cell (nCount) in 44 Clusters (Clusters and their annotations showed at Figure 2. (B)
	CELL TYPE:	MACRO	MACRO	MACRO	MACRO	MACRO	M-LIKE	M-LIKE	M-LIKE	M-LIKE	M-LIKE	M-LIKE	M-LIKE	M-LIKE	M-LIKE	M-LIKE	NEUTRO	NEUTRO	NEUTRO	NEUTRO	NEUTRO	NEUTRO	NEUTRO	NEUTRO	NEUTRO	NEUTRO	IMM. NEU	IMM. NEU	N-LIKE	N-LIKE	B	B	B	T	T	MONO	MONO	MONO	MONO	MONO	MONO	HSCs	HSCs	HSCs	HSCs
EnsID	CLUSTER №:	CL2	CL4	CL10	CL32	CL40	CL23	CL27	CL20	CL21	CL37	CL30	CL15	CL34	CL31	CL43	CL22	CL36	CL1	CL19	CL11	CL38	CL9	CL42	CL5	CL6	CL3	CL14	CL33	CL12	CL8	CL39	CL28	CL24	CL7	CL18	CL29	CL35	CL26	CL17	CL13	CL0	CL16	CL25	CL41
ENSDARG00000037870	actb2	8.25989	7.30804	8.05962	7.43872	7.0094	5.59133	5.7803	7.69777	7.57762	6.43234	7.39604	6.70036	6.60922	6.05458	5.25513	7.9445	7.8912	8.35338	7.97499	7.89234	7.97223	8.29983	8.00405	8.25506	8.25178	7.9425	7.6933	6.8958	7.36439	5.41231	5.96738	5.27914	5.73771	5.7996	7.06199	7.02319	5.44144	6.4417	5.10245	7.47044	6.04321	5.8038	6.59339	5.87715
ENSDARG00000077777	tmsb4x	7.21807	6.87574	7.77271	6.95617	6.08984	5.99943	5.49444	6.28739	7.13146	6.5532	7.79896	6.67525	6.04884	6.3854	5.61179	7.02739	7.68721	7.51217	6.61631	6.96911	7.53706	7.77715	7.17684	7.23957	7.09022	6.81162	6.77979	6.50817	7.01477	5.18111	5.83876	5.09951	6.18509	5.52843	5.85651	6.03152	4.68636	5.36212	4.30828	6.83833	5.02889	4.76238	6.02747	5.56365
ENSDARG00000009978	icn	6.79467	4.88535	7.05445	4.39365	5.71205	2.57277	5.54378	5.98165	6.61988	4.71613	6.37634	4.82455	4.6485	3.73228	3.32788	5.57144	5.24925	6.39729	4.99192	4.57657	5.91035	6.57365	5.13584	6.2016	6.02457	5.51254	5.20423	5.53763	5.44263	-0.811633	0.116598	-0.194745	3.60439	2.90371	4.12984	3.76	2.34778	4.32079	2.33587	5.93838	2.07613	2.66602	2.81778	1.85195
ENSDARG00000013307	rpl19	6.79001	6.05368	6.88416	6.06243	6.02301	5.06521	5.43288	6.43995	6.59336	6.56239	6.6187	5.58178	5.98601	4.93249	4.83268	6.86964	6.86846	5.40283	5.54054	5.732	5.10411	6.19388	4.51423	4.92648	4.57847	4.17015	3.93414	5.73718	5.61615	5.68309	6.02349	5.74473	5.57536	5.79627	7.09556	7.35638	6.34131	6.85286	6.61962	7.31869	6.88093	7.08479	7.64962	6.99123
ENSDARG00000010160	rps15a	6.57315	5.73126	6.80329	5.68767	5.65614	4.66903	4.80418	5.70943	6.11306	6.05751	6.66132	5.18372	5.25869	4.3732	4.2072	6.4055	6.28491	4.87779	4.59389	4.93535	4.50224	5.72118	4.12065	4.40685	4.03286	3.66289	3.42116	5.11846	4.9051	5.38005	5.5653	5.3249	5.06915	5.35321	6.59356	7.00977	5.69534	6.12255	5.92554	7.15881	6.59367	6.39205	7.15193	6.60657
ENSDARG00000053457	rpl23	6.52515	5.98227	6.56933	5.86212	5.88238	4.95718	5.10413	6.10316	6.306	6.43895	6.15783	5.45326	5.53861	4.47058	4.49688	6.51157	6.52356	4.83296	4.93908	5.30094	4.7014	5.66901	4.03185	4.32185	3.94789	3.64924	3.43193	5.40687	5.21864	5.67497	6.04902	5.74821	5.49691	5.74631	7.03859	7.17262	6.11973	6.68599	6.51358	7.11375	6.72197	7.03368	7.59449	6.89128
ENSDARG00000036316	rpl39	6.49302	5.67859	6.70724	5.52571	5.74634	4.30242	4.54932	-5.94342	-0.64136	1.10729	6.1955	3.06673	2.35364	2.80993	-1.27501	6.56235	6.39553	5.27984	4.73986	5.05307	4.94597	6.04776	3.83927	4.7743	4.31878	3.92398	3.54125	-6.54604	-6.56748	5.34465	5.62429	5.48416	5.26476	5.40807	6.58099	6.98886	0.893722	-1.82881	-0.0152668	6.97655	6.4472	6.45306	7.21893	6.5759
ENSDARG00000029150	hsp90ab1	6.40987	5.95661	6.5128	5.86903	5.87981	4.99072	5.04307	5.93313	6.31958	6.38447	6.13518	5.35474	5.58702	4.46331	4.4643	6.5792	6.82034	5.03198	5.51013	5.7033	5.20286	5.8154	4.80764	4.51689	4.17152	4.03284	4.0009	5.42531	5.29433	4.85374	5.79148	5.30805	5.43796	5.43892	6.99964	7.03103	6.0846	6.354	6.12122	6.94173	6.41487	6.87677	7.41112	6.53337
ENSDARG00000043453	rps5	6.33888	5.77695	6.43906	5.69873	5.64803	4.88377	5.02884	6.08653	6.28948	6.39067	6.12538	5.33275	5.74858	4.62376	4.86168	6.40839	6.49998	4.8967	5.11101	5.43934	4.73352	5.70236	3.54884	4.37116	3.92561	3.52346	3.25941	5.48409	5.281	5.24081	5.91077	5.50498	5.23682	5.44521	6.87898	7.00133	6.11041	6.56115	6.37109	6.91909	6.45729	6.84814	7.34297	6.60238
ENSDARG00000054818	rpl32	6.29507	5.60219	6.47796	5.45272	5.63988	3.93011	4.32055	-10.6439	-0.726469	1.28177	6.38719	2.91529	2.43862	2.87402	-1.3953	6.404	6.39196	4.83827	4.9585	5.21771	4.69948	5.68955	3.66713	4.37508	4.01814	3.57474	3.29424	0	-8.98252	5.30311	5.70808	5.40131	5.02784	5.25757	6.74974	6.87479	1.20244	-1.81376	0.158821	6.85434	6.45882	6.69601	7.19102	6.42784
ENSDARG00000042905	rpl10a	6.28092	5.64362	6.36704	5.51697	5.69086	3.57904	4.40603	-1.51973	-0.0434068	1.58967	6.03367	2.79789	2.5565	2.62303	-0.492598	6.36992	6.28396	4.64501	4.91665	5.26008	4.21457	5.51157	3.40883	4.08651	3.6443	3.33811	3.07337	-1.72161	-3.38261	5.08318	5.74849	5.39123	5.02368	5.16741	6.92459	6.87688	1.25802	-0.673535	0.676489	6.78643	6.32236	6.82722	7.28931	6.39816
ENSDARG00000092553	slc25a5	6.27368	5.54923	6.29006	5.43686	6.04527	4.9067	4.76925	5.67174	5.90004	5.68065	6.12897	5.20444	5.33848	4.19299	4.26167	5.98137	5.90916	4.98965	4.8632	4.8806	4.67095	5.54936	4.93489	4.61002	4.41365	4.26013	4.15279	5.0361	4.74031	4.7127	4.97936	4.64391	4.98705	4.9728	5.97974	6.23936	5.15873	5.53095	5.25342	6.38428	5.90774	5.7988	6.4695	5.64567
ENSDARG00000104011	rps17	6.25604	5.82109	6.35485	5.65379	5.70144	4.46836	4.8721	4.75749	5.05886	4.86236	5.71865	4.31149	4.02532	3.52691	2.95612	6.34656	6.66805	4.9588	5.03661	5.38381	5.00302	5.73157	4.17037	4.4164	3.98549	3.61507	3.38607	4.01036	4.28288	5.11701	5.78101	5.44514	5.36305	5.31261	6.81699	6.78774	4.51616	5.37876	5.20637	6.73328	6.26769	6.78254	7.41225	6.33817
ENSDARG00000058105	rpl36a	6.23521	5.52816	6.33937	5.39216	5.67243	3.8979	4.56992	0	-0.968736	1.24495	5.79453	2.80572	2.24449	2.4548	-1.1375	6.30495	6.326	4.8108	4.66623	5.02098	4.66377	5.60816	4.08279	4.29777	3.94774	3.59972	3.31384	0	-11.5675	5.30396	5.56294	5.32633	5.14199	5.19021	6.55144	6.66185	1.00826	-2.08782	0.308706	6.69044	6.26129	6.51319	7.24832	6.2112
ENSDARG00000025581	rpl10	6.22452	5.63331	6.30217	5.48896	5.57085	3.55984	4.31017	-2.97143	-0.545987	1.66297	6.10083	2.96272	2.61719	2.73721	-1.87447	6.23532	6.01683	4.54583	4.91912	5.32168	4.19105	5.38319	3.99603	4.0421	3.70721	3.47838	3.46811	-3.83332	-3.74093	5.09808	5.86625	5.45324	4.88156	5.16217	6.85361	6.72659	1.10477	-1.70328	0.636887	6.68863	6.39963	6.84371	7.07159	6.36691
ENSDARG00000035692	rps3a	6.19053	5.59253	6.36159	5.55704	5.56611	3.52011	4.45261	0	-0.786132	1.6325	6.09284	2.75262	2.48624	2.54277	-1.3339	6.38238	6.35178	4.77702	4.89933	5.31235	4.50034	5.60396	4.09954	4.20414	3.69177	3.33077	3.10559	0	0	5.02837	5.76457	5.37819	5.02884	5.15414	6.94782	6.92256	1.18161	-2.05795	0.489639	6.84208	6.45636	6.84409	7.32308	6.43571
ENSDARG00000025254	s100a10b	6.18501	4.65235	6.687	2.69346	4.14473	2.01902	4.72688	5.34147	5.84287	4.07933	6.76108	4.96565	4.22748	1.99094	2.73219	2.80002	0.8384	3.40233	0.405152	-0.720742	0.370504	3.24858	2.02942	3.23378	2.86085	2.87854	3.34666	3.67756	1.18469	-2.84194	-4.51388	-3.17139	0.207302	-1.93729	2.91527	0.551516	-0.77613	2.6198	-1.70361	4.76379	-2.11548	-1.89119	-0.259678	-1.73481
ENSDARG00000006691	rpl12	6.17123	5.75705	6.15295	5.60575	5.65718	3.87186	4.31244	0	-1.10206	1.34717	5.62602	2.90542	2.25671	2.41381	-1.19094	6.16498	6.24468	4.52157	4.87192	5.22255	4.49161	5.34015	4.31079	3.9893	3.56264	3.29033	3.17306	0	0	5.09287	5.6545	5.31799	4.94622	5.03003	6.80305	6.47914	0.785006	-2.13694	0.40806	6.50644	6.12337	6.70354	7.05575	6.04273
ENSDARG00000099104	rpl24	6.15839	5.49243	6.18051	5.46704	5.50607	4.61431	4.84503	5.90066	5.99875	6.05017	5.75057	5.03064	5.38428	4.37169	4.39289	6.15047	6.26694	4.76742	4.74649	5.00506	4.59566	5.51297	3.55627	4.33562	4.03179	3.66857	3.40681	5.21768	4.99015	5.15062	5.52198	5.19003	5.02537	5.18723	6.46337	6.72888	5.92955	6.45951	6.14601	6.70468	6.18358	6.41462	7.03091	6.30697
ENSDARG00000041232	rps29	6.12212	5.64972	6.23285	5.54207	5.69762	4.55743	4.72929	4.19407	4.94816	4.48461	5.47716	4.01743	3.60291	3.20363	2.59289	6.42881	6.64647	5.25696	5.13244	5.39273	5.16265	5.9703	4.10323	4.78484	4.4327	4.03022	3.77193	3.66639	4.16511	5.39961	5.70268	5.46858	5.39927	5.45908	6.61002	6.72372	3.94771	4.86808	4.90334	6.62097	6.16285	6.60996	7.33256	6.2902
ENSDARG00000032725	rps27a	6.10354	5.73157	6.19069	5.51463	5.65997	4.17443	4.73192	-7.32193	-0.948861	1.6325	5.77358	3.02466	2.51303	2.58906	-0.729039	6.21084	6.39631	4.88166	5.16578	5.43415	4.90928	5.54619	4.117	4.44585	4.14217	3.85927	3.65741	-8.71596	-6.98252	5.03026	5.89543	5.46167	5.12366	5.11602	6.83545	6.57988	0.875786	-2.33047	0.23893	6.52998	6.11184	6.72325	7.14965	6.20104
ENSDARG00000103791	nme2b.1	6.08081	5.57651	6.2172	5.44183	5.02172	4.1654	4.26149	5.75681	5.87457	5.85682	5.99163	5.09781	4.88923	4.21446	3.93289	5.6929	5.78546	4.70174	5.04777	5.22631	4.50271	5.25864	4.25542	4.40419	4.34642	4.17962	4.24789	4.89541	4.6777	4.35628	5.35767	4.80057	4.17074	4.54482	6.14692	5.90421	5.0689	5.64388	5.0416	6.25309	5.34877	5.65069	5.98234	5.30811
ENSDARG00000010516	rpl21	6.02508	5.46424	6.15523	5.43572	5.45598	3.66171	4.25784	-0.727977	0.232186	1.47605	5.88356	2.68727	2.30741	2.56735	-1.4926	6.15114	6.22136	4.74161	4.87796	5.15851	4.57163	5.48729	3.97703	4.26195	3.89799	3.5867	3.39212	-4.131	-4.34831	5.06616	5.67214	5.31552	4.90082	5.06647	6.65471	6.59811	1.05583	-0.122951	0.748059	6.5652	6.18231	6.58533	7.08895	6.16082
ENSDARG00000088091	pfn1	6.022	5.70818	6.45399	5.79778	4.4958	3.13091	2.95869	5.39802	5.70283	6.0087	6.71961	5.76915	4.66262	4.78919	3.13642	6.65975	6.74102	6.90091	6.86601	7.07304	6.60135	7.17295	6.51994	6.69281	6.60453	6.24539	6.05109	5.4831	6.37801	3.8719	5.50421	4.50362	4.38763	5.11487	5.83176	5.74819	4.42468	5.38568	3.97704	6.07651	4.71282	4.72434	4.85026	4.91571
ENSDARG00000018334	rpl35	5.99862	5.43183	6.09959	5.372	5.35704	4.70446	4.81145	5.59296	5.85278	5.66373	5.75057	4.73827	4.82125	3.97057	3.97368	6.0245	6.11085	4.47898	4.54475	4.85315	4.40251	5.27612	3.6202	3.99328	3.62505	3.27134	3.01243	4.78426	4.84237	5.20709	5.43965	5.19773	4.97114	5.22901	6.43419	6.63964	5.40331	6.24319	5.9877	6.61325	6.17875	6.4475	7.02309	6.26813
ENSDARG00000036298	rps13	5.8906	5.30507	5.99762	5.205	5.27329	3.64389	4.20804	-6	-1.00559	1.1715	5.6284	2.41952	2.0805	2.22555	-1.67094	6.06127	6.17104	4.56151	4.64953	4.95976	4.55146	5.34622	3.47947	4.06961	3.73044	3.41751	3.13318	-6.54604	-6.48002	4.95907	5.57613	5.20337	4.93574	5.00416	6.52591	6.58686	0.711068	-1.90122	0.209317	6.45971	6.11569	6.50468	7.11029	6.1132
ENSDARG00000070849	rps15	5.87338	5.38619	6.03462	5.24125	5.22295	3.56616	4.25045	-10.6439	-1.10606	1.03321	5.77451	2.65267	2.21861	2.45809	-1.52655	5.97069	6.10805	4.4853	4.75869	5.11808	4.47094	5.25511	3.64195	4.03061	3.72447	3.36925	3.19294	-9.71596	0	4.74061	5.53408	5.11214	4.68047	4.81114	6.55461	6.33875	0.677813	-2.19427	-0.0923222	6.41434	5.95816	6.44053	6.84881	5.99413
ENSDARG00000041811	rps25	5.85592	5.41404	5.86618	5.27167	5.37504	4.52851	4.68994	5.2323	5.52542	5.54682	5.27008	4.59984	4.79472	3.69246	3.86577	5.97721	6.13233	4.60828	4.70931	4.97727	4.56801	5.31874	3.67274	4.1324	3.84381	3.55253	3.34916	4.61271	4.64334	4.86263	5.33258	5.00965	4.89301	5.0324	6.41993	6.45677	5.24531	5.80614	5.61435	6.41054	5.9163	6.37467	6.99205	6.07868
ENSDARG00000009212	ppiaa	5.80003	5.14448	5.85122	4.83695	4.75392	4.1603	3.76209	5.41659	5.37679	5.48389	5.91251	4.86807	3.63431	3.19362	2.68662	5.48272	5.65433	4.51316	4.67689	4.70624	4.64529	5.02953	5.42755	4.15865	4.00657	3.74839	3.71068	4.30892	4.80783	3.75733	4.58658	4.00605	3.67997	4.04222	5.43878	5.53615	4.43054	5.08972	4.76035	5.8456	5.13528	5.03484	5.51409	4.97018
ENSDARG00000015128	rpl27	5.79849	5.24411	5.96917	5.1537	5.08915	4.07765	4.50754	5.39249	5.62048	5.76526	5.77587	4.80172	4.31185	3.51303	3.32312	5.79736	5.87341	4.13321	4.37603	4.73236	4.00134	4.98822	3.20817	3.60887	3.26748	2.94798	2.79301	4.57096	4.63822	4.75972	5.25685	4.9734	4.61156	4.89393	6.3335	6.39511	5.20491	5.91745	5.72296	6.42229	5.95132	6.25975	6.73031	6.07495
ENSDARG00000044093	rpl13a	5.77766	5.24747	5.79158	5.14257	5.40681	3.57497	4.25183	-6.32193	-1.29157	1.26862	5.40375	2.40203	2.02055	2.12604	-1.96467	5.80293	5.95391	4.22466	4.44582	4.77133	4.04602	5.02871	3.66213	3.66211	3.31435	3.04697	2.92569	-7.71596	-8.98252	4.83729	5.42446	5.07784	4.80693	4.86179	6.4457	6.19412	0.660894	-2.28133	0.10021	6.20725	5.89469	6.35481	7.00753	5.98414
ENSDARG00000041435	uba52	5.74376	5.47793	5.72495	5.28502	5.37894	4.75772	4.85094	5.68919	5.87321	5.73743	5.03645	4.923	4.39993	3.61702	3.5919	5.83377	6.21961	4.34433	4.75409	5.06413	4.53658	5.03922	3.80111	3.87242	3.53152	3.28855	3.1594	4.70761	5.01952	4.86301	5.60456	5.20321	4.94514	5.05753	6.4649	6.3808	5.22359	6.169	6.0357	6.21593	5.81672	6.54312	7.07421	6.03446
ENSDARG00000035871	rpl30	5.64249	5.22026	5.80293	4.97595	5.08685	3.45484	4.00182	0	-1.40024	1.01932	5.5425	2.43377	1.90959	2.22801	-1.8314	5.71648	5.96958	4.165	4.546	4.87933	4.26516	4.93213	3.69555	3.70794	3.45243	3.17774	3.0664	0	0	4.61279	5.33306	4.95921	4.50992	4.63047	6.40909	6.13106	0.46937	-2.48089	-0.151066	6.18689	5.76163	6.29342	6.73201	5.74515
ENSDARG00000101406	rplp2	5.55047	5.12234	5.63067	4.84916	4.836	4.90863	4.33287	5.11434	5.26125	4.49781	5.44927	4.29792	3.46773	3.54615	3.46052	5.35143	5.60736	4.45666	4.62735	4.6128	4.46787	4.94241	4.14729	4.20447	4.06355	3.74027	3.5739	4.07	4.70568	4.33479	4.47328	4.31847	4.20331	4.55244	5.503	5.50386	4.00954	5.066	4.82918	5.713	5.21115	5.25452	5.75702	5.22856
ENSDARG00000070437	rpl22	5.49732	4.93947	5.51793	4.7701	4.82036	4.03756	4.23586	5.05311	5.25491	5.03256	5.14711	4.21269	4.25246	3.38503	3.44308	5.37226	5.48059	4.14913	4.23356	4.43421	4.15352	4.77238	3.32589	3.78156	3.59921	3.32621	3.13011	4.26141	4.32641	4.32472	4.71937	4.45475	4.23228	4.35721	5.72197	5.81065	4.72733	5.41885	5.12053	5.89657	5.32883	5.60027	6.11372	5.45147
ENSDARG00000006413	rpl38	5.29868	4.8988	5.4327	4.69822	4.96662	3.833	4.05519	3.57478	4.24239	3.99247	4.70196	3.39794	3.3115	2.60101	2.36654	5.45188	5.63868	4.19478	4.07912	4.37721	4.09628	4.92454	3.18569	3.70764	3.33335	3.06177	2.86986	3.0934	3.27266	4.48998	4.89421	4.71562	4.63846	4.64225	5.84488	5.90026	3.6204	4.15398	4.11626	5.79991	5.30955	5.74496	6.46967	5.47769
ENSDARG00000092693	tpt1	5.27922	4.77237	5.2079	4.42944	4.83069	3.80181	4.18799	4.75108	4.80679	4.66965	5.07246	4.17449	3.4864	2.85668	2.64529	5.27551	5.57777	4.45957	4.79525	4.79683	4.33742	4.86075	4.93256	4.2082	4.21069	4.20569	4.41294	3.86947	4.16839	3.86576	4.24921	3.88806	3.89552	4.16672	5.3345	5.34048	3.98596	4.84455	4.41044	5.35989	4.96124	5.1153	5.71833	4.8364
ENSDARG00000037071	rps26	5.20326	4.43351	5.25396	4.40068	4.6497	3.83274	3.91395	4.47877	4.76275	4.67437	4.87505	3.77537	4.083	3.15176	3.44637	5.277	5.31083	3.88471	3.51144	3.78535	3.65966	4.74742	3.04199	3.35898	3.03128	2.68011	2.39068	3.91362	3.90315	4.20143	4.04218	3.94077	4.01265	4.26298	5.16522	5.69465	4.37984	4.90519	4.75013	5.74585	5.1567	5.05288	6.00011	5.2105
ENSDARG00000042725	cebpb	5.16462	4.25374	5.16914	3.2327	4.85455	0.786529	1.43113	3.2737	3.8007	3.72471	5.24136	3.8575	3.07571	1.27217	1.46052	3.67385	3.42971	4.2925	3.70406	3.57154	3.60658	4.0735	3.39759	4.42154	4.66704	4.74961	4.50031	3.0924	2.35241	-0.120689	2.80805	2.36534	0.601562	2.23897	4.39919	3.46828	1.07462	2.34726	-0.104062	4.39505	2.78444	4.42205	2.04345	2.42672
ENSDARG00000068992	hspa8	5.12053	4.75381	5.53273	4.25432	4.10913	2.92858	3.29462	0.621759	1.72511	1.56598	5.73853	2.96732	2.12722	1.97809	-1.36427	4.83063	4.76136	4.04943	4.49971	4.5075	3.54902	4.5341	4.5843	3.7078	3.48369	3.57048	3.865	-0.27717	0.409441	2.31976	4.29323	3.62016	3.03445	3.23744	5.07426	4.91961	0.556393	0.281611	0.376563	5.29796	4.31999	4.58153	4.5797	4.32096
ENSDARG00000004757	ybx1	5.10712	4.31152	5.49451	4.04395	4.24324	3.31058	4.06592	4.46626	4.92356	5.02509	5.25964	4.02436	4.32641	3.01429	3.10489	4.79	5.08842	3.71405	3.58046	3.79266	3.57478	4.41545	3.20817	3.20195	2.86698	2.57914	2.40415	3.88963	3.4042	2.86502	3.88503	3.46663	3.68807	3.33605	4.85208	5.09992	4.52149	4.44203	4.02654	5.35467	4.51105	4.62724	5.47501	4.75057
ENSDARG00000103994	ppiab	5.03102	4.25146	5.4102	4.30821	3.81146	3.26896	3.21134	4.44191	4.96072	5.13905	5.35778	4.33875	4.25163	3.49437	3.09795	4.40897	4.69495	3.89365	3.86957	3.99682	3.74009	4.44867	3.34551	3.52427	3.2915	2.94266	2.77621	4.108	3.66081	2.48548	3.90072	3	3.04781	2.70105	4.41221	4.30659	4.15525	3.93733	3.32883	5.13838	3.50107	3.56354	4.3488	4.01648
ENSDARG00000089362	grna.1	4.73204	4.95909	7.43525	2.04494	1.59192	1.35095	1.21948	4.77175	6.9514	8.29864	8.24361	8.21169	8.44906	7.43275	7.41478	1.52348	-2.88042	-3.40152	-1.90069	-0.388099	-3.06967	-3.5957	-2.37851	-3.11608	-3.54734	-2.83005	0.450762	7.34922	-1.83616	-2.79278	-3.21432	-3.00884	-1.63188	-2.75849	2.04867	-1.18238	2.64675	0.463557	-2.39105	3.50555	-3.06386	-3.1105	-2.20885	-2.63097
ENSDARG00000017624	krt4	4.71171	3.65651	4.15514	3.14894	4.1861	3.42229	4.1166	1.06005	1.63431	-1.34151	3.32415	1.79413	-0.530515	0.112064	-1.19094	1.14636	0.610463	-0.026967	-0.400264	-0.576828	0.159145	-0.25991	0.213305	-0.0565595	-0.145342	-0.219581	-0.290579	-1.08297	-2.95646	-3.60074	-2.19195	-3.05694	0.780878	-1.14976	2.10915	0.104337	-3.17823	-1.84913	-3.40886	3.38967	-0.476342	-0.610535	0.702469	-1.82362
ENSDARG00000035400	btf3	4.68654	4.00758	4.57429	3.88379	4.43451	2.50579	3.09497	-0.822082	-0.207595	0.258312	4.02855	1.68245	0.782736	1.00573	-2.59694	4.74124	4.80449	3.42955	3.4952	3.49385	3.38531	4.04577	3.57169	3.0554	2.96551	2.82649	2.63262	-1.71034	-1.2243	3.67331	3.7892	3.60587	3.67813	3.75411	4.98882	5.04202	0.314873	-0.59208	0.221669	4.97587	4.75293	4.94503	5.71351	4.54561
ENSDARG00000028618	krt18b	4.67082	3.71871	4.66465	3.37649	2.65303	-0.517912	1.609	-3.074	-2.16112	-0.978938	3.93815	1.32633	0.537813	0.393958	-3.21842	1.40862	0.58694	-2.53818	-0.640861	-0.123541	-1.68885	-1.57471	-4.70044	-3.21005	-3.50638	-3.13917	-1.9822	-6.01552	-8.39756	-2.05292	-1.3195	-0.789832	0.0848608	-1.53742	3.31361	1.27053	-4.27509	-4.74076	-5.28035	3.807	-0.0571569	0.467267	1.68204	0.182094
ENSDARG00000054942	lgals2a	4.5629	3.91183	4.74614	3.96366	1.32193	0.335867	0.857178	3.92006	3.85509	2.29696	4.91747	3.18031	2.75899	0.762345	0.666099	0.798552	-2.62103	-0.587002	-1.95945	-1.94647	-0.504889	-1.1757	-3.80735	0.00926436	0.343093	0.139622	0.0387461	1.66828	-3.57313	-2.42378	-0.49322	-0.56454	-1.57225	-2.23513	1.56365	-0.346558	-0.734208	0.00849479	-2.20062	2.9492	-0.959777	-0.847166	-0.711585	-2.47897
ENSDARG00000009087	cd74a	4.56193	5.93227	4.03477	6.15878	3.79912	2.26731	2.90359	3.58451	3.33764	-0.17657	2.44116	4.46424	1.56486	2.97705	1.56898	1.08406	-0.695994	-3.15573	-0.496089	0.46531	-2.89975	-2.95224	-2.70044	-3.5011	-3.47013	-2.46938	-1.33682	1.59635	-1.08568	4.50832	5.13676	4.97308	3.81749	2.9312	4.40551	2.27457	0.596644	1.33831	1.16561	3.57665	2.74017	3.79142	3.59165	4.06676
ENSDARG00000103720	zgc:162730	4.42572	3.41785	4.16804	3.96155	4.68873	1.50398	2.34587	2.77004	3.29367	1.84426	3.54749	2.53926	1.75221	1.42973	1.12553	1.75867	1.59187	1.75311	1.83667	1.26303	1.3705	1.50661	-0.835369	2.13854	2.56741	3.18812	3.43429	1.60371	0.321643	2.74552	0.925232	1.55528	1.81812	2.22826	1.86992	1.97193	-0.77259	1.23048	-0.450915	3.68105	1.17701	0.207116	1.6947	2.26788
ENSDARG00000013351	cirbpb	4.33221	3.54857	4.52123	3.52478	3.56523	2.59782	2.87612	3.58346	3.5238	4.36529	4.28043	3.06127	3.34846	2.2022	2.35493	3.78653	3.35451	2.85207	3.23852	3.2924	2.13163	3.23199	2.20817	2.62405	2.58108	2.59236	2.45378	2.9797	2.3098	2.86694	3.75038	3.32501	2.83225	3.34993	4.32624	4.26858	3.69134	3.41792	3.4256	4.56499	4.16817	4.17025	4.06827	4.50573
ENSDARG00000074242	serbp1a	4.32505	3.60427	4.5047	3.70145	3.67119	2.86668	3.11223	3.68825	4.15095	4.76728	4.19965	3.38269	3.6232	2.24611	2.22324	4.41592	4.52601	3.13277	3.32013	3.40801	3.02616	3.86073	2.41256	2.67705	2.39671	2.16775	1.93608	3.41879	3.17651	3.30188	3.94964	3.60103	3.46023	3.52667	4.78874	5.01151	4.47673	4.30622	4.23777	4.9498	4.64126	4.86675	5.46115	4.76539
ENSDARG00000037746	actb1	4.27825	4.51556	5.36084	4.26574	4.19297	3.26517	3.42139	-1.91934	-0.728008	0.79925	5.33015	2.77734	2.43439	2.9013	-0.0859732	4.92768	5.87755	5.65501	4.82321	5.427	5.69416	5.81621	5.35019	5.40087	5.19155	4.73347	4.58079	0.138906	-0.91374	2.02909	3.671	2.4262	3.60035	3.0952	3.7199	3.49052	-0.98149	-3.10604	-2.87559	4.15581	2.03108	2.28694	3.52074	2.65751
ENSDARG00000104181	tmsb1	4.20051	2.92254	4.81545	3.53942	3.3051	-0.420964	2.74212	0.438958	1.34187	0.921899	5.03102	1.08396	1.77709	0.877599	-0.289507	2.98126	3.39599	4.02921	3.61016	3.43761	3.89659	3.76218	1.0884	4.13125	4.07178	3.68887	3.03933	1.78588	-0.941772	-2.5611	-1.19195	-2.13868	0.38251	-1.73548	2.93587	1.93349	-1.64411	-0.974664	-5.28035	4.0214	-1.48198	-0.654334	0.426097	-0.534113
ENSDARG00000040439	rsl24d1	4.18408	3.41873	3.95781	3.56953	3.82332	2.35022	2.62653	3.56651	3.67279	2.81792	3.40045	2.03624	2.00088	1.62063	1.01777	4.39869	4.31299	2.83934	3.16057	3.06878	2.79451	3.5851	2.31875	2.45096	2.36884	2.18258	1.86315	2.28509	3.06244	3.59905	3.35838	3.38685	3.15479	3.65703	4.83951	4.98963	3.11197	4.167	4.04583	4.81253	4.59424	4.88703	5.21583	4.67939
ENSDARG00000018637	sec61g	4.17803	3.65994	4.49213	3.15523	3.3662	2.53621	2.69865	-5.55639	-2.13231	-0.747613	4.61794	1.29177	0.448985	0.750687	-3.74894	4.26439	4.76136	3.42631	3.55247	3.54123	3.63077	4.13295	2.7543	3.00673	2.86219	2.48548	2.09885	-5.25653	-4.44854	2.60293	3.0151	2.41797	2.88718	2.35272	3.68992	3.45711	-1.92145	-3.35933	-2.39993	3.9782	2.70881	3.04822	3.83949	2.61167
ENSDARG00000026829	cotl1	4.07007	3.33305	4.57133	2.92855	2.67856	0.978362	0.845895	3.53566	4.31629	4.39215	4.58912	4.10145	4.43659	3.13149	2.66045	4.01637	4.62003	4.52436	3.95342	4.28484	4.39487	4.74519	4.28703	4.32296	4.17617	3.86476	3.74392	4.2215	3.91066	0.648077	2.26445	1.29224	1.92956	2.00718	2.80905	2.69951	2.23359	2.36694	0.604515	3.61362	1.09587	0.952694	2.23562	1.04772
ENSDARG00000031776	fthl27	4.04418	6.37428	4.45011	4.74603	3.64344	3.41836	2.41513	2.78856	3.0226	3.73005	4.18404	4.66837	4.68079	2.01591	3.52512	2.51699	2.79372	1.43309	2.40224	2.59317	1.71278	1.91766	-1.5536	1.14438	0.72033	0.792229	0.930489	2.77639	0.323543	1.89158	3.73368	4.21453	1.4079	1.38057	5.02664	2.04621	0.956931	0.50016	-0.164241	2.95718	1.06274	2.33549	1.61662	1.52553
ENSDARG00000021124	cfl1	3.97434	2.99337	4.59188	3.21615	2.70926	2.85705	2.23779	4.1298	4.75929	5.58172	2.54205	4.87745	4.58386	3.40345	3.52408	3.57742	4.8356	3.71146	-2.15926	-2.91624	4.20004	4.45097	1.23367	3.20452	3.1913	2.57163	2.11738	4.80521	4.533	1.88338	0	0.68613	3.05858	2.42917	0.29993	2.62205	4.17038	3.52825	2.95577	3.78129	2.04882	-1.49946	3.49041	2.91934
ENSDARG00000015887	b2ml	3.97317	5.04512	4.28342	4.79402	4.28674	4.58126	4.18687	2.81903	3.42107	3.37742	4.10581	4.12178	3.37909	3.30625	3.86822	3.90844	4.04205	3.13257	4.31454	4.8078	3.45878	3.45456	2.99105	2.98455	2.94657	3.20551	3.82058	3.40864	2.79747	3.82291	5.158	4.41735	4.01884	3.95825	4.97172	4.26499	3.13289	2.71284	2.92311	4.05492	3.91051	4.79007	4.5093	4.4119
ENSDARG00000104077	fcer1gl	3.93523	3.34265	4.1382	1.15873	1.86732	-0.229256	-0.822339	2.91492	3.10291	2.71344	4.30077	3.61129	1.97109	1.41995	0.473454	2.28115	2.06458	2.85332	3.1032	3.32691	2.64343	2.55222	4.43509	3.00598	3.28936	3.46529	3.9669	2.75977	2.18762	-3.16888	-1.36883	-2.13868	-1.14993	0.137223	2.29787	1.24793	-0.529135	1.37326	-2.32193	3.15543	-1.63221	-1.31034	-1.24254	-1.8009
ENSDARG00000055064	prdx5	3.84746	2.73911	4.12031	2.00041	2.40718	1.123	1.57719	3.11624	3.36875	4.20907	4.22437	3.87501	3.89699	1.78395	2.20784	3.6258	3.39288	3.43129	3.00684	3.13028	2.57178	3.7715	2.44495	3.18141	3.12934	2.97407	2.82768	4.04247	2.66666	-0.00629083	0.429537	0.0576003	0.281898	-0.125624	2.77459	2.78442	2.81767	1.58638	0.848934	3.11148	1.20916	1.43935	1.9663	1.50288
ENSDARG00000036628	cd74b	3.83378	4.74186	3.58961	4.76006	2.8413	1.29687	2.19396	3.21072	3.11272	-0.415037	2.10655	3.5162	0.517037	1.71763	0.717761	0.468037	-0.749887	-3.6291	-1.11776	0.0947109	-3.79666	-3.22486	-5.18587	-4.39322	-4.36988	-3.29353	-2.24741	0.917033	-2.29835	3.12518	3.8122	3.59994	2.85225	2.04056	3.21117	1.5658	0.0488406	1.28044	0.654146	3.12415	1.94728	2.78703	2.78889	3.07562
ENSDARG00000074378	junba	3.74942	2.2257	3.41567	1.76998	4.61642	0.855241	1.70892	2.37382	2.58543	1.27009	3.27176	1.01178	0.340481	-0.796726	0.0811368	0.736221	0.45673	-0.538512	1.77343	1.25153	0.086831	-0.706832	-1.72643	-0.265555	-0.00972389	0.883819	1.41736	0.261318	-4.22763	-0.983702	0.953099	1.5219	-0.442468	-0.155473	2.2734	0.916477	-1.59952	0.13802	-3.12507	2.83577	0.475444	1.22358	0.824739	0.129837
ENSDARG00000077533	eif3f	3.71908	3.0761	3.86008	3.07805	2.92834	2.13495	2.34186	3.27277	3.49458	3.45396	3.63572	2.60507	3.00922	2.10712	2.02658	3.60568	3.61362	2.56421	2.60622	2.72345	2.30826	3.17262	1.52287	2.2026	2.00998	1.74584	1.52757	2.69502	2.59097	2.50041	3.06064	2.72598	2.34531	2.59322	3.85099	4.07414	3.2393	3.45659	3.21977	4.12337	3.51764	3.61029	4.17804	3.67433
ENSDARG00000101766	ptmab	3.71323	3.34061	4.66528	3.59003	3.2391	2.29649	1.99927	2.85087	4.06125	4.25554	5.1489	3.37941	3.40293	3.21622	2.77288	3.99376	4.09234	3.59658	3.44038	3.76478	3.305	4.13655	3.74723	3.17451	2.85081	2.55436	2.74367	3.44012	3.19951	2.6098	4.02707	3.34365	3.04139	2.98614	3.87518	4.02005	3.42149	3.10638	3.00221	4.20651	3.49095	3.82541	3.96553	3.82709
ENSDARG00000053291	pnrc2	3.71204	4.44881	3.75287	3.65898	4.57776	2.93335	2.81832	-1.53011	0.192877	0.207158	3.96905	2.05599	1.48593	1.69601	0.490528	4.072	3.73072	3.18118	5.14644	4.66755	3.0107	3.40655	3.25126	3.03242	2.9634	3.36447	3.74233	-0.652567	-0.653096	2.42371	3.70789	3.564	2.90983	3.11678	4.79351	3.89047	-0.841389	-1.26076	-0.66163	3.54045	3.11724	3.86267	3.28509	3.30108
ENSDARG00000035622	xbp1	3.66433	2.79688	3.77903	2.06159	3.1838	1.06214	1.87711	2.18567	3.09629	2.905	3.50497	2.10761	2.08383	1.45988	1.40306	3.86841	3.96279	3.5743	3.42451	3.56922	3.34148	3.9363	2.60725	3.28949	3.13946	2.96446	2.67715	2.38929	2.27967	1.04227	3.41458	2.70044	1.93445	0.968641	3.29589	3.35109	2.20064	2.9843	0.398491	3.90652	1.7822	2.90267	2.83049	1.87506
ENSDARG00000038822	mrc1b	3.65249	2.29178	3.75809	-0.461283	1.71802	2.78287	-1.08692	3.26068	3.39249	1.63932	2.68745	1.59687	0.0261839	-1.70826	0.29059	-1.32193	-3.04217	-6.50825	-4.69531	-4.54044	-4.9542	-5.56616	-7.50779	-6.80616	-6.91531	-5.69375	-4.16168	0.776893	-4.30069	-4.71059	-5.40696	-4.76965	-0.567877	-3.79133	0.517109	-1.08034	-1.27509	-0.0315826	-0.751096	2.39426	0.26588	0.762011	1.51361	-1.65115
ENSDARG00000009779	mcl1a	3.65216	3.88973	3.58508	3.48566	4.27329	2.21738	2.29492	2.12598	2.15727	1.83041	3.52632	2.58822	2.7858	2.43581	2.07266	3.21813	2.39937	2.81719	4.55557	4.24864	2.38085	2.78359	1.31875	2.82057	2.78826	3.18547	3.6014	2.03642	0.983506	2.03267	3.86517	3.83901	1.98196	2.84548	4.31744	3.29416	1.03274	1.40899	0.855011	3.24708	2.71366	3.87332	2.2435	2.92191
ENSDARG00000053858	crip1	3.64796	2.95931	3.97894	2.9932	2.58757	2.35114	2.80069	2.88411	3.29111	3.47954	4.13218	3.65118	2.89095	1.89271	1.61641	3.58077	4.13841	3.81484	3.84415	3.9744	3.87504	3.93796	3.78912	3.63792	3.44678	3.34361	3.41607	3.71501	3.55862	2.15931	3.37017	2.45435	3.11249	1.78122	2.84341	2.97633	2.57562	2.30105	2.11567	3.08251	2.48595	2.4773	3.38865	2.38398
ENSDARG00000027249	btg1	3.63066	3.54413	3.37443	2.87776	3.3773	2.50102	2.47443	2.42206	1.7819	0.849175	2.73776	2.09201	0.905363	0.771989	0.29059	2.45367	1.60071	1.71299	3.76135	3.56541	1.19555	1.7266	1.03136	1.73903	1.82888	2.38214	3.04569	0.522443	0.375034	2.40137	3.18709	2.94287	2.75289	3.1186	3.65589	2.31167	-0.0808802	0.563984	0.631452	2.3218	2.05086	2.81434	1.90481	2.35771
ENSDARG00000025428	socs3a	3.55776	2.27689	2.82699	1.31103	4.4089	2.37456	2.20568	1.2589	1.93949	-0.20075	2.99205	1.63124	1.60305	1.31568	1.20526	0.0476059	-0.107829	1.01341	1.02084	0.684757	0.495111	0.0839245	1.53386	1.77162	2.3808	3.03897	3.61305	0.836707	-1.34589	-1.01366	-0.644464	0.396927	2.30831	0.603692	0.462275	0.536053	-2.38973	0.824295	-1.47299	1.37031	0.816147	-1.15237	2.03586	-0.231044
ENSDARG00000031435	zgc:56493	3.50706	2.75448	4.32726	2.52478	2.13584	1.50858	1.98355	2.95989	3.6003	4.84635	5.25442	4.14239	4.13366	2.74016	2.91561	3.3932	-0.214006	3.2592	1.1045	2.25104	0.669545	3.73997	2.01773	2.95767	2.76796	2.08634	1.72847	3.77602	2.98489	1.16632	2.62488	0.916846	-0.278636	1.47792	1.13249	3.14228	3.72334	2.96606	2.5346	3.95635	2.61349	-0.212729	-2.27702	2.78688
ENSDARG00000027063	arpc1b	3.49219	2.88036	3.84788	3.62244	1.79536	0.63783	0.376721	2.374	2.86782	2.43217	3.99255	2.41341	2.58379	2.4542	1.60861	3.52024	3.54839	3.77	3.46464	3.7435	3.32479	3.99676	4.24876	3.52853	3.39579	3.10944	3.1177	2.413	2.66853	1.1414	2.30728	1.53108	1.62149	2.23519	2.84835	2.59246	1.27437	1.76118	0.507554	3.28613	1.70546	1.6208	1.9296	1.7148
ENSDARG00000012972	cfl1l	3.48531	3.7566	4.44227	3.19331	2.92834	1.20387	2.00109	-4.73697	-1.94886	0.377423	5.74016	2.11403	1.78376	2.06027	-0.918863	4.33928	3.59507	4.70313	4.9923	5.28315	3.74331	4.62632	5.02505	4.63092	4.44335	4.20514	4.1296	0.272723	1.57734	0.564003	4.18763	2.96825	1.33853	1.95253	4.27554	3.8275	-1.31573	0.843414	-2.83289	3.47747	2.52353	3.77882	2.87975	2.42792
ENSDARG00000037860	cox6b2	3.4588	2.87556	3.90215	2.49357	2.59538	1.92723	2.10987	3.32328	3.54785	3.9526	3.88323	3.36119	3.53189	2.19003	2.09516	3.10499	3.31359	2.47324	2.16668	2.45123	2.3712	2.93842	1.71621	2.18872	1.97598	1.57204	1.25711	3.12953	2.52271	1.183	1.94807	1.20125	1.74646	1.52334	2.95989	3.27798	3.02793	2.90272	2.50027	3.57576	2.66542	2.64293	3.35749	2.77369
ENSDARG00000031683	fosab	3.45736	1.88182	2.59622	2.15504	5.61183	2.01255	2.4287	-0.945152	0.909862	-2.9445	1.94465	-0.288872	-2.6009	-1.3874	-2.27501	1.01758	0.963931	1.16084	-0.734683	-0.71844	1.08177	0.893718	-1.16794	1.21143	1.36746	1.61939	1.53805	-1.53605	-1.84638	0.975025	1.20142	1.21966	0.374199	1.12596	0.658371	1.55612	-4.12309	-1.2172	-2.0221	2.18251	2.09883	1.41088	2.56745	1.53449
ENSDARG00000102291	eef1da	3.43409	2.91711	3.42376	2.77263	2.87376	1.56616	2.35556	3.2502	3.37978	2.99113	3.19974	2.0059	2.15951	1.5103	1.01777	3.70708	3.77779	2.05454	2.55758	2.69242	2.03099	2.95995	1.10692	1.44937	1.03935	0.736054	0.407266	2.12914	2.58702	2.53872	3.04542	2.80715	2.25746	2.52018	4.08333	4.16457	2.8041	3.75699	3.358	4.08481	3.63597	4.07094	4.37391	3.64825
ENSDARG00000044612	c1qb	3.42877	4.27169	3.68046	0.80194	1.58496	0.930661	-2.60547	0	-2.82513	-3.02857	3.70482	1.70038	-0.154158	-0.732595	-3.59694	-1.04155	-4.01792	-3.72464	-3.72899	-3.99581	-3.89975	-2.95863	-5.92283	-4.07255	-4.39685	-4.47533	-3.57261	0	0	-4.94828	-5.89239	-4.98538	-3.56642	-4.57166	-0.277149	-3.54934	-6.63766	0	0	1.72692	-5.61692	-5.43962	-2.63131	-5.21594
ENSDARG00000032970	cox4i1	3.39926	2.87515	3.85797	2.65062	2.67202	2.15732	2.06122	3.16058	3.54944	4.05166	3.96317	3.50877	3.80269	2.14658	2.29059	2.95965	3.151	2.53603	2.40386	2.65042	2.30464	2.89521	2.24876	2.24805	2.12435	1.90437	1.78534	3.25288	2.48509	1.49837	2.85446	1.98598	1.81784	1.86255	2.84729	3.06106	2.98335	2.68617	2.13597	3.3135	2.30808	2.32657	3.11238	2.64308
ENSDARG00000021113	ptmaa	3.38166	2.90932	4.16084	3.72863	2.74868	0.986867	1.39674	0	-3.07635	-1.2378	4.2693	0.550018	-0.0356679	0.785383	-2.91886	3.14489	3.82359	2.68545	3.03293	3.09001	3.29628	3.04651	2.56233	2.54468	2.64791	2.73778	2.79956	0	0	2.83665	3.3744	2.53489	3.48422	2.87601	3.66345	3.45409	-2.04414	-4.90122	-2.63649	3.90846	3.25023	3.53716	4.287	3.7484
ENSDARG00000039914	gapdhs	3.37724	3.34458	4.34502	2.22039	2.34783	2.43624	2.08883	2.3978	3.2445	3.78316	4.85984	4.05746	4.75182	2.63998	2.66045	3.67283	4.1585	4.51806	4.19741	4.25307	4.02176	4.53164	4.23451	4.37993	4.28386	3.91162	3.7739	4.55353	3.30259	0.590416	2.59223	1.5918	1.86038	1.52047	2.8487	2.67502	2.59288	1.59016	0.651463	2.63528	1.37701	1.78799	2.3938	1.5006
ENSDARG00000007708	nsa2	3.35876	2.82828	3.23905	2.64458	2.78478	2.07682	2.18408	3.23707	3.20371	2.16835	2.68745	1.67608	1.35914	1.05396	0.628031	3.47257	3.56428	2.08314	2.4641	2.39863	2.12262	2.6212	1.32193	1.72595	1.53946	1.40387	1.20636	1.74244	2.50289	2.26502	2.48439	2.3024	2.37022	2.47607	3.82233	3.9884	2.41141	3.52109	3.25916	3.77553	3.49314	3.89532	4.32175	3.53505
ENSDARG00000025147	cd63	3.35819	4.12804	3.98567	2.31136	2.49232	3.1891	2.68039	0	-3.24236	-0.759536	4.79901	3.24634	1.00176	0.897119	-2.91886	4.45226	4.37024	4.54255	4.28351	4.19907	4.32978	4.93254	5.17542	4.16963	3.85039	3.48052	3.48882	0	0	-0.0718547	1.38745	1.09522	1.96017	1.6615	3.40152	3.39375	-2.8451	-6.98868	-3.60023	2.94744	1.89947	2.23015	2.58336	1.06946
ENSDARG00000056874	lygl1	3.35313	4.21393	4.28886	2.37045	1.40718	0.943342	0.133267	2.71328	3.52719	3.26016	4.29513	4.99599	5.45999	4.18489	4.29667	0.15014	-1.31748	-0.734402	0.628283	1.60441	-1.49476	-1.17291	-1.29834	-0.330046	-0.475062	-0.0554583	0.842936	4.33193	-1.09581	-3.47521	-2.57046	-2.85212	-2.01282	-3.07926	0.859235	-0.780186	-0.29273	-1.32335	-2.6845	1.62038	-2.32598	-2.45321	-1.40785	-2.71344
ENSDARG00000011665	aldoaa	3.32034	2.32534	3.65559	1.77191	2.08746	1.44416	0.968388	2.52513	2.94481	3.01932	3.61826	2.64252	2.4853	1.01713	0.781576	3.07713	3.25074	2.72654	2.68853	2.49174	2.55116	3.11104	2.72102	2.39733	2.25197	1.95626	1.89035	2.24332	1.90724	0.6387	1.77437	1.32662	1.22001	1.13644	2.46504	2.84067	2.36274	2.00814	1.56371	3.18087	2.21388	2.046	2.94386	2.11199
ENSDARG00000026726	anxa1a	3.25801	1.94713	3.09378	-0.200894	2.53443	-0.575191	3.63651	3.03342	2.45164	-0.319279	2.38854	1.97719	-0.346803	-1.66598	-0.769116	-0.311495	-1.61193	-0.836226	-0.747571	-0.300529	-1.42582	-1.16274	-1.4634	-0.752641	-0.458988	-0.0875633	0.690335	0.328432	-3.2637	-4.88509	-3.89239	-3.31022	-1.67513	-3.11445	-0.67486	-1.59855	-3.17823	-2.16851	-2.80314	0.395434	-2.33986	-1.60673	-1.04387	-4.21594
ENSDARG00000031745	si:busm1-266f07.2	3.24557	4.01418	3.12935	4.8377	2.36518	0.404494	1.31376	2.39232	2.43179	-1.3505	2.36688	2.51049	-0.214195	1.16646	-0.124447	-0.306882	-1.78526	-2.20082	-1.3935	-0.306281	-3.44518	-2.38544	-5.50779	-1.8948	-1.47282	-0.87751	-1.02642	0.288258	-2.47737	2.94997	3.06181	2.9943	2.49514	1.46729	2.65569	1.03928	-0.0656365	0.516134	0.190957	2.80762	1.50882	2.22055	2.3164	2.95899
ENSDARG00000030053	eef1db	3.22635	3.09909	2.93936	2.66028	2.76722	1.59086	1.70535	3.05799	3.08242	2.43871	2.55236	1.99837	2.26149	1.07671	1.31954	2.87248	2.64647	1.59144	2.20862	2.49844	1.23106	2.23518	1.54749	1.16311	1.07414	1.01851	0.993786	1.81591	2.00095	0.811385	1.94303	1.55727	1.42702	1.25421	3.60116	3.06465	2.23226	2.94556	2.22853	3.36708	2.3912	3.17702	3.0687	2.26788
ENSDARG00000013931	eif3m	3.21106	2.57116	3.19551	2.33698	2.51444	1.41714	1.86718	2.80568	2.9827	2.6928	2.81165	2.14534	2.23779	0.879385	0.901316	2.88185	2.98583	1.75291	1.94321	1.99732	1.68187	2.39455	0.696777	1.39989	1.26473	1.01201	0.782937	1.90563	1.86715	1.96648	2.34123	2.04413	1.83087	1.98873	3.28308	3.32957	2.43265	2.76975	2.59463	3.35184	2.90721	3.17205	3.71367	3.18352
ENSDARG00000095627	c1qc	3.15781	4.32732	3.51238	1.17994	1.50434	0.748684	-2.60547	0	-3.02248	-3.54314	3.12829	1.77995	-0.427421	-1.32029	-3.91886	-1.35726	-4.16993	-7.27998	-6.25824	-5.36691	-4.06967	-6.31618	-6.50779	-6.91049	-6.76722	-6.66627	-4.46219	0	0	-4.55494	-5.62936	-4.89519	-3.7262	-4.83959	-0.717356	-4.54934	-7.86005	0	0	1.6113	-6.14443	-6.43962	-2.41744	-5.47897
ENSDARG00000041959	cxcr4b	3.11897	2.39834	2.9118	3.86189	2.92834	0.146389	0.345012	1.86443	2.41881	1.97413	3.36041	2.50762	1.12237	1.56846	0.788496	4.11378	4.21218	4.21801	2.09891	3.0882	4.22953	4.41385	3.53797	4.03444	3.8915	3.47093	3.0978	2.65745	3.64961	3.89552	4.51339	3.71796	1.76305	3.22335	3.65582	4.09803	1.70854	2.39502	2.11216	3.47697	2.94771	3.84774	3.20249	4.07024
ENSDARG00000035326	nccrp1	3.11338	1.66775	3.41223	0.446362	1.69238	-1.34784	0.608046	-8.32193	-4.04532	-2.52268	3.47847	0.246768	-0.706176	-0.816823	0	4.09047	3.87589	4.53367	3.73012	4.02961	3.63538	4.87337	3.94135	4.20731	3.95873	3.51429	3.26444	-7.39403	-8.10805	-2.57766	-1.23704	-2.1194	-0.662638	-1.42824	1.49806	2.03085	-4.80116	-8.98868	-6.21622	1.72654	-0.581842	-0.664836	0.607195	-1.08665
ENSDARG00000043102	lxn	3.04659	1.00028	2.87649	-0.147076	1.08869	-0.0103084	2.70178	2.44642	1.81133	0.662965	2.12229	1.09125	0.472027	-0.774095	-0.633461	2.57344	1.5264	2.65018	2.45303	2.65472	1.23258	2.8017	0.393072	2.49656	2.30071	2.06472	2.02052	1.74501	1.94316	-1.61991	-0.919698	-1.88973	-1.65025	-1.9678	0.788006	1.46761	-0.94916	0.895486	-1.51819	1.30677	-1.30403	-1.01336	-0.941202	-0.651153
ENSDARG00000039007	eno3	3.01455	2.2677	3.29413	1.98304	1.71961	0.975515	0.547641	2.46842	2.72638	3.01888	2.99345	2.52189	2.36531	0.926777	0.809057	3.34931	3.33405	3.12332	3.01088	3.23063	2.69575	3.53511	2.05635	2.79462	2.51621	2.12409	1.79807	2.51526	2.51583	0.41006	2.17262	1.11095	0.997543	0.901786	2.67317	2.60486	2.01902	1.44438	0.89503	2.95989	1.55757	2.05383	2.1861	1.50288
ENSDARG00000058128	msna	3.01308	3.62579	3.89268	2.81836	1.64302	2.37564	1.42301	1.05745	2.16682	2.60719	3.98025	2.87551	3.32773	2.28906	2.25856	2.61915	3.55016	2.49111	3.04751	3.26851	2.97881	2.7975	2.84535	2.3126	2.16863	2.22121	2.59572	2.30259	1.07547	1.42143	3.25074	2.23503	2.65913	1.98657	2.83477	2.27302	1.20244	0.707413	0.475146	2.43461	1.93181	2.4923	3.14423	1.83391
ENSDARG00000086337	si:dkey-102g19.3	3.00284	1.59028	3.73735	-1.87557	1.15826	-1.98606	-1.5154	1.74819	2.68361	2.23672	3.48458	3.56732	2.85634	-0.411213	0.68105	0.866493	0.596788	2.57394	2.05649	2.42959	1.39385	2.15115	-0.048363	2.77771	2.86245	2.77827	2.72482	3.88848	1.03034	-4.25282	-2.38143	-3.59973	-4.43316	-3.29443	-0.232724	-0.335138	-1.69682	-0.30569	-4.83289	-0.0761493	-4.52099	-4.02008	-4.16513	-4.63097
ENSDARG00000099499	ndufa4a	2.96978	2.70108	3.38051	2.13683	2.54342	1.85136	2.04616	2.83832	3.17549	3.61817	3.54613	3.25191	2.92938	1.76862	1.62417	2.53477	2.86187	2.12142	2.22245	2.50683	2.30247	2.52202	2.04295	1.87046	1.84534	1.59688	1.56717	2.75597	2.1247	0.774961	2.09856	1.2089	1.53093	1.22899	2.58806	2.42878	2.53083	2.28831	1.74429	2.79876	1.8616	2.09857	2.46575	2.11945
ENSDARG00000102632	ubc	2.96075	3.24115	3.20627	2.98304	3.08869	2.3088	2.30201	1.96878	2.31765	2.69881	3.11022	2.81583	2.95209	2.13392	2.25606	2.82296	2.70044	2.743	3.33718	3.40035	2.30101	2.93552	2.14146	2.58421	2.48141	2.58317	2.72857	2.39158	1.83965	1.52176	2.91045	2.38966	1.88026	1.9812	3.16078	2.44239	1.79458	1.08546	0.972316	2.4435	1.79655	2.72466	2.14001	2.27592
ENSDARG00000000767	spi1b	2.95074	2.58308	3.09115	2.35607	1.51901	-0.703127	-0.809538	2.72506	3.0195	2.89268	2.68203	2.66751	3.46359	3.02723	2.1228	2.9782	3.14464	3.16059	2.58268	3.10704	2.96329	3.2243	2.41702	3.06804	3.04308	2.87351	2.63473	3.05098	2.77702	1.18162	1.44924	1.26987	-0.90775	-0.0252413	2.79278	2.58846	1.25542	2.3151	0.049753	2.79512	-0.335682	0.854998	1.1351	1.49602
ENSDARG00000039034	marcksl1a	2.92024	5.07641	3.38849	3.87652	2.61001	3.92163	4.71425	1.39985	1.56939	2.07325	3.36811	3.48661	4.30723	3.4346	3.75886	1.94425	0.125036	0.869769	3.70688	3.42052	-0.111604	0.427738	0.0544478	1.03055	1.15383	2.13889	3.15585	2.71161	-0.783664	1.86923	2.13551	2.67949	1.88266	1.33224	4.53824	1.49985	-0.277597	0.548534	-0.247928	1.87784	0.45119	1.41711	1.20913	1.72266
ENSDARG00000038076	romo1	2.91657	2.34838	2.79216	2.2313	2.35398	2.01625	1.83615	2.5947	2.52211	1.94228	2.37912	1.55224	1.39039	0.811803	0.643379	2.794	2.96659	2.33015	2.41306	2.27695	2.29519	2.64547	1.57169	2.18253	2.24585	2.03946	1.78614	1.58839	2.21111	1.69741	1.65912	1.38797	1.71898	1.78868	2.75291	2.79658	1.54722	2.19464	1.95523	2.91527	2.41396	2.49731	2.96092	2.41342
ENSDARG00000102640	pdia3	2.90509	2.55111	3.25862	1.84103	1.77717	1.85936	2.06956	2.31796	2.64609	2.86139	3.21808	2.2906	2.90889	2.06067	2.1035	2.46585	2.97379	0.867413	1.2869	2.03432	1.38428	1.9244	1.13966	0.0246722	-0.653092	-1.06048	-1.18342	2.34203	0.914319	0.711423	2.67366	1.13657	1.34202	0.552728	2.41562	2.20294	1.80054	2.64839	0.971026	2.88789	1.34959	1.67229	2.77036	1.66467
ENSDARG00000003216	anxa2a	2.85782	1.27507	3.5337	-1.41011	0.954871	-0.344278	3.62193	2.05593	2.41985	3.51338	3.7215	3.37878	0.142459	-1.20229	0.103505	2.71355	3.48299	1.98063	2.00641	2.33483	2.52776	2.82384	0.951637	1.36552	0.850006	0.03338	-0.566479	2.38569	0.69432	-5.04858	-3.69076	-4.69165	-2.10277	-4.06198	0.098915	0.422906	-0.901983	-1.56662	-4.78558	1.12684	-4.55514	-4.14684	-2.54472	-4.34147
ENSDARG00000090444	ponzr1	2.83958	2.57773	3.68578	2.32718	1.54253	2.91081	1.10447	2.25814	2.97527	3.46745	4.17739	2.99888	3.73974	2.31601	2.91403	1.6472	1.79629	1.43335	1.36614	2.12356	0.976541	1.8517	0.0390998	1.2466	0.936097	0.57159	0.578518	2.28086	0.982304	1.53746	2.9367	2.26957	2.21874	1.31389	2.10069	1.61471	1.97178	0.990741	0.677017	2.75996	1.30767	1.7205	2.10612	1.97389
ENSDARG00000020298	btg2	2.83064	1.73042	2.04909	2.15393	4.36746	1.14976	1.98758	-0.324184	0.748815	-1.45326	1.31621	-0.511431	-0.835369	-1.51762	-1.52655	0.611401	0.528458	0.339213	0.950765	0.394026	-0.454964	0.10856	-1.25987	0.333633	0.429581	0.868928	1.07321	-1.07211	-2.20773	1.93582	1.83961	2.10959	0.697339	1.09452	1.18442	1.3153	-2.41159	-0.821267	-1.51337	1.83222	1.59302	1.07883	1.62014	1.8591
ENSDARG00000057853	atp6v0ca	2.82618	3.76563	3.32591	2.02204	1.4951	1.57246	0.472068	1.84097	2.52631	2.46328	3.59864	4.04343	3.30705	1.3643	1.46484	0.800691	0.711812	0.0700443	0.738164	0.954061	-0.174856	0.189452	1.15042	-0.133731	-0.119494	-0.0218738	0.41865	1.65962	-0.595937	-0.860817	1.24921	1.71057	-0.66887	-0.886343	2.41197	-0.0396119	-0.20661	-0.171701	-1.53766	1.87413	-0.653731	0.0634075	-0.180012	-0.40002
ENSDARG00000075989	arpc2	2.81743	2.52739	3.20527	2.45209	1.69076	0.665764	0.870762	2.42945	2.79294	2.57075	3.54993	2.5836	2.81789	2.92289	1.97898	2.71284	3.1024	2.93262	3.11284	3.31735	2.86549	3.13062	3.14952	2.79971	2.75041	2.52024	2.44141	2.8142	2.4228	0.678682	1.98658	1.18777	1.14472	1.30587	2.3085	2.07432	1.44525	1.61216	0.631452	2.57338	1.18495	1.28079	1.94214	1.35645
ENSDARG00000036074	cebpa	2.8081	1.03756	3.37173	-0.45902	1.20663	-0.942339	-0.0715533	2.22651	2.67461	2.90027	2.92996	2.91605	2.5517	-1.02818	0.092364	2.96383	3.32549	3.18971	0.465339	0.832898	2.68633	3.35552	2.19091	3.01532	2.86179	2.48151	2.08738	2.86524	2.3297	-3.60498	-3.89239	-3.78983	0.0718384	-1.70387	0.763792	2.16524	1.98961	1.38472	0.752072	2.30652	0.983926	0.187546	2.39494	-0.562495
ENSDARG00000014165	ssr3	2.74269	2.21422	3.37053	1.61158	1.22239	-0.175539	1.06192	0	-4.01495	-1.35954	3.52838	-0.332364	-0.346803	-0.822617	-5.91886	3.04772	3.53743	1.73363	2.44534	2.77292	1.99642	2.99578	1.60334	0.682151	-0.205532	-0.778105	-0.886114	0	0	-0.0525578	2.54889	0.899625	0.825341	-0.343164	2.40208	1.73516	-3.00207	-5.52925	-5.15482	2.67618	0.524297	1.14233	2.17259	0.654427
ENSDARG00000054610	coro1a	2.71681	2.07279	3.41601	2.16681	1.11064	-1.66858	-1.5154	-2.34008	-1.20331	-0.833222	3.58219	0.686002	-0.0429086	0.416268	-4.11151	3.20184	3.71859	3.68832	2.98806	3.34211	3.49797	3.92721	4.08793	3.40508	3.20089	2.95346	2.93103	-2.05775	-0.953691	1.4741	2.79551	1.84669	1.18933	2.11714	2.44435	2.16222	-2.38973	-1.2338	-2.57487	2.56713	1.56969	1.6481	2.31109	1.90473
ENSDARG00000005230	ssr2	2.68727	2.08759	3.09534	1.64721	1.33234	0.649188	1.20945	2.35279	2.60908	3.38286	3.39548	2.21322	2.59608	1.21887	1.24604	2.92637	3.27884	1.54696	2.05092	2.4243	1.92185	2.70486	1.49221	0.570701	-0.0290409	-0.439635	-0.47554	2.41622	1.58369	0.364197	2.37533	0.772088	0.661776	0.696294	2.38322	1.88671	1.97547	2.55531	0.684911	2.72561	0.945612	1.27394	2.0611	1.18209
ENSDARG00000016470	anxa5b	2.63066	1.24118	3.10165	-0.559687	0.53172	-1.68951	0.993441	1.70321	2.35301	2.21327	3.21399	1.81607	0.290947	-1.52705	-1.27501	-1.58403	-2.40125	-3.48271	-3.14782	-3.37172	-2.42582	-4.09613	-3.25987	-3.58496	-3.86738	-3.9554	-3.46219	0.78687	-3.94543	-6.08363	-4.21432	-4.51331	-1.52627	-4.42455	0.382087	-3.22039	-2.96928	-1.47693	-4.02554	1.58187	-3.09335	-2.30622	-2.08656	-4.8009
ENSDARG00000018961	gtpbp4	2.59499	1.7137	2.2298	1.77431	2.3601	0.225191	0.895991	1.90977	2.05136	1.06228	1.65611	0.334756	0.106915	-0.512933	-0.874469	2.6475	2.09894	0.534428	0.599171	0.731267	0.106915	1.39306	0.114257	0.063348	-0.00388169	-0.0186122	-0.304125	0.264178	0.694614	1.58496	1.39116	1.64068	1.39302	1.89535	3.30139	3.59557	1.60211	2.68551	2.50696	3.31176	3.21455	3.42363	3.6948	3.31674
ENSDARG00000100020	pim1	2.58017	1.3752	2.19711	0.793423	2.66709	1.4262	0.823881	1.08534	1.39762	0.570749	2.36288	0.919935	0.48089	-0.0897214	0.507402	1.37385	1.86391	1.42881	1.24088	1.06983	1.5536	1.32669	0.862893	1.54504	1.63678	1.86717	1.94559	0.252705	-0.939035	-0.786753	1.3229	1.34177	1.03971	-0.740054	1.49025	1.1127	-0.917538	-2.05205	-2.15107	1.3672	0.218502	1.11189	0.825417	0.153296
ENSDARG00000103919	si:ch73-1a9.3	2.54423	1.92065	3.57719	2.12066	1.68589	1.00187	1.16474	1.77083	2.66687	3.29588	3.4564	2.02266	2.02315	1.66115	1.2258	3.05982	3.12095	2.4025	1.74789	2.61388	2.1503	3.06546	-0.388854	2.065	1.71394	1.0619	0.584963	1.94582	2.25638	0.590647	2.47742	0.918402	2.01781	1.30379	2.5362	3.47371	2.77718	1.8517	2.79087	3.34972	2.91347	2.8805	3.6474	2.89867
ENSDARG00000077069	srgn	2.53926	3.40737	3.1162	1.85792	1.56567	3.2565	2.5583	0.674687	1.40536	1.31057	3.42928	2.61363	2.25413	1.48824	1.65478	6.52491	7.03984	6.89665	6.58365	6.54712	6.79796	7.37232	6.02991	6.39019	5.87356	5.26715	4.86972	4.06099	5.19926	0.207822	2.19613	1.96769	1.74792	2.39067	4.13861	4.26694	-0.111859	-0.56242	-1.61825	1.29598	0.887307	2.5302	1.0697	0.654427
ENSDARG00000113899	zgc:77650	2.53636	1.56562	2.53927	1.90832	2.00912	-0.997201	-0.747182	0	-6.27798	-4.5025	1.80373	-0.551508	-1.87036	-1.40468	-3.59694	2.61703	0.417262	2.71054	2.17619	1.74705	-0.088582	2.84787	0.213305	2.6391	2.82255	2.77729	2.51135	0	0	1.47961	-0.556108	0.723979	-1.52062	1.06926	0.931556	2.1334	-4.98558	-7.66676	-7.93243	2.28664	1.56659	-0.0637149	-1.33944	1.18778
ENSDARG00000036456	anxa4	2.53051	2.05843	2.56729	1.37077	2.22239	0.517745	1.07164	2.31633	2.34772	1.14136	2.36995	2.014	1.8276	0.698039	0.220688	1.4205	1.81074	1.25899	1.53617	1.76361	1.31978	1.55447	0.171685	1.14587	1.15237	0.902435	0.852888	1.72023	1.08492	-1.2645	-0.283582	-0.455763	0.651809	-1.01689	1.27846	1.06393	-0.228269	0.69694	-0.263034	1.66394	-0.105559	0.140824	1.10584	0.141615
ENSDARG00000099766	myl12.1	2.52918	2.3461	3.22824	2.20656	1.7603	1.70123	1.65637	1.53013	2.38628	2.61355	3.62804	2.5226	2.74671	2.26433	1.84932	2.98432	3.33464	3.28512	3.01481	3.17953	2.99237	3.58695	3.659	2.99782	2.82196	2.55426	2.61575	2.65227	2.52915	0.935093	1.98167	1.2814	1.79849	1.67434	2.17415	2.14771	1.507	1.19681	0.635259	2.40911	1.3734	1.42549	2.02882	1.62327
ENSDARG00000043257	ckbb	2.52157	1.68731	2.94763	2.05922	0.391321	-1.56825	-1.30314	1.74012	2.17178	2.34229	3.07698	1.84223	1.77812	1.41134	0.717761	1.09978	1.26254	-0.103471	-0.0883198	0.997667	0.0388509	1.27049	-0.674905	-1.61037	-3.38668	-4.31738	-4.65701	2.03976	-0.147521	-4.32787	-2.89239	-2.8103	-1.66264	-1.16582	0.770752	-0.865231	-0.0613106	0.9626	-2.23993	2.09537	-3.7815	-1.32068	-2.29458	-2.55297
ENSDARG00000104782	oaz1b	2.51691	2.13004	3.10719	1.89112	1.45753	0.318001	0.67516	1.47379	2.11605	1.89268	3.40764	2.00996	1.3272	1.0147	0.329064	1.49239	1.53769	0.691705	1.51294	1.6239	0.517791	1.00472	0.772976	0.438678	0.306991	0.524482	0.997587	1.14435	0.0759245	1.40045	1.97303	1.6843	1.04829	1.12156	2.08801	1.74237	0.384708	0.928687	0.207126	2.15279	1.25553	1.66393	1.5721	1.8321
ENSDARG00000095273	cox8a	2.47654	2.07829	3.14025	1.79342	1.81332	0.99251	1.3364	1.84423	2.56201	3.67741	3.54328	3.10363	3.50343	2.03646	2.22324	2.4985	2.77519	2.4501	2.07816	2.40048	2.25075	2.73441	2.46231	2.21434	2.05514	1.82316	1.77591	3.04704	1.94402	0.492186	1.90332	0.979284	1.04876	1.00769	2.01327	2.17825	2.67619	1.75867	1.0788	2.43575	1.47459	1.41337	2.25762	1.66467
ENSDARG00000088383	cox5aa	2.46341	2.21955	3.13749	1.79247	1.73225	0.583405	0.838594	2.06501	2.65068	3.69935	3.33283	2.92424	3.54508	1.62116	1.99103	2.33453	2.85491	1.90592	2.02442	2.29283	1.95639	2.28753	1.30919	1.61327	1.42297	1.22247	1.08819	2.99527	1.66269	0.264371	1.95435	1.13188	1.06199	0.905999	2.42148	2.40571	2.88562	1.85994	1.44385	2.54908	1.68954	2.05663	2.49052	1.9355
ENSDARG00000043371	mdh2	2.46013	1.47648	2.76039	1.25699	1.99869	0.616062	0.770318	1.44725	1.88742	2.03752	2.78797	1.60521	2.1171	0.593146	0.11456	2.12944	2.19088	1.47475	1.06163	1.22066	1.13653	2.00688	0.967939	1.09864	0.855551	0.558729	0.22652	1.29036	0.657727	-0.145161	1.05714	0.078621	0.791697	0.482584	1.81254	2.07396	1.43839	1.03021	0.609501	2.45943	1.66658	1.39516	2.13401	1.45649
ENSDARG00000035136	selenow1	2.45824	1.96589	2.97598	1.50492	2.40422	1.94528	2.17798	2.1102	2.28101	2.53946	2.90011	2.1622	1.21026	1.09449	1.01777	4.07078	4.43631	4.80479	4.46631	4.74623	4.43531	4.89229	4.6429	4.59269	4.38329	3.96102	3.64743	3.09922	4.07209	0.825228	1.6805	1.07723	1.07231	0.910018	2.57079	2.48864	0.225641	1.0774	-0.256973	2.38482	0.0224243	0.580523	0.677922	0.973887
ENSDARG00000086881	ier2b	2.43729	1.18674	1.67925	1.3451	3.87945	-0.169225	0.80486	0	-5.42999	-5.21299	0.448727	-1.33957	-2.37394	-3.02483	-3.11151	0.129017	-0.266601	0.186832	-0.529088	-0.552013	-0.0071776	0.0835362	-3.33787	0.168992	0.269963	0.52746	0.591379	0	0	0.850397	0.612229	0.667751	-0.405575	1.09837	0.362476	0.529821	-7.12309	0	-4.49185	1.11491	1.16665	0.574397	1.7814	1.29713
ENSDARG00000016889	eif3g	2.43541	1.80302	2.29595	1.96756	1.96963	0.816	1.27041	2.23726	2.22941	2.63819	1.93929	1.3588	2.01881	0.524061	0.724993	2.41405	2.37668	1.27086	1.45131	1.42282	1.04059	1.80888	0.220126	1.00986	0.970135	0.713349	0.367766	1.80564	1.43393	1.28341	1.8122	1.26316	1.1992	1.36375	2.78088	2.83415	2.49126	2.49538	2.15238	2.80134	2.24564	2.65036	3.06024	2.53226
ENSDARG00000019444	ssr4	2.42472	1.77549	3.0926	1.21083	0.916615	0.483424	1.03945	1.73173	2.44175	3.03407	3.55047	1.93537	2.63941	1.32619	1.37116	2.79775	3.34139	1.47922	1.456	1.8833	1.97016	2.61052	1.48656	0.508625	-0.134664	-0.707694	-0.983559	2.37382	1.56422	0.304174	2.43314	1.02332	0.677826	-0.107047	1.98105	2.0625	1.76322	2.63748	0.677545	2.70689	0.990599	0.992501	2.18927	1.13574
ENSDARG00000022438	cox6a1	2.42306	2.07043	3.32312	1.47564	1.10336	0.955912	1.07025	1.87455	2.7303	3.86139	3.90932	3.35761	3.97176	2.30807	2.21813	2.02331	2.3022	1.65537	1.29075	1.8678	1.56816	2.09022	1.91637	1.29774	1.02212	0.706303	0.66796	3.04912	1.31764	0.0344582	2.00121	0.819477	0.677212	0.606847	1.81254	2.11409	2.92049	1.43022	1.0591	2.51888	1.45052	1.4115	2.10724	1.73243
ENSDARG00000076568	sec61b	2.41003	2.02006	3.14061	1.31302	0.986873	1.03915	1.33236	1.90809	2.31858	3.3987	3.49895	2.36023	3.02185	1.75604	2.18705	2.39595	3.19996	1.36449	1.72967	1.97093	1.87479	2.251	1.08466	0.711925	0.21146	-0.336203	-0.657006	2.57348	1.36989	-0.38866	1.31316	0.118413	0.726715	-0.13651	1.97396	1.76244	1.92676	2.08378	0.274937	2.55572	0.809768	0.980758	1.58136	0.81381
ENSDARG00000026369	dbi	2.35582	2.01577	3.45726	1.11763	1.33027	0.527495	1.04228	1.75515	2.73156	4.3318	4.189	3.24599	3.71339	1.80336	2.07266	3.46804	3.64978	3.01433	2.88734	3.30806	2.78155	3.56841	3.23283	2.39083	1.75702	1.10116	0.539707	3.64338	2.46284	-1.29498	0.968075	-0.169741	0.498277	-0.368606	2.26779	2.6179	2.96385	2.26309	0.918431	2.78161	1.07892	1.30723	2.08478	0.973887
ENSDARG00000068214	ccni	2.35214	2.24502	2.2253	2.23619	2.47925	1.78111	1.59222	1.71205	1.74049	0.573127	1.81998	1.63256	0.686415	0.625422	0.29059	2.3013	2.49409	2.01038	2.61366	2.44422	1.90378	2.17877	1.71137	1.9478	2.00974	2.06588	2.12451	1.01281	1.5165	2.13974	2.02647	1.93809	1.84406	2.11152	2.55835	2.04075	-0.0145623	1.42441	0.948907	2.01308	1.57371	1.84717	2.33911	1.97882
ENSDARG00000044565	ola1	2.3484	1.62485	2.28659	1.47919	1.74479	0.258358	0.712028	1.75569	2.04259	2.02975	1.85371	0.943025	1.14644	-0.132261	-0.218424	1.96967	2.01256	0.777551	0.847902	0.967234	0.626135	1.41267	0.836501	0.354419	0.200819	0.035212	-0.108718	0.895985	0.770698	0.602639	1.41504	0.862937	0.806372	0.672835	2.25384	2.29982	1.35508	1.80979	1.36449	2.50946	1.9649	1.95162	2.69619	1.99189
ENSDARG00000092798	ppib	2.34173	2.01359	2.98769	1.643	1.50802	1.76251	2.31843	1.9991	2.57891	3.03234	3.32114	2.57117	2.90513	2.33044	2.35726	2.08604	2.62449	1.47246	1.4145	1.93102	1.87869	2.24172	1.6746	0.885384	0.399039	-0.0604803	-0.236818	2.61635	1.51749	0.326872	2.64832	0.942299	0.998526	-0.030483	1.46534	1.53812	1.70283	1.93501	0.658429	2.06452	0.665825	0.758085	1.85093	1.1562
ENSDARG00000004034	arhgdig	2.33125	2.3271	2.95793	2.52963	1.26651	0.85782	0.340424	1.86518	2.4169	3.10606	3.49783	2.56842	2.87423	1.96763	1.7885	2.96586	2.98471	3.11383	3.13466	3.4798	2.36356	3.35508	3.15487	2.88972	2.74618	2.63371	2.80981	2.8643	2.57861	1.26568	2.89421	1.92499	1.87036	2.09203	2.5258	2.60536	2.51788	1.75573	1.66323	2.3654	2.30849	2.40477	2.69433	2.32709
ENSDARG00000061764	ahnak	2.32257	2.19115	2.49891	1.58002	2.78326	1.78083	2.80694	1.41785	2.19206	1.71451	2.03485	2.08165	-0.16202	-1.46231	0.092364	-0.211112	-0.263034	-2.9423	-1.50336	-1.21851	-1.61024	-2.1757	-2.75291	-3.67783	-4.30459	-4.646	-3.76526	0.521248	-2.20554	-4.63066	-2.96639	-3.65418	1.03013	-2.37215	1.82931	-0.254046	-0.473471	-0.00426623	-0.339969	2.21762	-0.0781454	0.161033	0.959838	-1.77853
ENSDARG00000038577	cox6c	2.32079	1.79398	3.08458	1.36376	1.57096	0.919843	0.762623	1.59932	2.30095	2.96057	3.38945	2.46602	3.30438	1.67612	1.99702	1.94619	2.23127	1.60862	1.1033	1.30023	1.41683	2.02792	1.37485	1.28537	1.06614	0.744237	0.57944	2.51766	1.03475	-0.141694	1.34601	0.38685	0.856592	0.471255	1.45735	1.90328	2.23798	1.19185	0.776412	2.33497	1.18091	1.0087	1.84359	1.36149
ENSDARG00000002745	tdh	2.31821	1.47757	1.94502	0.602945	1.61599	-0.79573	-0.384341	1.59842	1.35283	0.649503	1.71186	1.29177	0.679832	-0.567831	-1.08597	1.11576	1.27609	0.924115	1.9985	2.0138	0.746243	0.807708	1.5876	0.842891	0.64507	0.760623	1.00344	0.771878	0.128182	-2.66564	0.50678	-0.490431	-0.697251	-1.26612	1.88833	0.526695	-0.593266	0.35339	-2.12507	1.06496	-1.09689	0.240561	0.412635	-0.756506
ENSDARG00000019644	ldhba	2.3118	1.59841	3.21192	1.16315	1.77717	0.509897	0.608046	2.10035	2.53996	3.293	3.94373	2.68283	2.69841	0.853276	0.643379	2.13348	2.12026	1.54579	1.52847	1.83604	1.24321	1.97541	0.740133	1.19437	0.981305	0.716289	0.43505	2.21293	1.21531	-0.542186	1.0826	-0.0630623	0.796229	0.379908	1.88535	2.14432	1.82645	1.48958	0.879981	2.40679	1.48991	1.25386	2.07968	1.53895
ENSDARG00000102105	dad1	2.29883	1.65563	3.02554	1.12292	0.839843	0.740882	0.662353	1.6427	2.36695	2.94044	3.60855	2.27888	2.68833	1.54277	1.64719	1.96634	2.09547	1.25975	1.05711	1.59395	1.12672	2.02802	1.38702	0.728124	0.298086	-0.161774	-0.378305	2.23423	1.06028	-0.451173	1.83825	0.0800115	0.268915	-0.407175	1.39179	1.45724	1.49456	1.36004	0.122082	2.22345	0.412095	0.583854	1.18399	0.698946
ENSDARG00000022456	eno1a	2.28808	1.46364	2.74796	0.270691	0.0563825	0.0896035	-0.39769	-1.87567	-0.899473	-1.22121	3.03311	1.20139	-0.0392837	-0.819717	-2.67094	1.42536	2.16066	1.79377	1.5027	1.77836	1.87186	1.80418	2.22352	1.59532	1.36395	1.34696	1.54207	-1.95441	-2.57596	-1.77836	0.862496	0.139906	0.103263	0.13035	0.796313	0.530861	-2.95316	-4.66676	-3.37346	0.275957	0.296272	0.508744	1.56685	-0.261741
ENSDARG00000013771	ctss2.2	2.27899	3.08552	2.30543	2.07766	1.20436	-0.46927	-1.93183	1.19928	1.44585	0.307714	2.15967	2.42772	1.93699	1.79582	1.42099	-0.676212	-1.63019	-2.76717	-1.35573	-0.769175	-2.58855	-2.35565	-3.18587	-3.17714	-3.34998	-2.82055	-2.03205	0.190929	-3.22318	-0.428468	0.799701	1.0484	-2.84819	-2.5737	1.04539	-1.09954	-1.89043	-1.53747	-3.53033	1.43071	-2.75645	-1.73088	-1.71158	-1.15704
ENSDARG00000100452	nop53	2.27091	1.50959	2.05252	1.74025	1.90689	0.279284	0.797348	2.03914	2.04552	1.58614	1.45568	0.329574	0.892136	-0.139474	0.0236513	2.28134	1.67881	0.782693	1.01703	1.10233	0.325504	1.47587	-0.474372	0.446619	0.289653	0.0858381	-0.197575	0.661249	1.02357	1.3825	1.84096	1.71685	0.976734	1.39041	2.88718	3.09733	1.87973	2.41379	2.29158	2.86602	2.65458	3.02155	2.96323	2.79808
ENSDARG00000069100	aldh9a1a.1	2.26624	0.6261	2.20169	-0.0951946	0.994763	-0.509912	0.507283	-3.13606	-2.38559	-3.21299	1.42353	-1.5599	-2.74698	-2.80244	-5.3339	2.58046	2.58694	1.58307	1.25135	1.33852	1.54994	2.36226	1.34395	0.921131	0.492011	-0.140643	-0.881029	-3.9346	-2.81594	-1.7952	-1.3195	-1.85743	-0.30873	-0.650168	1.07542	1.72292	-4.0527	-4.10604	-3.52061	2.01445	0.630418	0.281476	1.3589	0.0999669
ENSDARG00000057882	arpc3	2.26598	1.96709	3.11689	1.97762	0.845672	0.68738	0.643856	1.43563	2.36081	2.88456	3.6947	2.79142	3.27666	2.79464	2.30755	2.6267	3.00148	3.24633	2.52609	2.99527	2.95547	3.50527	2.94856	2.98459	2.74237	2.34274	2.21469	3.13715	2.51059	0.465411	1.74713	0.759993	1.00098	1.10269	1.47359	1.63614	1.46112	0.890133	0.049753	2.17418	0.4823	0.188275	1.0611	0.909907
ENSDARG00000068289	eif3k	2.254	1.58515	2.41687	1.44998	1.46701	0.357165	0.851548	1.62381	2.02122	2.3367	1.81774	1.03345	2.26663	0.602905	0.724993	1.94595	2.07166	0.873728	1.02842	1.22226	0.522784	1.45711	-0.73961	0.532451	0.375825	0.164704	-0.137986	1.502	0.819998	0.770061	1.58658	1.00806	0.656801	0.780319	2.49597	2.51911	2.23534	1.80329	1.50012	2.54559	1.76889	2.21537	2.696	2.1991
ENSDARG00000099439	serp1	2.2514	2.09974	2.55019	1.70789	2.18149	0.960238	1.30614	-0.752072	0.496802	1.47986	2.5426	0.95317	1.23965	0.122656	-1.44154e-15	2.11684	2.94709	0.851816	1.57895	1.51411	1.38839	1.6828	0.980045	0.320008	0.210344	0.0567588	-0.112437	0.72179	-0.971291	1.01991	1.32096	0.8734	1.49096	0.99674	2.39726	1.87078	0.164164	0.660571	-1.38003	2.22623	1.41161	2.15899	2.43122	1.29186
ENSDARG00000005481	nfkbiaa	2.24937	4.1395	2.26321	2.78485	3.18782	-0.0600614	1.51341	-1.10082	0.117764	0.691709	2.738	1.85198	1.93975	0.61045	0.200078	2.52429	0.450227	1.56651	5.19006	4.60793	0.827163	1.18349	0.926834	1.82278	1.96452	3.37887	4.33966	0.501996	-1.81929	0.260591	2.78779	3.72764	-0.387476	1.35373	4.32952	2.48005	-1.02716	0.934643	-3.27218	1.58949	-0.26664	1.87235	-0.193674	0.388925
ENSDARG00000038010	rac2	2.24008	2.48719	3.00343	2.13533	0.669553	-0.318431	-0.909802	1.47119	2.2306	2.4361	3.27668	2.35419	2.51519	2.03005	1.41205	2.65402	3.46911	3.08255	2.97232	3.27344	3.20179	3.25057	2.88774	2.89509	2.7683	2.50048	2.49005	2.552	2.50775	1.16911	2.38466	1.57809	1.0844	1.49601	1.84964	1.77873	1.07068	1.03645	0.0788016	1.92141	0.824783	0.727795	1.76984	1.43989
ENSDARG00000054058	h1-10	2.23247	1.80254	2.96593	2.35124	1.30299	1.15732	1.04086	1.54164	2.47121	2.53642	2.85568	1.94387	3.00769	3.20701	2.84767	3.03199	2.56303	3.73888	2.62412	3.18184	3.01779	3.66869	3.04679	3.60232	3.28998	2.36767	1.9386	2.89229	3.04181	2.12054	2.23173	1.27777	2.68594	2.61325	2.24172	2.70436	2.23138	2.01483	1.82222	2.38494	2.12577	1.96573	2.53738	2.64928
ENSDARG00000002710	ncl	2.23162	1.85988	2.81043	1.91444	1.34269	0.824989	1.01303	1.22843	2.08198	4.06757	2.64449	1.88349	3.12055	1.15913	1.74291	2.27328	2.80863	1.07832	1.46968	1.47725	0.943416	1.54632	0.486559	0.756441	0.491781	0.613358	0.631957	2.25306	0.869491	0.829944	2.67898	2.58765	1.56784	1.44732	3.17817	3.18587	4.21074	1.952	2.29914	2.92532	2.6798	3.44294	3.82338	3.07177
ENSDARG00000005451	gdi2	2.2311	1.61624	2.57869	1.76853	1.11548	0.580286	0.318433	-0.27535	0.290351	-1.29739	2.78107	-0.132293	0.537813	-0.19288	-0.459432	1.23246	1.50982	0.518394	0.586675	0.947308	0.325504	0.955497	0.657112	0.0895072	-0.137859	-0.241593	-0.0511921	-1.13476	-1.83786	0.0368397	1.16722	0.697951	0.338916	-0.0723959	1.55878	1.24666	-1.2902	-1.75987	-1.54996	1.92352	0.619576	0.927573	1.54891	1.29713
ENSDARG00000078785	tmem258	2.22179	1.58983	3.03954	1.10162	0.916615	0.693744	0.923088	1.59604	2.32564	3.21974	3.29908	2.39306	3.02489	1.67201	1.97898	2.08998	2.41559	1.29846	0.982763	1.45089	1.37879	2.17522	1.18569	0.708443	0.282766	-0.186265	-0.449904	2.64351	1.09118	-0.699786	0.973033	-0.270694	0.763048	-0.190639	1.22481	1.53812	1.94462	1.72255	0.570832	2.27033	0.672641	0.524429	1.56927	0.738259
ENSDARG00000023188	lcp1	2.20509	2.14146	3.23784	2.48918	0.730679	-1.59058	-1.40345	-0.127171	0.955635	0.366494	3.59576	0.796244	0.78376	0.98681	-1.36427	2.67326	3.16033	3.16902	3.0945	3.43761	2.99955	3.30166	3.56768	2.91701	2.7506	2.49155	2.57065	-0.0189945	0.66254	0.148651	1.64987	0.780665	1.23427	1.23147	2.39614	1.86542	-0.860052	-0.662255	-1.24393	2.51033	0.889986	1.30353	2.05678	1.29713
ENSDARG00000022315	atp6v1g1	2.20096	2.17537	2.92911	1.18791	0.577976	0.00466138	-1.38434	-8.05889	-4.59991	-2.19669	2.98706	1.04733	0.273565	-0.592367	-3.01197	0.559926	1.01035	0.786373	0.343695	0.892116	0.446026	0.958888	0.652077	0.553644	0.294403	0.0210189	0.108145	-3.98804	-8.76013	-1.51054	-0.260123	-0.263622	-0.971797	-1.56049	0.509997	-0.544947	-4.44501	-9.98868	-8.15482	1.37413	-1.63107	-1.57916	-0.694003	-1.23104
ENSDARG00000102452	eif3ha	2.18983	1.43169	2.35705	1.47505	1.41308	0.0763798	0.869171	1.78424	2.05674	2.19563	1.95532	1.16475	1.7146	1.01713	0.628031	2.0363	2.18306	0.634662	0.754507	0.972707	0.696303	1.40585	-0.600904	0.22496	0.0176587	-0.256883	-0.384587	1.21033	0.944766	0.642949	1.33258	1.0427	0.728495	0.823182	2.34726	2.5932	1.79399	2.25508	1.83481	2.64973	1.90895	2.15582	2.9296	2.34631
ENSDARG00000007693	nfkbiab	2.1716	3.54711	2.31954	2.5282	2.55503	1.32882	1.84993	0.88996	0.909367	0.96782	2.44466	1.58115	2.56724	1.68176	2.08957	3.16765	2.73652	2.83956	5.25032	4.78643	2.82059	2.73126	1.50063	2.82511	2.78123	3.41921	4.01448	2.01026	0.901652	1.5543	2.94113	2.78898	1.35896	1.39511	3.53744	2.60387	0.0185095	0.729848	-0.350687	1.73009	0.836766	2.06559	1.28694	2.0848
ENSDARG00000037350	rpl9	2.16279	2.26799	4.01804	1.74419	2.98819	2.83706	3.61352	0	-3.1487	-7.67243	1.02359	0.471613	-0.401595	-0.875838	-5.91886	0.0574782	6.08493	0.478813	-0.638192	-2.03348	4.0639	1.07575	-0.388854	0.168459	0.257316	-0.70857	-1.23276	0	0	3.40704	-2.16993	1.14124	4.29366	2.63851	0.195181	2.39803	-3.66366	-3.74076	-2.23993	2.34316	1.62536	-0.287845	6.85422	-0.661349
ENSDARG00000101794	atp6v0e1	2.15531	1.68286	2.41102	1.05567	0.509861	0.228383	-0.832663	1.29278	1.68289	1.54311	2.51541	2.14553	2.21558	1.27624	1.04114	1.58868	-5.92481	1.3232	0.981028	1.30816	-8.65464	1.67624	0.121562	1.09246	0.881208	0.712532	0.689481	1.48125	0.411587	-0.600741	-0.343954	-0.242612	-3.52062	-0.429621	0.96705	1.54226	-0.596392	-0.498837	-2.0709	2.05622	0.906646	-0.410612	-7.64626	0.903004
ENSDARG00000023323	ywhaqb	2.15019	1.88092	2.90625	1.52678	1.91246	1.46595	1.84306	1.17712	2.16558	2.90925	3.14809	2.18211	2.26076	1.34376	1.56495	2.33028	2.92224	1.91207	1.90712	2.24918	1.7095	2.45861	1.89735	1.49922	1.15165	0.837026	0.818532	1.99957	1.52263	0.421041	1.79831	1.04484	1.44372	0.930844	2.02579	2.1941	1.84039	1.16106	1.12904	2.47697	1.54226	1.75784	2.58816	1.76706
ENSDARG00000080010	adh5	2.13444	1.05863	2.20269	0.935234	1.38132	-0.920966	0.231918	-1.35153	-0.843357	-0.802061	1.70992	-1.33957	-2.10029	-1.84898	-4.91886	1.99744	2.01109	-0.0636467	0.0710419	0.292639	-0.0325842	1.07575	-1.44171	-0.882034	-1.48362	-2.08586	-2.76526	-2.76177	-2.35073	-0.468922	0.207746	-0.577635	0.589865	0.0564649	2.27112	2.45916	-1.4061	-0.966317	-1.05503	2.78726	1.93147	1.94343	2.96292	1.59356
ENSDARG00000044613	c1qa	2.12987	3.27405	2.52406	-0.127177	0.172246	-0.252428	-3.72538	0	-4.12418	-4.02857	1.6904	0.685495	-1.06301	-1.85491	-4.11151	-2.12232	-5.01792	-7.63753	-6.13271	-5.46644	-5.65464	-6.96826	-7.50779	-8.14496	-7.26679	-7.3498	-5.07785	0	0	-5.65682	-5.89239	-6.61765	-4.71326	-5.93074	-1.78136	-5.44746	0	0	0	0.629594	-6.96156	-6.17659	-4.0024	-6.21594
ENSDARG00000021669	sec61a1	2.12324	1.42862	1.9984	0.824409	0.922143	-0.165031	0.26255	1.32085	1.21106	0.619896	1.72199	0.333463	0.0654318	-0.86384	-1.19094	1.7337	1.45457	0.461817	0.848378	1.02312	0.267205	1.35174	0.387023	-0.342157	-0.872693	-1.17382	-1.20391	-0.0811509	-0.0846728	-0.868437	0.891589	-0.211659	-0.243331	-0.728081	1.42809	0.834576	-0.621648	0.966239	-0.753939	1.64272	-0.0391099	0.410251	0.720064	0.153296
ENSDARG00000058225	arpc4l	2.1143	1.26489	2.3624	1.11155	0.636309	-0.614681	-0.675747	-7.8365	-4.57755	-2.97199	2.29763	-0.464538	-1.24727	-1.09672	-3.74894	1.83266	1.89855	2.04831	1.8968	2.1935	1.85909	2.29652	1.77761	1.90697	1.83867	1.56436	1.54562	-8.131	-8.24555	-0.334889	0.447459	-0.174708	0.0233798	-0.157383	1.11111	0.851333	-5.12309	-6.81876	-6.65232	1.64746	-0.0941387	-0.231145	0.740322	0.270562
ENSDARG00000104068	gstp1.2	2.10685	1.69082	2.80303	1.41894	2.02333	1.37959	1.28062	1.46923	2.15706	1.6939	2.92663	1.4601	0.947076	-0.269944	0.0698214	1.13919	0.715432	1.8958	1.31092	1.63114	1.26124	1.71361	0.563668	1.79471	1.69222	1.39105	0.994823	1.04974	1.16723	-1.76763	1.11884	-0.887011	-0.184112	-0.818883	1.00844	0.0931094	-1.15961	-0.461208	-1.95188	1.81124	-0.859693	-1.1123	-0.483028	-1.30905
ENSDARG00000043511	prdx6	2.07344	2.09232	3.04893	-0.145256	0.727526	-0.462821	0.0970126	-1.48904	0.432133	1.89363	3.47192	2.13887	-0.0320612	-1.11083	-1.63346	0.822434	1.00148	0.292837	0.603688	0.816052	0.364955	0.616439	-0.0239789	0.080462	-0.103093	-0.213353	-0.199156	0.558998	-2.07163	-2.07479	-0.0244946	-1.00294	-0.543339	-1.35802	1.02017	0.76465	-0.852558	-2.36663	-2.65763	1.12798	0.00733078	0.490523	0.807698	0.248949
ENSDARG00000028198	ube2v2	2.04865	1.78072	2.67387	1.38281	1.00522	1.04097	0.890509	1.4591	1.93633	2.85261	2.5281	1.96429	2.32896	1.28368	1.29059	1.49998	2.18763	1.05159	1.0604	1.40586	1.13653	1.45366	0.880223	0.812997	0.720134	0.552346	0.597766	1.9324	1.00285	0.463895	1.88897	1.09109	0.783733	0.678843	1.62611	1.73381	2.00465	1.06863	0.768014	2.07321	1.01708	1.49613	1.90513	1.67686
ENSDARG00000054578	arl6ip1	2.02155	2.1135	2.25161	0.924007	1.02847	0.644416	0.0373255	-0.175232	0.357189	-0.729911	2.42914	1.34442	0.433416	-0.347177	-1.27501	1.84774	1.5899	1.74611	1.77267	1.63099	1.32836	1.89682	2.16286	1.68737	1.69511	1.63181	1.70921	-0.248356	-0.80593	-0.4967	-0.337802	-0.425852	0.321732	0.157955	1.37916	1.56173	-1.28011	-0.560325	-1.2927	1.69634	1.04228	0.960829	1.20549	1.02247
ENSDARG00000010625	clic2	2.00906	2.06997	2.31274	1.24246	0.653027	1.40061	0.980969	0	-4.74193	-3.11784	1.99285	0.2901	-1.15416	-2.15036	-3.3339	-1.43818	-3.56726	-2.13569	-0.783986	-0.19005	-3.84728	-3.85675	-1.86394	-1.61955	-1.39515	-0.922519	-0.294798	0	0	-1.60816	0.269497	1.13389	-2.4817	-4.09675	1.95269	-1.74702	-6.86005	-9.98868	-9.15482	0.999691	-4.47124	-2.99337	-3.58736	-2.34147
ENSDARG00000074340	serf2b	1.99424	1.49919	2.36747	1.21651	1.1606	1.47101	1.40445	0.889474	1.14155	1.32898	2.27847	1.10761	-0.220339	-0.0281753	-0.492598	2.11576	2.36578	1.95335	1.89588	1.99159	1.98832	2.25798	1.71379	1.79549	1.77213	1.52094	1.41762	0.51045	1.19532	0.83816	1.6729	0.94077	1.17765	1.05399	1.75052	1.99133	0.19161	1.14959	0.524662	1.9879	1.42036	1.58108	1.87698	1.69695
ENSDARG00000079105	mhc2dab	1.98976	3.64577	2.35356	3.52549	0.5025	0.2067	0.433821	-0.0721035	-0.0597848	-3.08746	0.680052	2.14276	-0.538168	0.201848	-1.74894	-1.19504	-1.63019	-5.39913	-3.08105	-1.5256	-3.89975	-4.60569	-5.92283	-5.64746	-5.71538	-4.56765	-3.18656	-2.23215	-5.61328	1.4362	2.13219	1.96881	1.64993	0.429871	1.30884	-0.60311	-2.42265	-2.39623	-2.88803	0.990698	-0.422652	1.06539	1.61466	0.791557
ENSDARG00000026350	wasb	1.98658	1.48034	1.91715	1.90085	0.819254	-1.29877	-1.23995	1.40735	1.33156	0.81139	1.46547	0.711626	0.831066	0.507993	-0.543824	2.42345	2.32903	2.37527	2.46052	2.29083	2.12344	2.47143	1.60073	2.31965	2.36401	2.1721	1.96584	0.801707	1.69711	0.520663	1.11436	0.652878	0.792831	1.67015	2.29062	1.96386	0.250213	1.48451	0.515838	2.06052	1.48381	1.8753	1.82542	1.44227
ENSDARG00000013968	psap	1.98095	3.78918	2.3461	2.92075	1.31984	1.94431	0.279423	0.621173	1.06142	0.319097	2.27488	2.68435	1.72049	1.20042	1.45182	0.486092	-0.0919225	0.0973907	-0.614389	-0.266488	-0.319246	0.425595	0.725825	-0.168352	-0.390058	-0.560909	-0.419177	0.298058	-1.14857	-0.550334	0.125531	-8.64925e-15	-0.603247	-0.864336	0.23383	-0.152003	-1.19235	-0.662255	-1.46133	1.45999	-0.495124	-0.86825	-0.163787	-0.2852
ENSDARG00000055868	rsl1d1	1.97869	0.989761	1.86867	1.21083	1.32402	-1.55722	-0.140415	-8.05889	-4.92749	-3.28011	1.35453	-2.09872	-2.7829	-2.24056	-6.91886	1.87869	1.60559	-0.158761	0.159608	0.361741	-0.18703	0.699616	-0.625152	-0.767875	-0.920196	-1.12507	-1.6269	-8.71596	-9.98252	1.01423	1.39486	1.2165	0.435757	0.706202	2.74486	2.5319	-2.75851	-6.81876	-3.3389	2.66365	2.37581	2.80807	2.87649	2.38398
ENSDARG00000033735	ncf1	1.97246	3.60774	2.30664	2.56147	0.831055	-0.93518	-0.540568	0.341274	1.02351	1.67076	2.71621	2.21778	3.08404	1.34117	1.45618	3.88878	3.2319	3.68329	5.48785	5.18273	2.61215	3.6499	2.97703	3.63169	3.53096	4.07807	4.62569	3.71749	2.21613	1.5693	2.19719	2.33596	-1.38876	-0.345775	4.13625	3.10696	0.903713	0.313954	-2.23993	1.50446	-0.49383	1.24513	-0.661366	1.60849
ENSDARG00000033227	lect2.1	1.9499	2.4031	2.54148	2.01025	1.44606	2.70939	2.39398	0.563768	0.110894	-0.971986	3.82054	2.64578	2.09418	1.92764	2.46052	7.81991	8.07611	9.05982	8.21924	8.06874	8.75686	9.32191	7.92312	8.60509	8.09892	7.18047	6.23784	6.87676	7.75646	0.604475	2.21822	1.23846	-0.624286	0.835912	5.05059	4.88646	0.115318	-1.92799	-1.0709	0.990387	0.857398	0.729801	0.758883	0.923614
ENSDARG00000041505	itm2bb	1.94907	2.21801	1.89896	1.39912	1.48019	0.969805	0.206936	1.34199	1.44175	0.0105692	1.57755	1.62306	0.784783	1.27963	0.815846	1.68619	1.85573	1.81709	1.84957	1.97615	1.91047	1.98449	1.95368	1.63351	1.69232	1.73114	2.05226	0.940463	1.26224	0.0439608	0.86783	0.484587	0.360495	0.610219	1.48603	1.09099	-0.94916	0.332116	-0.773996	1.35662	0.0690588	0.636123	0.500946	1.17638
ENSDARG00000074201	flna	1.94843	0.789758	2.25132	0.0357443	0.0813001	-0.51925	0.35528	0	-4.53382	-3.11784	2.34208	-1.51492	-1.61702	-1.97882	-5.3339	1.27231	1.798	0.963195	0.492386	0.835513	1.27758	1.42007	1.76833	0.53597	0.225343	-0.20901	-0.36671	0	0	-0.94828	-0.343954	-0.774672	-2.4438	-1.90355	0.572783	-0.243332	-5.53812	0	-8.41785	1.37675	-2.14118	-1.72813	-1.0764	-1.57208
ENSDARG00000057867	lasp1	1.93199	1.55421	2.51807	1.31169	0.810339	0.881329	0.694161	1.17473	1.78676	2.04953	2.49474	1.7531	2.2812	2.05751	1.71413	2.25116	2.82296	2.4323	2.18978	2.56304	2.4175	2.62714	2.05635	2.30358	2.21411	2.07061	2.09175	2.18264	1.87456	0.185303	1.28553	0.438716	1.32252	0.937302	1.50016	1.76686	1.19794	1.13866	0.502798	1.84173	1.1029	1.28353	1.97549	1.12984
ENSDARG00000100515	dusp1	1.93037	1.31518	1.07542	0.992578	3.16002	0.0414199	-0.313951	-1.51715	-0.51245	-2.81444	1.15683	-0.225522	-1.34233	-1.40468	-1.59694	1.09456	0.232534	1.42274	1.51414	0.85626	0.20955	1.30054	0.417018	1.53814	1.79893	2.19931	2.18364	-1.72728	-1.21875	0.190508	1.16506	0.771227	-0.37596	0.921102	0.629126	0.812498	-3.49082	-2.01714	-1.65497	0.540182	0.544845	1.07726	0.150322	0.328383
ENSDARG00000079497	tcima	1.9107	1.46374	1.44894	0.921403	2.13346	1.52393	0.642925	0	-5.42999	0	1.28272	-0.878825	-2.01951	-2.97236	-3.74894	-3.27612	-4.01792	-5.63753	-3.78694	-5.20341	-5.84728	-6.45368	0	-5.53198	-5.18225	-4.54245	-4.1494	0	0	-5.67452	-7.21432	-5.69165	-3.00492	-4.60463	-1.69938	-4.54934	-9.44501	0	0	-1.56654	-6.00811	-4.17659	-3.05131	-4.34147
ENSDARG00000102741	sumo2b	1.89761	0.771782	2.12426	0.928335	0.666263	0.7581	0.415401	0.643279	1.05383	1.45299	1.84712	0.703636	1.13044	-0.0450097	0.0811368	1.56087	1.42281	1.1353	0.519534	0.671941	0.731226	1.36218	0.233672	0.980379	0.966998	0.834023	0.704356	0.619428	0.396499	0.804213	0.677465	0.492963	0.602856	0.847197	1.34559	1.85175	1.08637	0.87085	0.728843	2.13503	1.55144	1.01817	1.81044	1.68292
ENSDARG00000040988	tpi1b	1.89415	1.43537	2.47653	1.10545	0.973625	-0.185061	-0.272958	1.10769	1.80921	2.53764	2.6171	2.00488	2.27247	1.07437	0.596837	1.93211	1.74938	1.67095	1.9651	2.082	1.00892	1.92049	1.28987	1.39511	1.21925	1.16817	1.28988	1.75622	0.808916	-0.505584	1.5136	0.772088	0.209851	0.392497	2.11424	1.63275	1.24411	0.230484	0.164101	1.89722	0.728267	1.63773	1.42788	0.646183
ENSDARG00000043795	arhgdia	1.89169	1.7696	2.62881	1.61696	1.10579	0.760307	0.424099	1.04876	1.82057	2.45879	2.6256	1.95464	1.45671	0.908531	0.357261	2.09609	2.7454	2.03826	2.13992	2.35173	1.87772	2.39557	1.95573	1.68402	1.35084	1.11966	1.1713	1.51826	1.36916	0.263499	2.03835	1.00073	0.891422	0.858206	1.7705	1.50356	0.940848	0.961142	0.271447	2.01858	0.629112	0.889052	1.81624	1.05397
ENSDARG00000022684	fkbp1aa	1.88815	1.48083	2.70378	1.3347	1.02847	2.51726	1.21635	1.16068	1.98575	2.98311	3.33157	2.21638	2.12399	1.29174	1.52408	1.99744	1.78513	1.41758	1.01152	1.48109	0.996416	2.02114	1.74487	0.991732	0.707925	0.402048	0.422254	1.86806	1.13902	0.0459889	1.26748	0.513691	1.2259	0.798957	1.53299	2	2.03477	1.27986	1.17834	2.39977	1.62542	1.24302	1.94713	1.96728
ENSDARG00000012688	eif1	1.86395	2.51914	2.17069	1.90217	2.55947	2.03847	2.11693	1.12763	1.39868	1.77259	1.80962	1.55391	1.9152	1.67046	1.74647	1.65639	2.30039	1.2622	2.30954	2.01761	1.44996	1.51829	-1.11548	1.12224	1.06398	1.29438	1.54349	1.45083	0.826982	0.839525	2.10535	2	1.48079	1.20896	2.73001	1.95109	1.06575	0.132849	0.768509	1.61433	1.19694	2.17103	2.01255	1.54117
ENSDARG00000103735	elovl1b	1.86388	1.50746	2.24341	0.788669	0.976284	-0.0159623	-0.174477	0.800641	1.3249	1.20869	2.10839	1.30338	1.08134	-0.168695	-0.543824	1.50097	1.95707	1.76488	1.52609	1.56383	1.6963	2.00216	2.19784	1.5044	1.31597	1.22201	1.3866	1.12324	0.801298	-1.43883	-0.830615	-0.792374	0.143829	-0.795493	0.798747	0.472488	-0.89812	-0.56662	-1.95188	1.24864	-1.041	-0.944568	0.0974537	-0.95541
ENSDARG00000013078	ywhaba	1.85802	1.78336	2.40809	1.47505	1.13703	0.845401	0.864386	0.0874628	0.769685	1.56119	2.61011	1.3787	2.06627	1.2803	0.862496	1.87032	2.12504	1.80981	1.80024	2.08023	1.55116	2.03516	2.4551	1.50968	1.36445	1.20537	1.33209	1.32021	0.184482	0.213247	1.79691	0.901985	0.847342	0.710189	1.72771	1.42571	0.881415	-0.366633	-0.679085	1.68062	0.745247	1.12605	1.61348	0.953988
ENSDARG00000063626	ddx21	1.85536	1.16169	1.63656	1.36248	1.48393	0.341037	0.674249	1.51412	1.56656	1.06736	0.707496	-0.14757	0.635163	-0.837205	-0.0733732	2.01666	1.62593	-0.0579789	0.201187	0.362104	-0.364617	0.924829	-1.37851	-0.556905	-0.957349	-0.973708	-1.22469	0.267032	0.315162	0.827785	0.970556	1.12651	0.922325	1.03872	2.77891	2.95226	1.80113	2.3869	2.11528	2.72794	2.41974	2.65959	3.16405	2.62851
ENSDARG00000090454	gnb1a	1.85468	1.91708	2.21823	1.57506	1.20209	0.851106	0.822237	1.03738	1.59976	1.70804	1.95532	1.49263	1.78069	1.14212	0.988027	1.48376	2.25944	1.29579	1.64262	1.97532	1.37603	1.64198	-0.63743	1.06536	0.927631	0.795167	0.869952	1.28896	0.931119	0.429092	1.60426	0.988939	0.984697	0.76184	1.78433	1.15381	0.352647	0.416457	-0.220144	1.5713	0.348146	1.02717	1.31567	1.02247
ENSDARG00000099730	pkma	1.85008	2.05797	2.56288	1.21296	0.639668	0.683896	-0.164663	0.710393	1.65482	1.69717	2.97077	2.18247	2.19072	0.426074	0.55687	2.06595	2.24323	2.03572	2.19128	2.3008	1.72474	2.22738	2.43765	1.79029	1.5673	1.40488	1.57065	1.91658	1.14934	-1.19499	1.25736	0.688866	0.102348	0.290815	2.11326	1.33092	0.251953	-0.0330348	-0.906891	1.16538	0.269085	1.50962	0.764546	0.164884
ENSDARG00000043436	si:dkey-5n18.1	1.84885	3.55832	1.97703	-1.09344	0.110644	0.601366	-3	1.73173	1.28273	-2.74169	0.506784	2.59553	0.647586	-1.51762	0.0236513	-2.947	-4.40125	-8.63753	-7.54775	-6.38627	-5.48471	-8.07517	-6.50779	-8.0625	-7.42433	-7.53621	-5.54019	-0.419046	-4.98252	-5.65682	-5.89239	-6.13222	-4.21684	-5.75386	-4.1657	-6.09954	-3.58703	-3.77923	-4.7625	-2.23439	-6.91648	-6.67409	-4.61651	-5.8009
ENSDARG00000052082	gabarapb	1.83512	1.90932	2.08117	2.26351	1.13465	2.10553	1.0458	1.15906	1.3404	0.449108	1.91385	1.57377	1.43862	1.68074	1.44308	1.35687	0.939374	1.20541	1.02084	1.47423	0.364955	1.44794	0.213305	0.992636	0.774778	0.575911	0.551977	0.865239	0.121644	1.0769	1.08718	1.7478	0.854421	0.516765	1.15775	1.04075	-0.933262	-0.122951	-0.602789	1.63736	0.248044	0.241967	-0.00480899	0.906459
ENSDARG00000090873	ccl34a.4	1.83192	3.49041	1.93846	-1.22569	1.36315	-2.71687	-1.62328	-3.13606	-0.292712	1.37742	2.85393	1.88349	6.11652	1.48296	3.83017	-2.40823	-8.92481	-8.1781	-4.25824	-4.85426	-8.65464	-8.77561	-5.92283	-7.98449	-8.53981	-7.75034	-5.00968	0.0119585	-8.39756	-5.53864	-6.21432	-5.69165	-7.19869	-7.13237	-0.995775	-5.90689	-1.95316	-8.40372	-10.7398	-1.82445	-6.52945	-6.06111	-7.64626	-7.8009
ENSDARG00000036107	txnipa	1.82956	2.35744	1.67953	1.49795	1.30722	2.81388	1.53866	1.37539	1.38735	0.194853	1.92808	2.08068	0.00702898	0.318313	0.261046	0.820327	0.64694	0.375618	-0.540257	0.257196	-0.0216408	0.540671	0.777608	0.419752	0.721506	1.12089	1.59822	0.414609	0.278009	-0.126768	-0.83928	-1.48015	1.77687	1.29822	0.845174	1.08817	-0.27509	0.86072	0.511702	1.20185	1.10333	0.666809	1.36637	1.2625
ENSDARG00000099195	ier2a	1.82823	0.987816	1.73866	0.871025	2.75179	0.173138	-0.627767	-1.64386	-0.133327	-2.21299	1.11791	-0.433367	-1.4016	-1.8372	-2.21842	1.36448	0.81328	0.746848	0.591231	0.579826	1.07668	0.915261	-1.0984	0.604418	0.766447	0.709749	0.700546	-1.54104	-0.92995	0.604246	0.415037	0.743415	-0.628835	0.0468744	0.704275	1.54174	-3.49082	-2.11217	-2.65763	1.35178	1.49754	0.166227	1.0611	0.885601
ENSDARG00000067711	parvg	1.79945	0.329848	1.85784	0.984287	-0.16601	-2.58216	-2.78427	1.15502	0.968518	0.743316	1.79736	0.492052	-0.249359	-0.846029	-1.8314	1.06639	0.900146	1.00892	0.240876	0.769779	0.586155	1.28458	0.76833	0.706056	0.503906	0.0565011	-0.0749437	0.541426	0.32923	-0.440722	-0.592267	-0.936764	-1.90591	-0.77658	0.0790264	0.489714	-0.989688	0.213439	-0.974909	1.28385	-0.438999	-1.10334	-0.43194	0.281249
ENSDARG00000054063	arpc4	1.78452	1.26684	2.51727	1.291	0.125095	-1.0465	-0.496815	0.578939	1.46382	2.14616	2.86811	1.70088	2.36394	1.66581	0.932886	1.46871	2.08011	1.93558	1.12899	1.5387	1.73553	2.05263	1.80054	1.79574	1.63886	1.41517	1.29382	1.90792	0.980137	-0.628507	0.550552	-0.392685	0.305135	0.182929	0.424946	0.558676	0.525091	-0.158962	-1.07444	1.36624	-0.121061	-0.739183	0.604829	-0.301054
ENSDARG00000075261	timp2b	1.78236	3.7659	1.57608	1.26386	0.0361338	0.500687	0.736675	-0.227059	-0.0338588	-0.293047	1.6741	1.17851	2.42753	-0.387402	0.438689	2.44617	-0.179979	2.12719	5.18649	4.09089	0.325504	1.74157	2.48514	2.36097	2.69621	3.78173	4.64405	2.30606	0.299025	-3.63933	0.631171	-0.75967	-4.47622	-1.63945	2.94161	1.78311	-2.26511	-3.52925	-5.24793	-1.07095	-4.06233	-1.21273	-5.0613	-3.47897
ENSDARG00000068995	h2ax1	1.78215	-0.4975	2.71332	1.19007	1.5692	-0.987912	-0.735028	0	-4.29613	0	3.11132	-1.46229	-2.03386	-0.906275	0	2.25876	1.52227	1.26117	-2.91678	-4.85426	0.804796	1.96807	-1.92283	1.16298	0.946192	0.438102	-0.147112	0	0	0.208426	0	-1.36215	-0.119739	0.638238	-1.11717	3.00038	-3.35755	-3.79886	-5.98489	2.47686	2.92824	-2.72813	1.81693	2.27858
ENSDARG00000036588	mhc1zba	1.77804	2.41674	2.02182	2.29369	1.94268	2.37905	1.9315	-0.267731	1.01755	-0.937716	1.28792	1.05245	-1.91617	-0.834276	-3.3339	1.80363	2.34723	1.57474	1.5599	1.36247	2.03449	1.86588	0.368722	1.42266	1.45219	1.52662	1.7322	-0.533568	0.689023	1.55774	1.1737	1.20508	2.58037	1.57752	1.74119	1.9654	-1.85256	-0.00142067	0.0391179	1.82001	1.85892	1.6181	2.57815	1.75561
ENSDARG00000020133	jdp2b	1.77146	0.215997	0.613541	0.750066	4.36417	1.48443	0.820591	-3.95736	-2.53922	-4.97199	-0.209503	-2.7119	-3.81974	-2.46684	0	0.252916	0.00592483	0.10225	-1.44388	-1.3621	-0.933537	0.217682	-3.04836	-0.111211	-0.463435	-0.474214	-0.832373	-4.58668	-4.68484	-1.22239	-0.116287	-0.124196	-2.00887	-0.592695	-0.358345	0.226252	-5.63766	-5.74076	-4.53033	0.76815	0.0871602	0.0602227	0.550958	-0.215937
ENSDARG00000099672	capgb	1.74269	0.415451	2.0097	0.621242	-0.0263754	-2.65675	-1.10245	-3.0145	-2.76071	-2.97199	2.03987	-0.396401	-1.93625	-1.34093	-4.91886	2.13835	2.41114	2.40045	2.32945	2.27503	2.23791	2.55313	2.14326	2.25139	2.21125	2.04095	2.02797	-2.53605	-2.70639	-3.83446	-2.14823	-3.00884	-1.10277	0.616045	1.26056	1.18057	-3.31573	-4.05795	-4.16993	1.35468	0.0680075	0.257344	0.549319	-1.03272
ENSDARG00000018145	mid1ip1l	1.74181	-0.708389	1.851	-0.178381	0.653027	-1.71075	-1.36548	0.876271	1.00418	1.08413	1.84579	0.649554	-1.6443	-2.20229	-3.01197	1.3634	1.77476	1.71562	-0.819831	-0.625618	1.42485	1.79472	1.76833	1.61199	1.58722	1.31951	1.03135	0.725945	0.836596	-2.15018	-2.26012	-2.90616	-1.41733	-0.473208	-1.01959	0.712412	-0.508377	-0.44179	-1.17945	1.12571	-0.777083	-1.45777	-0.0389284	-0.178848
ENSDARG00000029072	klf6a	1.72454	1.70154	1.50457	1.53815	2.92214	0.799999	1.43866	-0.444184	0.0529321	0.210218	1.34583	1.10913	0.365308	0.367486	-0.0484985	1.01343	1.60071	0.819081	0.306771	0.601186	0.682986	0.941423	-0.600904	0.677285	0.424536	0.348746	0.0633513	-0.170998	-0.37334	-0.527032	1.13883	0.488781	-0.0776752	0.214881	1.4428	0.958843	-1.17355	-0.00997423	-1.38223	1.57359	-0.0933544	0.747234	1.18399	0.297132
ENSDARG00000071403	oaz1a	1.69512	1.699	2.51439	1.4391	1.73383	0.892941	1.21573	0.551516	1.51285	2.25461	3.09305	1.82829	2.1607	1.53486	1.17917	1.73006	2.10792	1.47018	1.66306	1.66799	1.2761	1.87768	1.61115	1.10604	0.922186	0.870981	1.09724	1.69714	0.645927	0.391038	1.80249	1.30657	0.837483	0.819885	1.78996	1.62547	1.39655	0.458399	0.25881	1.84139	1.25483	1.53708	1.71824	1.62116
ENSDARG00000038068	ddx5	1.68731	2.38177	2.02013	1.88624	2.58496	1.43313	1.64059	-0.463947	0.488875	1.91441	2.0594	1.26283	1.40509	0.624358	0.939118	1.63407	2.10861	1.23197	2.63133	2.17803	0.750505	1.0847	0.440573	1.29469	1.37171	1.93735	2.17176	0.634977	-0.715732	0.542855	2.31804	2.15747	1.51005	1.44077	2.87777	2.03819	1.54012	-0.163726	0.00757322	1.45549	1.57864	2.84878	2.52867	1.62116
ENSDARG00000099411	zgc:158343	1.68407	3.28597	2.01866	1.4886	1.91384	-0.196786	-0.365482	0	-4.64572	-1.20482	2.05978	0.75914	1.21102	-1.34509	-2.21842	1.22651	-1.0483	-0.162811	3.91628	2.49852	-1.43547	-0.345158	-2.04836	0.0343656	0.174727	1.84458	2.95068	0	0	-4.08363	-0.956931	-1.35086	-1.67827	-1.67513	2.40256	0.699515	-6.63766	-9.98868	-5.78558	0.0269442	-1.4692	-0.257725	0.145989	-1.77853
ENSDARG00000069846	zgc:162944	1.67333	1.84752	2.52207	0.960814	0.810339	0.00837967	-0.0684999	-10.6439	-5.2076	-2.4826	2.67857	-0.511431	-0.355792	-0.897076	-3.74894	1.4914	1.58595	1.38215	1.63022	2.29511	0.978359	1.77586	-1.57706	1.10896	0.883836	0.661088	0.994823	-5.32364	-7.56748	0.113947	1.95184	1.11027	0.672907	0.936586	1.64653	1.41165	-3.27509	-6.18133	-5.6105	1.57047	0.774005	1.36322	1.51739	1.45649
ENSDARG00000007098	itm2ba	1.67201	1.64835	1.69036	0.954886	1.60572	2.75589	1.88304	0.9855	1.35137	0.267154	1.31875	1.06069	0.17559	0.293083	0.869039	0.680978	0.518131	0.620888	0.365138	0.61068	0.014249	0.843463	0.446402	0.484184	0.459255	0.417782	0.587257	0.367517	0.261846	-0.129436	0.220309	-0.279583	0.808617	0.0929166	0.395015	0.533979	-0.618466	-0.0742996	-0.212304	0.957343	0.260521	0.139316	0.809069	0.403671
ENSDARG00000094112	slc22a21	1.66641	0.715128	2.03619	-1.41888	-0.244338	-4.59339	-4.43063	-9.64386	-5.64572	-4.28011	1.96225	-1.37087	-2.3114	-2.58005	0	-2.85659	-5.46538	-7.68333	-6.63021	-5.20341	-6.06967	-7.19065	-7.50779	-6.87487	-7.36988	-7.00188	-6.57261	0	0	-6.65682	-6.21432	-6.61765	-4.45453	-6.42455	-0.836199	-3.51457	-7.44501	-8.40372	0	1.21336	-4.14768	-4.87891	-1.56944	-3.99354
ENSDARG00000024540	tspan36	1.66321	2.58377	1.18365	0.797214	0.120294	0.252099	-1.72538	-0.606309	-0.317983	-0.617143	1.18848	1.99918	0.312384	-1.16133	-0.769116	-1.032	-2.5325	-4.24093	-1.80778	-1.59854	-5.06967	-3.12456	-4.33787	-4.72463	-5.51006	-4.91846	-3.6922	-1.31508	-3.78612	-0.911737	1.64055	2.42893	-2.68773	-2.62563	1.38695	-0.921049	-1.90586	-3.1307	-2.98489	-0.496845	-1.02895	0.555296	-1.49651	-0.671617
ENSDARG00000103466	ccl35.1	1.66095	5.15338	0.833107	4.37339	-1.28835	-0.109575	-1.82491	-6.12029	-3.95606	-1.01421	1.06434	1.51478	0.479627	1.57122	-0.633461	-1.31034	-4.75489	-4.27998	-1.21584	-1.04113	-7.65464	-5.58579	-7.50779	-4.91049	-4.99548	-3.71471	-1.98765	-6.131	-8.24555	0.605163	2.56211	6.53157	-3.25383	-1.48755	5.76973	-0.678072	-5.63766	-7.18133	-6.65232	-0.290743	-4.17397	-0.835255	-3.38573	0.364007
ENSDARG00000070426	chac1	1.65239	1.39116	1.58466	1.06749	2.82295	0.237124	1.17509	-0.399492	-0.369892	1.0228	2.01106	0.597683	0.223147	-0.426573	-1.30415	1.96324	1.25882	1.29966	2.9709	2.49257	0.152719	1.62647	0.525628	1.09934	0.964352	1.17768	1.36	0.143573	-0.743318	-0.395984	1.93416	1.54927	-0.468051	0.303924	2.46993	1.53553	-0.523174	-0.0999414	-1.67908	1.137	0.586554	2.16697	0.483883	1.00646
ENSDARG00000068784	vsir	1.62658	1.66792	1.60573	1.25147	0.309328	-1.22488	-1.97692	0.478325	0.535796	-1.5639	0.824913	0.130145	-0.980752	-1.02483	-1.96467	0.98691	0.580999	1.02079	2.62509	2.64752	0.741969	0.729209	-0.649814	1.23786	1.51265	2.08565	2.60673	0.124816	0.131658	-1.25531	-0.730503	-1.77467	-1.52627	0.140958	1.10089	0.535016	-2.7868	-0.893288	-1.73135	-0.00805804	-0.626245	-0.440751	-0.59641	-0.812215
ENSDARG00000057789	lyz	1.62522	3.39079	2.81987	3.32242	2.16411	1.00792	2.53741	0	-5.04532	-1.87801	3.92234	1.88194	0.276477	2.1328	-4.91886	10.4067	10.8052	10.523	10.3036	10.1956	10.7269	11.4452	9.37211	9.50101	8.43549	7.02799	5.69901	-3.9346	-4.22763	1.76237	3.66412	2.56524	0.764784	1.51449	6.6345	7.3434	-2.5502	-6.28824	-2.9196	1.681	1.82432	2.52284	3.0818	1.85552
ENSDARG00000007960	hnrnpaba	1.61257	1.56497	2.66306	1.73877	1.33649	1.08653	1.10987	0.639232	1.97657	3.37504	2.92475	2.12753	2.63601	1.30973	1.26601	1.82059	2.87811	1.48837	1.48995	1.56304	1.65029	1.93616	1.37179	1.16485	0.904865	0.846597	0.91851	2.30502	1.17251	0.897772	2.0997	1.53362	1.72017	1.23526	1.85081	2.18289	2.77446	1.31338	1.39977	2.14471	1.67615	1.66916	3.08887	2.19628
ENSDARG00000043608	eif4ebp1	1.60413	0.798504	2.06308	0.452386	0.498806	-0.892951	-0.850909	-0.921049	0.109171	-0.172579	2.27094	-0.114526	-0.212153	-1.3874	-2.74894	0.904779	0.931613	0.0596542	-0.937957	-0.324261	-0.454964	0.5745	-0.779874	-0.175106	-0.176035	-0.245718	-0.482261	-1.44918	-1.83447	-0.988538	0.261414	0.433286	-0.316048	-0.441675	1.45735	1.38773	-0.0896637	-1.00569	-1.19868	1.75631	0.802728	1.50699	1.87436	1.17351
ENSDARG00000068233	zgc:64051	1.59785	2.21807	2.15071	1.80712	-0.0641303	1.52133	-1.32484	0.545968	1.02397	1.19485	2.4048	1.60253	3.66297	4.61956	3.94067	1.06373	1.1653	1.21412	1.86799	1.77701	1.11024	1.28981	-1.4634	1.23327	1.2252	1.37233	1.60345	2.04018	0.235843	0.525759	1.32484	1.24157	0.590517	0.932641	1.89676	0.850499	0.00206838	-0.0623887	-0.968291	1.00185	-0.00699892	1.18279	0.165384	0.616953
ENSDARG00000094673	rhoab	1.58232	2.06174	2.02307	1.5222	1.19754	0.798926	0.526594	0.612352	1.24949	1.4517	2.12919	1.74607	1.66658	0.724106	0.774624	1.33342	1.48564	1.31576	2.25153	2.39403	1	1.32637	1.24375	1.24976	1.07904	1.3268	1.65752	1.47201	0.397582	-0.382283	1.03361	0.548261	0.800746	0.506427	1.91751	0.789208	-0.0420028	-0.240492	-1.32615	0.87312	-0.461339	0.5971	0.0622505	0.0319901
ENSDARG00000104372	gnb1b	1.56896	1.95206	2.22265	1.48566	1.24462	1.13112	1.2151	0.451541	1.26234	2.24046	2.42501	1.81236	1.81062	0.895356	1.21042	1.81637	2.34139	1.43711	2.55306	2.48118	1.28788	1.68753	1.66962	1.27401	1.12671	1.30473	1.72659	1.57923	0.788146	0.19417	1.57684	0.884584	1.47019	0.629623	2.03614	1.67243	1.29982	0.50417	0.515248	1.70206	0.98569	1.3196	2.05678	1.20192
ENSDARG00000040158	cdc42l	1.56779	1.80475	2.21023	1.83551	1.07387	0.459177	0.617556	0	-5.79256	-3.31487	2.27717	0.0839565	-1.02667	-0.909355	-4.59694	1.84178	2.00148	1.84496	1.98515	2.12922	1.26274	2.09985	1.28337	1.62177	1.5114	1.47386	1.63484	0	0	0.59504	2.03479	1.47616	0.942395	1.00445	1.72924	1.26366	-5.63766	-7.98868	-5.53033	1.54739	0.618021	1.00291	1.48431	0.943934
ENSDARG00000095908	sat1a.2	1.559	2.92545	1.40809	2.10353	2.51353	0.99298	1.23377	-0.407842	-0.126207	0.921899	1.53878	1.30964	2.04679	1.72659	1.3526	2.44566	2.14598	2.08933	3.8095	3.52001	1.45389	2.03767	-0.807355	2.04079	1.92992	2.44047	2.70974	1.12482	-0.152267	0.967911	3.62607	3.17709	1.09179	1.95261	3.7344	2.36428	0.296452	-0.271008	-0.769675	1.25384	1.30738	3.43797	0.675669	2.29186
ENSDARG00000056090	capza1b	1.55631	1.24304	2.27565	1.32685	0.371256	-0.64065	-0.380549	0	-5.07635	-3.11784	2.56661	-0.645335	-1.02308	-1.01154	-4.91886	1.9206	2.53513	2.25629	1.99141	2.23677	2.0432	2.59044	1.65208	1.97658	1.76692	1.35011	1.14724	0	-11.5675	-0.26157	0.975505	0.291642	0.102348	0.00444907	1.01473	0.94095	-4.19709	-7.98868	-6.15482	1.38671	-0.027827	-0.0663229	1.07598	0.374026
ENSDARG00000015343	pgd	1.54931	0.564971	2.36996	-0.691625	-0.0917162	-2.65675	-1.68273	-3.0514	-1.95606	-1.26303	2.91742	-0.320094	0.454137	-1.40468	-2.67094	1.71653	2.31479	1.88395	1.32672	1.75342	1.58018	2.09629	2.04103	1.60175	1.31753	1.09088	1.0924	-0.336584	-3.93812	-3.14093	-1.39414	-2.54726	-1.58988	-2.47702	0.417996	0.867073	-1.35755	-3.44953	-5.41785	1.0779	-1.32644	-0.967135	0.388082	-1.30905
ENSDARG00000101560	psma1	1.5488	1.25995	2.22197	1.18719	0.662965	-0.00936818	0.457315	1.01033	1.62529	2.86188	2.58152	1.88216	2.90724	1.52006	1.72138	1.37815	1.67138	0.773583	0.712253	1.10796	0.685214	1.30671	0.121562	0.376296	0.0420232	-0.235901	-0.243327	2.21551	0.51766	0.00765173	1.55387	0.658473	0.420429	0.289694	1.35489	1.58496	2.34248	1.02184	0.774933	1.79262	1.00083	1.1092	1.78628	1.51877
ENSDARG00000033466	tagln2	1.54677	1.05293	2.31936	0.455988	1.57622	1.28504	1.84063	-1.01086	0.109171	-2.44361	2.66463	-0.218863	-0.212153	-1.13586	-0.988126	1.69081	2.49409	2.57097	1.81151	2.20336	2.74784	2.57028	2.44495	2.40188	2.32509	2.04135	1.95219	-1.24429	0.10406	0.36257	1.29348	0.551272	1.45702	0.360283	0.79485	0.914086	-3.58703	-1.69406	-1.52546	0.643906	0.491347	1.01776	1.48688	-0.301054
ENSDARG00000012513	sdcbp2	1.54177	2.85215	2.07466	1.73581	1.45943	1.45476	1.20062	0	-5.27798	-1.38702	2.47776	1.75794	0.391059	-0.788198	-2.8314	1.25643	0.499354	1.00779	2.60256	2.51891	0.178254	0.943992	1.5876	1.04559	0.981468	1.36247	1.9593	0	0	-0.364664	1.7885	1.73108	-0.143408	-0.177012	2.47876	0.826125	-5.12309	-8.40372	-5.6105	0.561281	-0.436261	1.02839	-0.321328	-0.0935408
ENSDARG00000012987	gpia	1.53836	0.550923	2.17181	0.187908	0.309328	-0.913911	-0.929057	0.465974	1.19084	1.45299	2.67187	1.20032	0.850734	-0.78254	-1.27501	0.961803	1.05533	1.43661	1.11006	1.40128	0.798635	1.37207	1.92892	1.35641	1.3066	1.0503	1.08981	0.90609	0.33753	-1.48201	-0.0195623	-0.928352	-0.557723	-0.80026	0.444975	0.402586	-0.308024	-0.694064	-1.2783	0.931325	-0.295439	-0.382173	0.410831	-0.572081
ENSDARG00000074656	ctss2.1	1.53307	2.96959	1.50957	1.87103	0.602282	-0.590576	-1.08383	0.126808	0.283494	1.07409	1.68203	2.24625	1.66547	1.08987	0.732188	1.40968	1.3408	2.00277	2.75666	3.05986	2.16155	1.76935	1.17169	2.03744	1.90934	1.96274	2.13003	1.22288	0.499281	-0.237114	2.09174	1.45059	-1.34569	-0.856867	2.28473	0.464886	-0.559318	-1.3198	-1.65232	1.26391	-1.43601	-0.798655	-0.69984	-0.452172
ENSDARG00000087636	hmgn6	1.53307	0.76871	2.32851	1.03895	1.10579	-0.130889	0.364346	-10.6439	-5.31451	-3	2.83584	-1.67498	-1.3468	-1.12867	0	1.92551	2.21729	1.62177	1.17183	1.58403	1.40741	2.16434	-1.08153	1.23264	0.800601	0.0805252	-0.526234	-9.71596	0	0.385977	1.50336	0.55927	1.41381	0.848911	1.65408	2.19279	-3.0527	-6.28824	-4.49185	2.12373	1.82141	1.76177	2.51487	2.21591
ENSDARG00000074758	csde1	1.53008	1.10603	1.71066	0.193673	0.679378	0.885378	-0.016087	1.15015	1.47957	1.52602	1.45626	0.977811	0.448985	-1.03825	-0.0240455	1.08801	1.47713	-0.0325141	0.0153389	0.26148	0.184568	0.606473	1.0391	-0.467135	-0.735136	-0.768942	-0.460293	0.501996	0.0867077	-1.02002	-0.126856	-0.599729	0.148266	-0.41721	0.787516	1.05817	0.537979	0.541722	0.226004	1.24994	0.388147	0.441797	1.46662	0.17638
ENSDARG00000039980	ppt1	1.5269	1.1477	2.0912	1.03092	0.321928	1.37059	0.281818	-1.06077	-0.587288	-0.814444	2.2174	0.355303	-0.61163	-0.439869	-1.21842	1.41317	1.91911	1.79331	0.693305	0.951412	1.93127	2.05094	-0.222392	1.69573	1.60198	1.2482	0.877847	-1.14991	-1.61911	-0.523017	-0.159037	-0.617651	0.953594	-0.016894	-0.0889973	0.383128	-2.32607	-2.44179	-2.50138	1.05875	-0.220098	-1.08913	0.767369	-0.46105
ENSDARG00000067797	spi1a	1.50196	1.4434	1.86904	0.431801	-0.0104924	-1.6805	-3.78427	0.204767	0.98317	0.541894	1.71862	0.502452	1.12237	0.095262	-0.0733732	-0.40576	-0.754888	-0.83461	0.496035	0.0557765	-1.44518	-1.12815	-0.766328	-0.83903	-0.854472	-0.270397	0.418135	0.107405	-2.23656	-5.72897	-3.21432	-4.89519	-3.49825	-4.15052	-0.0325176	-0.0995357	-0.100719	-1.00569	-2.73978	1.56065	-1.67851	-2.03363	-0.737366	-2.24631
ENSDARG00000055120	ctsba	1.49443	4.08137	2.1472	1.24801	0.430634	1.74228	0.3756	0.941106	1.54251	0.726318	1.99722	3.47014	2.23554	0.646545	1.30996	-0.252647	-0.0421695	-1.20134	-0.946187	-0.302827	-0.421016	-0.689474	0.143257	-1.75567	-1.8533	-1.78686	-1.10427	0.673132	-1.02155	-0.96384	0.407733	1.19613	-1.2894	-1.98534	0.353894	-1.50175	-1.06998	-1.22381	-1.83891	-0.0509572	-1.9587	-1.44188	-1.23404	-1.53411
ENSDARG00000095695	ms4a17a.10	1.48518	2.30065	1.84935	0.57561	-0.34034	-1.41847	-3.65042	0.690976	0.849752	0.231457	1.38217	1.28274	-0.117387	-1.26008	-1.87447	-2.84316	-7.33985	-8.46761	-7.25824	-6.38627	-7.65464	-8.07517	-5.92283	-8.0625	-8.31741	-7.63931	-6.33161	-0.883072	-6.10805	-2.47715	-2.40696	-2.21166	-2.6441	-5.1689	-2.26388	-4.58496	-4.0527	-2.90122	-6.15482	-0.107771	-5.54653	-5.76155	-3.60186	-3.89401
ENSDARG00000030694	atp6v1e1b	1.4812	1.88466	2.31954	-0.063906	-0.207658	0.244237	-1.27472	0.372256	1.39161	1.80331	2.54532	2.34731	3.05063	1.4175	1.54466	-0.473931	-0.00594927	-1.14869	-1.10665	-0.167364	-0.9893	-0.618895	-1.5536	-1.45517	-1.74647	-1.88244	-1.74896	1.30085	-1.44078	-2.55494	-1.23704	-1.18136	-1.4872	-2.25954	-0.210035	-1.35614	-1.04414	-1.66226	-2.59003	0.6952	-2.40941	-2.38217	-0.985668	-2.18619
ENSDARG00000034240	capza1a	1.47569	1.38769	1.8886	0.994231	0.172246	0.392451	-0.154915	0.464015	0.990206	1.13332	2.05139	1.30139	1.102	0.619024	0.412054	1.48974	1.40274	1.41036	1.18092	1.72789	1.0902	1.80418	2.09768	0.99985	0.72033	0.385114	0.609554	0.956463	0.594911	-0.116146	0.736966	0.342351	-0.177433	0.330881	0.79826	0.596935	-0.270089	-0.318028	-0.93565	1.16235	0.0857758	0.0634075	-0.0108429	0.511983
ENSDARG00000067566	sftpbb	1.46408	2.32248	1.84093	3.1774	-0.177787	-2.23145	-2.98841	-2.39593	-1.38802	-1.69515	1.68499	0.654225	1.24783	0.0195623	-0.218424	-1.76833	-1.85872	-4.43296	-4.58839	-3.80131	-3.06967	-3.5957	-2.75291	-4.42507	-4.95484	-4.77948	-3.63117	-2.77345	-7.66059	-1.0179	0.821854	0.652878	-3.0368	-2.23191	0.956187	-1.90689	-4.15961	-4.90122	-6.65232	1.27621	-3.12506	-3.12493	-1.40467	-1.67162
ENSDARG00000096331	si:ch73-248e21.7	1.43473	-0.0456614	1.86854	-0.793439	-0.136981	-2.8186	-2.84567	0.0729633	0.890437	-1.33258	1.85283	-0.833068	-1.30268	-2.02483	-3.74894	1.05793	1.83508	2.279	1.86682	1.96628	2.02748	2.12384	-0.0401891	2.2826	2.34691	2.10652	1.76946	0.088169	0.442348	-1.63933	-1.43296	-1.70596	-0.454529	-0.42916	0.270069	0.180572	-3.01875	-1.00855	-2.09954	0.00739845	-0.879838	-0.124927	-0.204698	-0.993545
ENSDARG00000009313	napsa	1.42444	1.21991	1.74742	0.840116	0.31354	0.297633	-0.502985	0.708187	1.10226	0.687324	1.63278	1.17671	-0.453718	-1.51293	-1.63346	1.42327	1.45673	1.56719	0.951209	1.23776	1.20179	1.87488	2.19956	1.30589	1.16006	1.03168	1.08495	0.489831	0.901652	-0.967245	-0.350133	-0.976683	-0.279827	-0.611949	0.340592	0.659163	-0.875159	-0.165317	-1.09773	1.09999	-0.522839	-0.826386	-0.00480899	-0.671617
ENSDARG00000103566	tomm20b	1.4213	0.689026	1.71248	0.513586	0.407175	-0.206451	-0.0533295	0.778209	0.978932	1.85505	1.36811	0.886798	1.23592	-0.217477	-0.492598	1.28306	1.62497	0.781244	0.897033	0.843068	0.68966	1.1691	0.590237	0.465198	0.410022	0.222584	-0.0858705	0.672055	0.581314	-0.313496	0.580097	-0.135448	-0.219122	-0.0491578	1.15585	1.18851	1.00413	0.448027	0.0715941	1.46358	0.708277	0.804979	1.14707	1.05085
ENSDARG00000040072	scpep1	1.41686	1.92617	1.89305	0.84287	-0.0696055	-0.00655133	-1.15978	0.192194	1.10831	0.866733	1.47577	1.49437	1.26112	0.518343	0.438689	-0.232824	-0.83735	-0.660966	-1.01724	-0.434592	-1.61024	-0.358813	-1.33787	-0.865006	-1.08859	-1.26749	-1.00691	0.314705	-1.3938	-1.79884	0.374396	0.478273	-2.58988	-2.7332	0.475115	-0.949789	-0.744575	-1.15896	-2.54996	1.1739	-2.27618	-1.37569	-1.35164	-1.17154
ENSDARG00000052712	suclg1	1.41231	1.81967	2.7313	0.212252	0.491388	-0.379072	-0.337647	0.985956	2.07472	3.48492	3.00731	3.41364	3.48247	0.77295	1.15795	0.422233	0.836739	-0.0364562	0.609876	1.28978	-0.383173	0.248144	-0.0565835	-0.197278	-0.451017	-0.330463	0.0266225	3.03746	-0.0205863	-2.0186	-0.283582	-1.45576	-0.679841	-1.35014	0.586372	0.446256	1.29729	-0.0594263	-0.417853	1.02997	-0.489954	-0.257725	0.668891	-0.142688
ENSDARG00000054907	cox7a2l	1.40055	0.363673	1.86011	-0.0812047	0.538934	-1.22053	-0.771802	0	-5.74193	-2.29739	1.91343	-1.33134	-1.90954	-1.96594	-6.91886	0.750676	1.06103	0.0443667	-0.0910548	-0.0291939	-0.241008	0.392435	0.0235868	-0.271695	-0.301002	-0.584829	-0.629034	0	0	-1.68569	-0.592267	-1.15168	-0.601755	-1.12862	0.446838	0.735161	-4.08746	-8.98868	-4.53033	1.31722	0.616464	0.0847227	1.26613	0.153296
ENSDARG00000019861	fgl2a	1.3998	3.22885	1.50086	1.49328	-0.30117	-0.259118	-0.678072	-0.108581	0.0248826	0.741203	1.622	1.98833	1.11832	-2.35345	-0.349008	-2.42313	-5.33985	-7.93709	-4.69531	-4.33834	-7.06967	-7.19065	-7.50779	-7.70886	-8.31741	-6.51155	-5.03205	-0.631154	-5.35803	-5.82454	-6.21432	-4.05694	-3.75243	-4.30455	1.0894	-4.074	-3.37893	-4.4341	-4.31352	-0.673875	-5.01403	-5.00666	-5.10194	-6.21594
ENSDARG00000068978	glo1	1.39821	1.01618	1.80807	0.259741	0.0310269	0.000933481	0.129283	0.955592	1.26001	1.44522	1.96632	1.53883	1.27357	0.275563	-0.0240455	1.28841	1.31598	1.05116	1.5027	1.89525	0.549935	1.27339	1.0391	0.883436	0.746945	0.700543	0.944518	1.15825	0.221238	0.0422685	0.560468	0.0827886	-0.299032	-0.27025	1.19777	0.902074	0.405172	0.232902	-0.229016	1.22742	0.368499	0.546788	1.17179	0.857312
ENSDARG00000099148	bzw1b	1.37474	2.88212	1.39926	1.54831	1.9027	0.444842	0.994901	-1.34465	-0.856761	1.08079	1.05063	0.727967	0.90912	-0.295904	0.261046	0.924039	0.561017	-0.132215	2.77041	1.86869	-1.13894	-0.0956904	-2.04836	-0.120633	0.0770501	1.26647	2.09901	-0.584105	-2.76013	-0.977509	1.39671	1.23222	-0.378512	0.337135	3.21098	1.25613	0.244983	-1.14006	-1.39327	1.06673	0.39501	2.20784	0.595327	0.595705
ENSDARG00000008867	rap1b	1.37178	2.07783	1.95722	0.843787	0.465123	0.790313	0.346156	0.0574503	0.772408	1.13654	1.78637	1.23365	2.15715	3.16353	2.29546	1.31184	1.97681	1.31403	1.49998	1.69861	1.22648	1.60444	1.18569	1.01788	0.792977	0.682454	0.801635	1.27768	0.361038	-0.382737	0.940499	0.0102475	1.38439	0.291655	0.875469	0.742366	0.012366	-0.611474	-0.8818	1.11205	0.251289	0.705545	1.36357	-0.00648403
ENSDARG00000026908	tmed2	1.37034	1.08577	2.23769	0.561189	0.321928	-0.0263858	0.211967	0.434295	1.37307	2.40573	2.64778	1.57131	1.92822	0.903275	0.515765	1.41667	2.1264	0.918616	0.656276	0.979579	1.10858	1.44658	1.59549	0.420872	0.0360493	-0.243813	-0.351686	1.56307	0.429346	-1.09178	0.52039	-0.496636	0.0568101	-0.806241	0.773229	0.957296	1.15676	0.639761	-0.381129	1.44486	0.195261	0.281476	1.18663	0.465887
ENSDARG00000077239	si:ch211-165i18.2	1.37034	0.276893	1.4558	-3.52851	0.0259019	-6.00843	-4.9542	0	-7.59991	-4.97199	0.454523	-2.2	-3.81974	-5.13586	0	-4.15511	0	-11.6375	-10.7177	-10.5957	0	-11.7756	0	-10.2324	-12.1248	-11.3942	-9.44708	0	0	-8.84444	0	-8.35462	-8.52062	-9.03926	-4.12085	-8.90689	0	0	0	-1.56288	-9.2384	-9.76155	-10.2312	0
ENSDARG00000104066	dnaja2a	1.35891	1.18334	1.77913	0.982623	0.84276	0.456457	0.130612	0.265287	0.713537	1.44781	1.45741	0.802804	1.23741	0.0906454	0.147226	1.22889	1.41504	0.681295	0.951652	0.919237	0.255257	0.963748	0.744871	0.406694	0.255694	0.282424	0.479213	0.638287	-0.0297771	-0.419112	0.805272	0.538179	0.264016	0.186247	1.30815	1.18917	0.946229	0.0557094	-0.0833557	1.27494	0.766356	0.986642	1.53158	0.690953
ENSDARG00000000796	nr4a1	1.34874	1.15663	0.863138	0.951487	2.15943	-2.28961	-2.48659	-5.51457	-3.15697	-3.08746	0.96144	-2.02385	-1.6721	-1.10376	-2.67094	0.567483	0.624009	-0.0177691	1.27562	0.804889	0.162348	0.271854	-2.50779	-0.399926	-0.649541	-0.344686	-0.112437	-6.54604	-6.7095	0.555012	1.96932	2.09728	-1.52344	0.623852	1.88145	0.729734	-5.53812	-0.28998	-5.09592	1.05756	0.391232	1.5916	0.587361	1.00323
ENSDARG00000045352	cst14a.2	1.33665	0.881521	2.10735	0.678894	-0.269321	0.967419	0.335823	0.53294	1.35465	1.37878	2.82514	1.04694	2.09624	1.07203	1.21042	0.84748	0.979069	0.934814	0.409028	0.963653	0.600393	1.31434	0.062061	0.632346	0.321799	-0.282081	-0.584963	1.30224	0.59931	-1.21266	-0.059501	-0.482198	-0.747479	-1.06916	0.192962	0.169925	-0.417109	-0.422631	-1.2783	1.15237	-0.793868	-1.06285	-0.35317	-0.254005
ENSDARG00000057698	ctsd	1.32554	3.13076	1.78393	-0.675771	0.746344	2.02155	-0.959843	-1.04023	-0.883951	-3.28011	2.08466	3.05304	-0.70044	-1.3917	-2.27501	0.169304	0.105855	-0.0228207	-0.0355597	0.493065	-0.337223	0.410504	-0.213174	-0.291006	-0.652584	-0.78594	-0.557326	-2.7971	-2.67266	-3.57143	-2.35634	-2.51331	-2.73272	-2.82981	-0.597284	-0.979113	-4.80116	-3.14319	-3.94536	-0.00619449	-2.25147	-1.89737	-1.91381	-2.34147
ENSDARG00000040623	fosl2	1.32445	1.10513	1.09099	0.458384	1.3468	-0.492729	-0.598845	-0.486509	0.381654	-0.0249669	0.980045	-0.895417	-1.35579	-1.67119	-1.19094	-0.249324	-1.11103	-2.11986	0.790118	0.304011	-2.1952	-2.08038	-4.70044	-2.13176	-2.24365	-1.19821	-0.405424	-1.49679	-4.48002	-2.71287	0.586581	0.317809	-1.43051	-0.688875	2.21372	0.643856	-1.26014	-0.357508	-3.11773	1.73567	0.197666	2.55473	-0.430321	-0.357956
ENSDARG00000006766	snd1	1.32247	0.569995	1.48081	0.0357443	-0.189661	-1.31727	-0.994194	0.274262	0.697577	0.978626	1.40629	0.31719	-0.0465426	-0.837205	-1.16398	1.00325	0.761688	-0.59143	-0.426506	0.0331775	-0.771993	0.477942	0.475199	-1.42426	-2.15035	-2.21678	-2.07494	-0.343097	-1.1204	-1.53864	0.482648	-0.584228	-1.06324	-1.33622	0.704275	0.626439	-0.305463	0.267524	-0.919602	1.20668	0.0115292	-0.0619788	0.564818	0.232523
ENSDARG00000005423	pgam1a	1.32079	1.2979	2.05638	0.676838	0.199815	-0.611824	-0.779271	0.726286	1.34443	1.80331	2.16144	1.43226	1.30313	-0.485099	-0.579013	0.739569	1.47072	-0.0271977	0.933375	1.08815	0.392488	0.420684	-0.194912	-0.306866	-0.418272	-0.306732	0.0803938	0.822227	-0.15756	-0.356604	1.36122	1.26621	-0.302661	-0.0580513	1.56279	0.84549	0.443728	-0.127598	-0.392159	1.11719	0.189633	1.17398	1.12137	0.403671
ENSDARG00000092903	zgc:153317	1.31652	1.34176	2.27698	1.04614	0.330267	-0.616111	-1.16303	0.263786	1.31597	0.724179	1.84888	0.815835	-0.220339	-0.550901	-1.70941	0.344462	1.0906	-0.0660149	0.429529	0.902876	0.718229	0.436278	-2.01594	-0.342157	-0.363632	-0.676518	-0.490949	-0.238204	-0.307738	-1.60923	0.0048494	-1.4082	0.964708	0.0938804	1.10483	0.489714	-0.419875	-0.274439	0.441372	1.87194	1.21312	1.31593	2.18214	0.0128813
ENSDARG00000038141	atf4b	1.30475	1.48596	1.37879	0.998354	2.24241	0.579661	0.608046	0	-5.51245	-3.46297	1.51124	-0.574399	-1.3831	-1.53655	-3.74894	1.43812	0.890571	1.02369	2.10788	2.02163	-0.119361	1.18566	0.280108	0.970009	0.851618	1.17661	1.42969	0	0	-0.158722	1.75435	1.34293	0.397499	0.489192	1.80627	1.29646	-4.86005	-8.98868	-4.98489	1.04563	0.755622	1.52183	0.805639	1.06019
ENSDARG00000090912	npc2.1	1.30405	2.54597	1.82045	2.1591	0.758754	1.54999	0.0983717	0.286881	0.773496	0.936753	1.91553	2.0556	1.44057	0.860526	0.604699	0.766629	0.97152	0.800482	0.637675	0.751898	0.737681	1.25661	0.772976	0.509046	0.196315	-0.127994	-0.16786	0.591239	-0.15862	-1.17753	-0.208695	-0.416017	-0.711655	-0.971827	0.364449	0.00450139	-0.696822	-1.23714	-1.73978	0.715293	-0.970898	-0.935003	-0.498206	-0.870163
ENSDARG00000101169	grap2b	1.30255	0.904094	1.55347	0.461972	0	-1.80876	-1.91528	0.511595	0.851298	0.105652	1.17098	0.0105633	0.020985	0.452702	-0.596935	0.956536	0.951704	0.533646	0.379039	0.680982	0.0423315	0.864635	0.0846624	0.348544	0.291766	0.212904	0.291009	-0.0312134	0.219606	1.92245	2.29348	1.69296	-0.429183	1.01008	0.9137	1.07325	-0.608964	1.04818	-0.450915	0.96939	0.465366	0.175823	0.819308	2.20332
ENSDARG00000089043	ptpn6	1.29632	1.36024	2.02577	0.717422	-0.256775	-1.35022	-2.52793	0.0513721	0.875314	1.06228	1.82804	1.59957	1.70058	1.41934	0.802236	0.591154	1.46858	0.960871	0.447231	0.90835	1.05961	1.02408	0.910058	0.848064	0.70654	0.629733	0.601858	1.19318	-0.188644	0.306995	0.624885	0.327207	-0.634922	0.500624	0.340592	0.125155	-0.961199	-0.666757	-2.15482	0.985088	-1.02147	-0.778558	-0.201934	0.17638
ENSDARG00000111188	cdaa	1.29481	1.4007	1.54752	-1.78208	-0.201634	-3.3266	-2.98841	0.348374	0.420373	0.369234	1.55991	1.40881	1.13446	-2.27987	-1.30415	-1.60937	-1.44908	-0.542793	0.899791	0.981705	-0.406709	-2.12097	-2.11548	0.0830117	0.494306	0.993284	1.53306	0.137348	-1.18054	-5.11955	-2.40696	-3.61765	-2.79952	-2.98941	-0.462926	-1.70722	-5.12309	-0.680346	-6.65232	-2.65721	-5.87276	-4.20696	-4.25394	-5.47897
ENSDARG00000002632	anxa11b	1.2799	0.866475	1.73219	0.837356	0.204358	0.34839	0.510349	0.259272	0.843031	0.929345	1.73538	0.870832	0.653197	-0.455539	0.179169	0.892798	0.92381	0.786111	0.412894	0.821338	0.249246	1.02953	1.11791	0.462807	0.273442	0.0401729	0.0894878	0.296663	-0.0806458	-0.734759	0.195072	-0.443724	0.068096	-0.379266	0.362476	0.260528	-0.479231	-0.662255	-1.1214	0.851358	-0.396538	-0.203131	0.467483	-0.135564
ENSDARG00000054191	pgk1	1.2797	1.10398	1.91083	0.152825	0.560361	-0.000934086	-0.382444	0.682011	1.23377	1.84524	1.99165	1.48449	1.59199	-0.260083	-0.379704	1.23997	1.69265	1.09855	1.15961	1.37006	0.939689	1.34073	2.0391	0.897989	0.729516	0.67038	0.784538	1.25414	0.457313	-1.47134	0.173698	-0.658808	-0.194189	-0.432394	1.05927	0.650573	0.378352	0.0211439	-1.12507	0.998454	-0.135117	0.343703	0.964766	-0.349689
ENSDARG00000005162	tpm3	1.27939	1.02189	2.04832	0.395994	1.02847	0.882849	0.936828	0.355439	1.25262	1.60254	2.32794	1.36071	0.890236	0.423629	0.0353331	1.83371	2.55598	2.09639	1.59776	1.75314	2.0432	2.35793	2.98306	1.83266	1.70218	1.48902	1.57575	1.16286	1.48475	0.0564226	0.692571	-0.179691	0.658046	-0.0952819	0.374927	0.939383	0.281203	0.236523	-0.483572	1.00309	0.0655516	-0.32172	1.07256	0.227006
ENSDARG00000099664	selenof	1.26875	1.0055	2.2254	0.673747	0.407175	0.419233	0.61376	0.657068	1.68491	2.62564	2.7905	1.83288	2.51241	1.5618	1.35726	1.19189	2.10654	0.594591	0.426982	0.870863	0.907606	1.27747	0.331409	0.17405	-0.173483	-0.429854	-0.4036	2.02508	0.481687	-0.680655	0.846377	-0.408198	0.279472	-0.494297	0.475724	0.780485	1.38867	0.676651	-0.266075	1.15682	-0.126467	-0.00833448	1.12413	0.164884
ENSDARG00000026845	rhoaa	1.26721	1.09057	1.82718	0.673747	0.553254	0.754784	0.460489	0.41819	1.24401	1.31057	1.93556	1.19606	1.13446	0.521777	0.580983	1.0779	1.41169	0.687353	1.04927	1.34716	0.381538	0.987395	1.2303	0.498686	0.36257	0.390031	0.67229	0.961758	0.285829	-0.66343	0.553865	-0.164792	0.327222	0.189557	0.875469	0.996991	0.296452	0.030906	0.0300572	1.26236	0.598738	0.664714	1.31133	0.857312
ENSDARG00000016939	itgb2	1.2632	0.848058	1.70912	0.467931	-0.429044	-1.41847	-1.50299	0.819157	1.35428	1.3318	1.72247	1.26995	1.58261	1.63126	1.06413	0.522833	1.45131	1.10888	0.956957	1.18993	1.64343	1.09552	1.87807	1.11271	1.23991	1.23789	1.54231	1.21847	0.900379	-1.89154	-0.534839	-1.2601	-0.589881	-0.666941	0.108365	-0.120621	-1.10516	-0.403722	-1.86942	0.215488	-1.36614	-0.911364	-0.813369	-1.46105
ENSDARG00000056615	cybb	1.25223	0.463837	1.56513	-0.0899325	-0.422024	-3.15876	-3.31034	-0.0835234	0.576884	0.860904	1.47006	0.91042	0.584375	-0.762911	-1.3339	0.327502	0.43274	0.314301	0.55437	0.857804	0.0901978	0.170931	1.44349	0.263434	0.254611	0.499296	0.908635	0.693429	-0.72513	-0.860817	-0.995151	-0.906156	-4.73926	-4.21908	0.0782252	-0.196084	-1.48501	-2.53747	-5.73978	0.609883	-4.30222	-3.91606	-2.3547	-2.71344
ENSDARG00000009134	hlx1	1.24984	-1.15347	1.65937	-0.468094	-0.553936	-0.664133	-3.03533	0.236493	1.24126	1.5	1.50399	0.427421	0.00702898	-1.10376	-1.3953	0.584342	0.678814	0.238795	-1.89431	-1.16632	0.155936	0.665518	0.157541	-0.101529	-0.312189	-0.872594	-1.1102	0.441385	-0.173018	-6.15639	-4.30743	-6.93958	-3.0368	-3.8946	-1.56063	0.477893	0.0103124	0.432328	-2.57487	1.61494	-1.92762	-2.45321	-0.636897	-2.47897
ENSDARG00000021059	alas1	1.24765	1.65721	1.16396	0.317645	1.19068	-0.776407	-1.11499	-0.0273073	0.0175546	-0.00354036	1.09212	1.24883	0.34742	-0.242501	-0.561311	0.000930471	-0.00893312	-0.457	1.47646	1.33076	-0.899749	-0.457067	-0.39927	-0.502375	-0.462544	0.035212	0.748084	-0.581536	-2.03415	-2.66564	-0.283582	-0.892455	-1.2306	-1.46467	0.870849	-0.435215	-1.16889	-2.3092	-2.44057	-0.458119	-1.4692	-0.399607	-0.263995	-1.23104
ENSDARG00000098293	si:dkey-27i16.2	1.24348	2.72125	1.13254	2.58139	0.69883	-1.35977	-1.14684	0.65019	0.951315	1.06567	0.840934	1.67889	1.74013	-0.710941	-0.0608822	1.66375	0.318361	0.521395	2.73842	2.71801	-0.879849	0.969854	-1.62515	0.284018	-0.0442831	0.585409	1.39265	1.14822	-0.140168	-0.0292389	1.57521	2.36506	-1.37596	1.18805	3.435	1.54895	-0.0356239	-0.0564699	-0.438284	1.62198	0.485059	2.04036	0.375184	0.857312
ENSDARG00000092115	eif4a1a	1.24254	1.94821	2.14326	1.03574	1.09849	0.492081	0.922321	-0.635428	0.592996	2.85798	2.2191	1.68499	1.96614	0.155446	0.875553	1.31034	2.37153	0.0726301	1.92392	1.32128	0.0248441	0.55978	-0.485427	-0.234889	-0.535116	0.268919	0.755449	1.29736	-0.668124	-0.373672	1.87182	1.83603	0.471612	0.207479	2.32023	1.54071	2.08051	0.283945	0.178337	1.36983	0.908702	1.87462	2.3798	1.11796
ENSDARG00000062326	hmgn7	1.23992	0.725504	1.96217	1.26523	0.449896	-0.379072	-0.20098	-0.270991	0.861055	1.63136	2.09546	0.500724	-0.0248747	-0.629972	-1.56131	1.44805	1.86635	1.35779	0.658449	1.05376	0.992822	1.82442	-1.27898	1.06019	0.777796	0.434339	0.153449	0.217729	0.432871	0.209331	1.31901	0.550269	0.641143	0.0139853	1.47633	1.80219	0.959062	0.256868	0.49084	1.88555	1.35319	1.27634	2.3851	2.19204
ENSDARG00000015164	mknk2b	1.23594	0.618576	0.589993	0.56453	1.19981	0.551267	0.688758	0.55888	-0.422493	-1.77761	0.463749	-0.504473	-1.33342	-1.36609	-1.42701	0.500638	-0.0793225	-0.265754	-0.238907	-0.0126409	-0.62673	-0.222941	-0.26939	-0.34482	-0.347923	0.0294465	0.31225	-1.31508	-1.36047	0.158996	0.857143	0.396927	0.644916	0.712073	1.32582	0.788338	-1.26511	-0.506885	-0.462493	0.586198	0.863066	1.56712	1.28399	0.738259
ENSDARG00000054272	caprin1b	1.22772	0.997516	0.911434	0.71542	1.04629	-0.443644	0.186633	0.791293	0.692984	0.273018	0.648036	-0.224569	-1.23064	-1.15401	-2.16398	1.12091	0.901736	-0.139429	0.76765	0.69631	-0.195204	0.106651	1.3779	-0.271333	-0.0954803	0.204556	0.47178	-0.628499	-0.140168	-0.929561	0.60586	-0.120997	-0.142324	0.217242	2.00465	1.52878	-0.136676	1.07336	0.722722	1.45932	1.58753	2.00104	1.79738	1.24895
ENSDARG00000017121	mafba	1.21722	1.6915	1.29015	-1.98202	0.407175	2.56711	-0.0593785	0.267536	0.404308	-0.41033	0.636864	0.582514	0.746447	0.462264	0.96988	-3.57568	-5.92481	-7.99367	-7.39575	-6.3478	-6.33271	-8.60569	-7.50779	-8.14496	-8.53981	-7.58684	-6.27716	-1.22011	-4.98252	-6.01437	-7.21432	-5.61765	-2.53763	-4.84944	-1.83771	-4.65896	-2.98558	-2.74076	-4.54996	-0.0111693	-4.44299	-4.6118	-2.09679	-6.21594
ENSDARG00000017602	ccng2	1.21563	1.98747	0.720007	1.32948	1.30087	-1.29418	-0.312145	-1.18442	-1.56099	-1.5025	0.935978	0.276698	-0.475596	-1.30399	-2.74894	1.37205	-0.270176	0.790175	3.60397	3.08996	-0.840855	0.524742	-0.73961	0.9116	0.810582	1.60281	2.19692	-0.941175	-2.1881	-1.91765	0.289507	-0.515413	-1.97759	-1.62775	2.63948	0.691162	-4.58703	-1.1749	-3.73978	-0.00247461	-2.18479	-0.46808	-2.73138	-1.99354
ENSDARG00000010965	psma8	1.20665	1.06405	2.04666	0.74222	0.120294	-0.291895	-0.0608948	0.411426	1.2789	2.80432	2.54857	1.75528	2.88571	1.34699	1.38492	0.998137	1.27609	0.434602	0.18319	0.735753	0.193987	0.991333	-0.159066	0.081029	-0.217877	-0.547137	-0.635441	2.0918	0.157459	-0.371866	1.40223	0.395811	0.101433	0.0271638	0.989384	1.28417	2.16831	0.531934	0.372007	1.53187	0.769269	0.75661	1.47959	1.34376
ENSDARG00000018283	cyba	1.20633	2.02291	2.12647	1.75251	0.0664012	-1.08164	-1.24339	0.424922	1.00603	1.71344	2.54776	2.55377	2.40143	0.344402	0.548742	1.17426	1.51086	1.42679	2.28056	2.28797	1.38016	1.4015	1.86942	1.3697	1.31142	1.37461	1.72826	2.15825	0.524616	0.347026	1.30335	0.971064	-1.10699	-1.53048	1.31054	0.58396	0.012366	0.168662	-1.60023	0.881197	-0.85936	-0.13493	0.131818	0.348847
ENSDARG00000012450	vmp1	1.20601	1.54913	1.23068	-0.833919	-0.114171	-1.8999	-1.9098	0.0763881	0.639089	-0.472753	0.425306	0.142019	0.939748	-0.132261	-1.01197	-1.70323	-0.672147	-2.06294	-1.53032	-1.80456	-1.15479	-1.96504	-2.22239	-2.07255	-2.11494	-2.11111	-1.89249	-0.721609	-3.31482	-2.36871	-1.65973	-2.33967	-2.58988	-2.23513	0.0870148	-2.06769	-1.2902	-1.97746	-3.6845	0.378892	-3.24885	-2.55698	-1.69206	-1.99354
ENSDARG00000043484	ube2d2	1.20504	1.02786	1.82511	0.750066	0.619396	0.470004	0.401155	0.351204	0.995345	1.97323	1.82536	1.15599	2.11018	0.898	0.957654	1.10585	1.51709	0.852694	1.00598	1.1531	0.583769	1.18349	-0.106915	0.604024	0.455962	0.437904	0.594576	1.41718	0.216745	-0.310898	0.719372	0.211437	0.410119	0.297245	1.02225	1.26616	1.48276	-0.182941	0.198329	1.2502	0.634093	0.766414	1.61623	0.977177
ENSDARG00000071336	mif	1.18232	0.564785	2.06549	0.210831	0.296617	-0.751041	-0.464348	0.420213	1.12119	2.25831	2.53085	1.19106	1.25818	-0.211763	-0.304153	0.589918	1.06103	0.36546	0.202676	0.374382	0.411453	0.892167	-0.766328	-0.022054	-0.230708	-0.688562	-0.915702	0.84914	-0.178925	-1.18306	0.899423	-0.37543	-0.206602	-0.440279	0.534155	0.738768	1.45585	-0.0623887	-0.107694	1.17198	0.202305	0.252469	1.34621	0.650311
ENSDARG00000075758	ywhabb	1.15559	1.08552	2.04477	0.831822	0.619396	0.625172	0.80486	0.100137	1.28997	2.04439	2.5325	1.61296	2.00352	0.954143	0.932886	1.12262	1.59581	1.0872	0.812242	1.15603	0.831193	1.38757	1.57701	0.767051	0.568937	0.45521	0.632402	1.48677	0.350637	-0.352146	0.788496	0.0883268	0.516242	0.122815	0.754793	1.0711	1.16416	0.162332	-0.0480371	1.23058	0.488468	0.255257	1.43589	0.654427
ENSDARG00000100729	tln1	1.14567	1.75856	1.69631	1.42936	0.0259019	0.821822	0.754025	0.65306	1.17323	1.1964	1.55074	1.31359	1.69678	1.93796	1.63188	1.36014	2.34197	1.47001	1.6418	1.91058	2.07158	1.67715	1.61374	1.33613	1.25122	1.17043	1.32551	1.2491	1.23524	-0.247426	0.843673	0.308348	1.09317	0.605271	1.28542	1.00225	0.417623	0.399333	0.155037	0.970021	0.208519	0.604224	1.4252	0.442274
ENSDARG00000033501	tsc22d3	1.14399	-1.25248	0.603324	1.07141	0.549687	-8.27146	-4.36923	0	-10.5999	0	-1.66482	-5.11629	-8.67772	-7.77972	0	-0.841496	-8.92481	-0.342336	-6.71768	-7.20341	-8.65464	-0.322854	-2.64981	-0.532848	-0.314196	0.000535919	-0.00552228	0	0	-0.133255	0	-1.88973	-6.71326	-0.837138	-4.78136	-1.81943	0	0	0	-0.412156	-1.99706	-8.76155	-9.23122	-0.681959
ENSDARG00000099465	rnf213a	1.13658	2.33445	1.75843	1.78772	0.359081	0.567741	-0.107139	-2.21759	-2.22053	-1.67243	1.1843	0.792953	-0.324573	-0.811053	-0.333901	0.651061	1.47926	0.00587473	0.338961	1.46159	0.960074	0.280689	-0.713379	-0.137024	-0.0363105	-0.00348834	0.199775	-2.88307	-3.09988	0.52042	1.28752	0.974058	0.680893	0.578665	1.48995	1.05673	-2.41159	-3.11832	-2.49185	1.00555	0.601768	2.06797	1.86944	0.00645502
ENSDARG00000029663	rab1ab	1.13624	1.23498	1.8529	0.398493	0.309328	0.702378	0.235628	0.144862	0.976099	1.82842	2.00554	1.5422	1.97423	0.537693	0.746473	1.29411	2.27179	1.07811	1.25351	1.38012	1.20023	1.46548	1.04679	0.776883	0.518187	0.332875	0.417619	1.4458	0.634031	-1.35794	0.465161	-0.390757	-0.263231	-0.68777	0.696986	0.61863	0.394189	0.0665977	-0.924397	0.938761	-0.407219	-0.00166305	0.604829	-0.562495
ENSDARG00000059298	spcs1	1.12812	0.415864	1.97388	0.10621	-0.0806185	0.318001	0.130612	0.31904	1.20381	1.82842	2.37943	0.973664	1.53903	0.447897	0.507402	1.01987	1.68713	0.627645	-0.0612516	0.203558	0.802745	1.32587	-0.141472	0.172455	-0.177131	-0.551844	-0.816513	1.28404	0.284268	-0.727811	0.609048	-0.789832	0.249219	-0.608809	-0.0791312	0.702288	0.717376	0.510165	-0.487115	1.23899	0.0429012	-0.675415	1.07655	0.227006
ENSDARG00000070386	krtcap2	1.1254	0.623417	2.34447	0.0325311	-0.177787	-0.334825	-0.110275	0.331992	1.46045	2.89125	3.13209	1.78777	2.29741	0.81647	1.04114	0.988318	1.84006	0.0760708	-0.00343091	0.486758	0.744108	1.07086	-0.937939	-0.661142	-1.22919	-1.67395	-1.85214	1.86947	-0.0254163	-1.51652	0.567041	-1.28137	-0.421271	-1.6534	0.0433425	0.282934	1.12199	0.695187	-1	1.28613	-0.913705	-1.05592	0.584963	-0.524775
ENSDARG00000074851	s1pr4	1.12301	-0.576714	0.455469	0.273416	-0.889356	-3.336	-3.09622	-1.16408	-1.50452	-3.46297	0.150417	-1.33339	-1.16597	-3.84898	-4.11151	-1.58403	-1.02999	-0.0299691	0.679463	0.119809	-0.0734354	-1.74494	1.1252	0.756796	1.29809	1.90573	2.27942	-0.589258	-2.32669	0.188673	-0.271805	-0.223617	-1.61073	-0.653399	-1.11717	-1.5362	-5.63766	-4.34483	-5.41785	-2.89397	-3.40357	-1.91606	-4.34858	-1.67162
ENSDARG00000035719	arl5c	1.11903	1.93939	0.515352	1.48095	1.2134	-0.683498	-1.42672	-2.87567	-2.8652	-2.21299	0.560446	-0.944797	-0.378512	-1.0518	-1.36427	-0.513244	-2.71536	-1.97486	1.1286	0.168319	-3.36923	-1.95703	-3.18587	-1.98568	-2.41224	-1.17624	-0.0932013	-2.55609	-5.50139	-0.0108513	1.14543	2.0011	-1.52344	-0.0720355	2.17246	-0.762232	-4.74458	-1.43026	-4.09592	0.184276	-1.50474	-0.31034	-2.01205	-0.443348
ENSDARG00000019062	arpc5b	1.11835	0.561986	1.67753	0.92574	-0.493815	-1.51124	-1.50299	0.39163	1.0756	0.0280144	1.39548	0.476897	0.67322	1.03806	0.125531	1.0902	1.29798	1.59654	0.331491	0.781758	1.26869	1.84484	1.70652	1.32468	1.19067	0.889038	0.870329	0.46519	0.817033	-1.78675	-1.72247	-2.41602	-1.37087	-1.28688	-0.741203	-0.415037	-1.92932	-1.09387	-2.62084	0.855122	-2.05544	-2.89119	-0.959758	-1.65115
ENSDARG00000028106	glrx	1.11698	1.23978	1.725	1.00738	0.208888	-0.43352	-0.24339	0.502076	1.13141	1.48239	2.05521	1.11967	0.0157673	-0.531792	-0.8314	0.830831	0.133179	0.591438	0.800977	1.4934	-0.341753	0.941423	0.185692	0.297742	0.109751	-0.150426	0.0712421	0.208851	0.244697	-0.121826	1.9098	0.684302	-0.534777	0.32542	1.17096	0.856322	0.130524	0.305936	0.108842	1.13193	0.463102	0.964241	0.267628	0.780301
ENSDARG00000070792	lrrc15	1.1023	0.176284	1.32202	-0.46355	-0.759796	-1.33365	-2.56188	-1.26448	-0.954254	-1.10257	1.4188	-0.343703	-2.04836	-3.09322	-4.3339	0.771545	0.577025	0.757334	-0.0461354	0.29416	0.364955	1.12224	1.02748	0.409405	0.215082	0.103657	0.386861	-1.80307	-1.7682	-4.03709	-3.00487	-3.98538	-3.4872	-2.10557	-0.587079	-0.327575	-4.49082	-3.59637	-4.73978	-0.838755	-2.54438	-2.18035	-2.2256	-3.04601
ENSDARG00000018524	midn	1.09815	0.918754	0.848709	0.574506	2.43547	0.927719	0.123954	-0.836501	-0.45653	0.191761	0.849757	0.351472	0.0348074	-0.962736	-0.652077	0.580612	0.540754	-0.312506	0.832108	0.78879	-0.220008	0.149944	-0.530515	-0.563979	-0.600226	-0.276552	0.318341	-0.479948	-1.00906	-1.83197	-0.754888	-1.59973	-0.263231	-0.123756	0.95182	0.499314	-1.45066	-0.283052	-1.31772	0.302763	-0.351301	1.02349	0.182407	-0.452172
ENSDARG00000009950	edf1	1.09259	1.09226	1.63154	0.661319	0.789321	0.97409	0.665107	0.643279	1.12076	2.02106	1.85765	1.33831	1.18414	0.306417	0.612518	1.12347	1.48882	0.581487	0.624398	0.938579	0.665036	1.02489	-0.241008	0.273887	0.0638213	-0.0402209	-0.0511921	0.963518	0.607133	-0.537623	0.593036	0.0462627	0.517614	0.14809	1.18591	1.2075	1.13147	0.659673	0.435145	1.37604	0.762787	1.12491	1.58336	0.953988
ENSDARG00000094854	ms4a17a.9	1.08141	0.230406	1.81408	-3.22184	-1.28835	0.215573	-0.742308	0.460743	0.726517	1.27155	2.18325	1.50101	1.37892	-2.50359	-0.44313	-3.31265	-7.92481	-8.3896	-6.71768	-7.13629	-7.65464	-7.77561	0	-8.32553	-7.95484	-7.14627	-5.38819	-0.31295	-7.17516	-7.42941	-6.62936	-7.93958	-5.52062	-8.57983	-2.84074	-6.73697	-3.71709	-3.83894	-7.56986	-0.312839	-7.41528	-7.59163	-6.64626	-6.21594
ENSDARG00000059357	sarnp	1.08071	0.288679	1.41102	0.0212285	-0.250543	-0.670064	-0.570492	0.985045	1.1424	1.71882	1.45857	0.869047	1.27211	0.0146965	-0.124447	1.04219	0.654503	0.556919	0.805886	0.921454	0.0527231	0.99526	0.337695	0.28451	0.17014	-0.200669	-0.336817	1.109	0.763716	-0.490807	0.510195	-0.348992	-0.871363	-0.577782	0.541731	0.725196	0.891492	0.489074	0.104925	1.06526	0.05055	0.000830806	0.123028	0.552247
ENSDARG00000100742	reep5	1.07696	1.38642	1.80755	0.865619	0.48019	-0.246877	0.857178	-0.143014	1.06675	1.9642	2.25509	1.36293	1.30385	0.153971	-0.260652	1.65698	1.99181	1.54572	2.33659	2.44474	1.34677	1.8131	1.65208	1.26556	1.09395	1.07799	1.19045	1.25917	0.62512	-1.23137	0.808049	-0.341527	0.0568101	-0.10594	1.99852	1.11409	0.333062	0.152145	-0.823901	1.44395	0.00659938	1.22571	0.961688	0.323221
ENSDARG00000070822	cnp	1.07508	0.903504	1.72431	0.186463	-0.201634	-0.359771	-0.0977708	0.283922	1.07781	1.66631	1.84535	1.05206	0.253018	-0.225131	-1.06088	1.51145	2.43987	1.72701	1.3085	1.82962	2.05445	1.81661	2.21672	1.61258	1.56915	1.3269	1.31336	0.833823	1.32012	-1.1135	-0.03441	-0.787294	-0.0287656	-0.763719	0.71514	0.918863	0.575965	0.361149	-0.293731	1.26956	-0.0518143	-0.113194	1.31423	0.254383
ENSDARG00000012729	hcls1	1.05973	1.30059	1.75232	1.14689	-0.408085	-1.63919	-2.17284	0.708187	1.26234	1.36375	1.6904	1.5253	1.83551	1.64969	1.22069	0.633769	1.69632	1.27601	0.589524	1.74802	1.66954	1.37842	0.706524	1.12293	1.04688	0.816781	0.736139	1.41911	1.06438	-0.464585	0.277534	-0.371623	-0.381067	-0.0695155	0.451796	-0.333243	-0.755017	0.337745	-1.812	0.559604	-1.68795	-0.857669	-0.81971	-0.572081
ENSDARG00000042876	abracl	1.05116	1.0464	1.95001	0.944666	-0.665581	-0.427228	-0.594447	0.294988	1.0879	2.73962	2.60621	2.06088	2.17403	1.18245	0.945323	1.1693	1.84668	1.40122	1.7057	2.035	1.20023	1.62059	1.0391	1.20051	0.964352	0.625049	0.692894	2.03307	0.778202	-1.24536	0.995134	-0.265387	-0.745832	-0.312618	0.835248	0.317111	1.32151	-0.684904	-1.39105	0.771051	-0.791958	-0.199309	0.3272	-0.114399
ENSDARG00000076229	mrtfab	1.0429	-0.173549	0.475378	0.0659173	-0.777608	-2.37907	-1.58787	0.147307	-0.906426	-1.68374	-0.428843	-1.33545	-3.21829	-2.4851	-3.3339	0.877681	0.467505	0.99501	1.12035	1.41865	0.644572	0.976979	1.00396	0.868241	0.884886	0.724746	0.543021	-1.46803	-0.55346	-2.94291	-1.57046	-2.28137	-2.53193	-2.34229	0.214271	-0.162057	-3.23556	-1.1091	-3.78558	-0.0715952	-2.57143	-1.75874	-1.62389	-2.27734
ENSDARG00000019881	bsg	1.0352	1.73448	1.57531	0.664436	0.976284	1.3896	1.37111	0.0565835	0.628305	0.640458	1.58971	1.03385	0.692968	0.257828	0.280809	0.286118	0.125036	-0.113724	0.207136	0.187684	-0.411462	0.156235	-0.31797	-0.271333	-0.367794	-0.261374	-0.00137859	0.0389255	-0.742522	-1.21266	-0.248535	-0.651867	-0.0489435	-0.536927	0.456737	0.398031	-0.373552	-0.793928	-0.989911	0.755025	-0.160767	0.180963	0.321448	-0.0327156
ENSDARG00000103340	clic1	1.03217	0.591565	1.81082	0.79532	-0.281976	-0.305679	-0.730195	-0.152003	0.677956	1.40172	2.266	1.10307	0.955276	-0.0298499	-0.364274	1.31259	1.60266	1.41911	0.601996	1.00419	1.25975	1.75467	1.87807	1.15654	0.976387	0.707453	0.774504	0.929696	0.655012	-0.327869	0.173698	-0.431785	0.801873	-0.0399664	0.0441633	0.695808	0.141825	-0.375816	-0.938881	1.14009	-0.0636711	-0.767198	0.748204	0.323221
ENSDARG00000111939	atf4a	1.03072	1.75448	1.27243	1.15652	1.00261	0.0692773	-0.0146171	0.599913	1.1331	1.5174	1.59287	1.51848	1.2239	0.256454	0.125531	0.842817	0.836739	-0.133953	1.26103	1.49604	-0.515085	0.282381	0.823122	-0.453112	-0.715377	-0.378431	0.0109816	0.528402	-0.350129	-0.425655	2.0157	1.32252	-0.132601	0.190458	1.99279	0.805636	0.5704	0.272235	-0.230006	0.818088	0.350166	1.6832	0.666624	1.12094
ENSDARG00000105116	p4hb	1.02805	-1.89577	1.20488	-0.890737	-0.195635	-3.5273	-3.13402	-8.64386	-5.74193	-5.3505	2.06396	-2.81144	-4.39232	-2.71363	0	1.48343	0	0.489658	-5.10297	-7.50826	-7.65464	1.66383	-1.4634	-0.309837	-0.895949	-1.81866	-3.00968	-8.131	-11.5675	-1.96861	0	-2.45576	-6.06119	-2.30117	-3.68027	0.0689574	-4.58703	-2.42644	-7.41785	1.08899	-0.849394	-6.1177	-10.2312	-0.671617
ENSDARG00000071491	nrros	1.02575	0.0972912	1.03642	0.267961	0.472676	-2.63919	-3.70627	-3.64386	-4.59991	-2.44361	0.950817	-1.08655	-3.30268	-2.75735	-6.91886	1.01528	0.648835	0.906105	-0.137418	0.187684	0.249246	1.13259	1.06206	0.79514	0.744634	0.757139	0.438105	-4.43056	-5.76013	-0.340619	-0.822002	-1.10353	-0.463981	-0.680611	0.0572343	0.303781	-3.80116	-4.98868	-4.63126	0.846554	-0.512318	-1.1955	0.0190772	-0.40002
ENSDARG00000071437	ptprc	1.01917	1.76717	1.33024	1.21154	0.181494	-1.05229	-1.6099	0.443607	0.980817	0.662965	1.28727	1.49611	1.98228	2.66167	1.73219	0.838659	1.68806	0.753444	1.35847	1.67209	1.38016	0.936917	1.18569	0.70991	0.747907	0.8964	1.28904	1.1544	0.845618	0.5395	1.87049	1.22344	0.6937	1.33944	1.50076	0.529821	-0.185272	0.231694	-0.425764	0.367438	-0.303353	0.704015	0.541918	0.369025
ENSDARG00000022303	higd1a	1.01514	2.18116	1.45045	1.09624	2.00261	0.441408	0.9315	-1.87898	-0.349614	1.8812	2.16922	1.02666	2.84707	1.02683	1.80565	1.01941	1.2262	0.0786459	2.30382	1.77932	-0.567173	0.232118	-0.726435	0.0503779	0.132915	0.82709	1.25999	1.48494	-1.5465	-0.488848	2.00121	1.94306	-0.610726	-0.0165472	2.35224	0.936245	1.52653	-1.10604	-1.774	0.758317	0.224648	1.5938	0.369621	0.451766
ENSDARG00000102320	mob1a	1.009	0.495085	1.32165	0.484487	-0.307625	-1.05617	-1.52374	-10.6439	-5.64572	-4.08746	1.43061	-0.636433	-2.54844	-1.8372	-6.91886	1.26226	1.30761	1.29413	0.74738	0.97247	0.790379	1.59167	1.77761	1.04458	0.944682	0.776982	0.984414	-9.71596	-11.5675	-0.258647	0.220309	-0.196428	-0.283409	0.169277	0.241008	0.450661	-6.44501	-9.98868	-5.83289	0.531655	0.210426	-0.226276	0.40359	0.221468
ENSDARG00000079387	si:ch211-102c2.4	1.00358	0.502306	1.45714	0.417092	-0.768674	-2.57102	-3.4464	0.500165	0.775127	0.252387	1.51402	0.75141	0.80811	1.42485	0.251062	-0.664362	0.237579	0.211484	-0.151622	0.273485	0.367732	0.0835362	-1.92283	0.275374	0.335688	0.188183	0.308917	0.598055	-0.170341	-2.0186	-2.4864	-2.56454	-1.68141	-0.531467	-0.0110422	-1.2239	-2.40062	-1.07879	-2.52061	0.21389	-2.76018	-2.39086	-2.23122	-2.21594
ENSDARG00000004954	grna	1.00074	3.39617	1.5384	1.27953	-0.207658	0.437276	-1.89891	0.229588	0.704438	-0.121679	1.4649	2.62425	0.426879	-0.366091	-0.0986843	-2.2582	-2.73499	-3.67753	-3.56793	-2.68283	-3.48471	-3.64633	-3.42033	-3.56709	-3.37993	-3.57402	-3.25069	-0.538542	-3.68484	-1.7232	-0.406964	-0.408198	-2.88399	-3.18751	-0.430634	-2.73697	-2.98558	-2.2338	-3.73978	-0.00930174	-3.2471	-1.73918	-2.08147	-1.96801
ENSDARG00000052842	ppifb	0.999258	0.44492	1.49859	0.237587	-0.415037	-1.17554	-1.67807	0.300124	0.937306	1.04525	1.96307	0.337986	0.922193	-0.982058	-0.918863	1.11404	1.31717	0.448606	0.754507	0.876713	0.322644	0.985525	-0.878438	0.0457381	-0.340951	-0.685542	-0.997247	0.272723	0.120332	-1.44072	0.125531	-0.642663	-1.21684	-0.741199	1.10247	1.11825	0.386292	0.150867	-0.380031	1.26905	0.134293	0.633447	0.814538	0.824809
ENSDARG00000036080	cd81a	0.997895	1.33138	1.4093	1.0831	0.605721	3.40211	2.2686	0.0815101	0.769685	0.563589	1.27815	0.774001	0.671009	-0.303986	1.46915	-0.354879	-0.196892	-1.03066	-0.554027	-0.186333	-0.604787	-0.829435	-1.44154e-15	-1.04198	-0.940512	-0.74404	-0.357853	0.155943	-1.08165	-1.33753	-0.763108	-1.31753	-0.675129	-1.47607	0.401435	-0.459807	-1.37893	1.29903	-1.23595	0.836205	-0.883901	-0.507704	0.307938	-0.713437
ENSDARG00000014159	mtdha	0.991936	0.842533	1.65995	0.434238	0.292355	-0.0301949	0.052831	-2.87567	-2.22053	-1.22948	1.21262	-0.96217	0.159908	-0.700235	-1.36427	1.09063	2.03156	0.583906	0.923472	1.22685	0.872841	1.03717	0.0390998	0.28254	0.153101	0.0644682	0.242332	-1.00516	-3.42282	-1.097	1.517	-0.138679	-0.156484	-0.629871	0.855966	0.668649	-1.35755	-2.97746	-3.64175	0.983526	-0.133302	0.574397	1.22667	-0.10046
ENSDARG00000058593	sri	0.987701	1.85288	2.07596	1.08155	-0.160157	0.0495631	-0.285311	0.189034	1.47155	2.10811	3.03929	2.56938	3.10241	1.18895	1.36654	2.08735	2.3484	2.35643	2.42172	2.79418	1.94342	2.69917	2.60985	2.05724	1.74743	1.47636	1.74829	3.33304	2.06074	-0.877378	0.973033	-0.059996	-0.220266	-0.414466	0.97482	1.3986	1.01646	-0.39436	-0.438284	0.95256	-0.129679	0.206395	0.59135	-0.0527071
ENSDARG00000010384	lpar5a	0.973406	-0.771475	1.1985	-0.545212	-0.665581	-3.38394	-3.2677	0.32625	0.720888	0.278859	0.962254	-0.0642045	-0.158083	-1.54131	-2.3339	0.173437	0.306409	0.187428	-2.32966	-0.990244	-0.107742	0.395879	0.440573	0.0696467	0.164963	0.0606186	0.0607114	0.295265	-0.104979	-1.31827	-1.9855	-1.85743	-0.744186	-0.484193	-0.620512	0.241586	-0.362866	-0.240492	-0.989911	0.408533	-0.570884	0.214297	0.216895	-0.293105
ENSDARG00000040432	klf2b	0.972398	-1.37301	0.627546	-0.836854	0.446064	-1.39127	-3.35428	-0.236588	-0.0871724	-0.617143	0.566882	-0.396401	-2.3831	-4.16501	-3.01197	-2.09821	-1.441	-1.75948	-1.80778	-2.32426	-1.28831	-2.00743	0.136062	-1.52075	-1.34669	-1.07735	-0.641877	-0.994863	-2.68178	-4.73824	-3.35634	-4.41602	-2.39134	-2.75386	-2.90901	-3.54934	-5.19709	-2.1307	-5.12507	-1.50559	-4.451	-3.01336	-3.63131	-4.8009
ENSDARG00000046022	tmed7	0.963036	0.496845	1.42525	0.38973	-0.0263754	-0.327776	-0.281771	0.130931	0.551738	0.96782	1.23704	0.610025	0.992937	0.0340618	-0.177396	0.898302	1.53667	0.952121	0.936064	1.11766	1.06988	1.25264	0.0995357	0.719046	0.582592	0.274469	0.153449	0.715536	0.296318	-0.504594	0.728195	-0.20487	-0.133678	-0.383284	0.447459	0.489714	-0.0292731	-0.457303	-0.880246	0.7243	-0.225028	-0.0141974	0.388082	0.105991
ENSDARG00000059774	dub	0.959224	-0.756491	1.20309	-0.137997	-0.422024	-2.20537	-0.143625	0.506526	1.16122	1.26274	1.03446	0.11441	0.477098	-0.793877	-1.30415	1.45723	1.71362	1.55599	0.361142	0.959105	1.28788	1.84553	0.871584	1.34182	1.22921	0.86496	0.476739	1.16897	1.46955	-0.0457024	0.0048494	-0.40042	-0.540479	-0.104834	0.0701878	1.05601	0.894835	0.629701	0.032534	1.16125	0.330574	0.00497768	1.12137	0.772747
ENSDARG00000018174	gnai2a	0.957696	1.16194	1.60934	0.364397	0.292355	0.339562	-0.105573	-0.325313	0.586201	0.689518	1.69873	1.13647	0.665466	-0.100239	0.092364	0.966573	1.58199	0.945787	1.18733	1.34422	1.04927	1.10302	1.35329	0.763876	0.67896	0.735732	1.06664	0.617193	0.352127	-0.324371	0.777203	0.404717	0.516928	-0.0584082	0.654075	0.4285	-0.793963	-0.687188	-1.05328	0.217084	-0.350598	0.00414926	0.35468	-0.0195402
ENSDARG00000061228	pfdn4	0.955911	0.25557	1.60287	0.0923895	-0.269321	-0.668579	-0.335811	0.376429	1.00788	2.27448	2.08055	0.713616	1.90724	0.105977	0.280809	0.767723	0.796287	-0.237719	-0.280965	-0.141939	-0.57782	0.403677	-1.33787	-0.636231	-0.983938	-1.37739	-1.72143	0.956463	-0.354377	-1.10598	0.232764	-0.304768	-0.719719	-0.580855	0.86807	1.16859	1.86844	0.58212	0.288816	1.53358	0.649285	0.428891	1.2726	0.973887
ENSDARG00000044001	lgals3b	0.946442	-0.68028	1.33097	-0.872551	0.296617	-1.14838	0.33467	-0.686754	0.0248826	-0.0503735	1.49277	-0.490656	-1.48296	-2.3874	-2.67094	-0.246009	-0.146735	-0.563055	-1.40253	-1.16736	-0.834457	-0.171057	-0.649814	-0.748102	-0.903785	-1.34639	-1.6723	-1.19633	-1.32312	-2.53257	-2.43296	-2.8843	-0.869567	-1.57268	-0.866733	-0.547141	-1.74458	-1.0229	-1.5875	0.396374	-0.732746	-1.14868	0.266631	-0.745617
ENSDARG00000098700	il1b	0.942971	3.80416	1.63921	1.77528	-0.195635	-1.84185	-0.612122	-8.05889	-4.55552	0.237468	2.00435	0.981533	1.86917	-0.482803	-1.30415	2.9815	1.35364	2.26922	5.77605	4.57107	0.996416	1.9076	0.823122	2.55012	2.52791	3.63974	4.35735	-0.6153	-4.72199	-4.21347	0.677465	-0.931151	-4.43316	-1.55746	3.31072	1.79528	-5.19709	-3.59637	-6.09592	-1.02872	-3.63278	-0.892729	-2.88249	-3.40858
ENSDARG00000006019	tktb	0.94091	0.130165	1.58527	-0.221844	-0.232008	-1.00843	-0.752072	0.00988459	0.997209	1.86188	1.96753	0.962826	0.630619	-1.46231	-1.52655	1.5862	1.86309	1.3857	1.1403	1.40304	1	1.5829	2.06774	1.13513	0.951046	0.774477	0.775712	0.98967	0.379791	-2.23301	-0.219966	-0.870801	-0.997057	-1.36242	0.944364	1.4446	0.829946	-0.158962	-0.170874	1.12798	0.475577	0.571604	1.30988	0.578478
ENSDARG00000093313	ubb	0.939105	2.03251	1.35785	1.53191	3.75837	1.53396	1.87315	-2.78588	-2.16112	-0.852246	1.31175	0.391191	-0.406257	-0.86384	-1.42701	1.31521	1.84833	1.35133	2.11323	1.91924	1.11355	1.34495	0.0313642	1.26693	1.08682	1.28968	1.35732	-2.05775	-2.66059	-0.202192	1.81359	1.42838	1.10189	0.614479	2.14403	1.42906	-2.26511	-1.94977	-2.30099	0.944553	0.995676	2.28762	1.50307	0.690953
ENSDARG00000008735	atp6ap2	0.928744	1.52969	1.3514	0.602945	-0.201634	-0.437308	-1.33214	-0.795233	0.0175546	0.47478	1.65157	1.25909	2.04167	0.537693	0.532348	0.210912	0.0836161	0.153632	0.694364	0.875952	-0.191112	0.287785	0.0313642	-0.0435231	-0.152506	-0.101873	0.132233	0.725945	-0.798469	-2.17202	-0.159037	-0.286734	-2.1897	-1.73548	0.678072	-0.827406	-1.89812	-2.2338	-3.19289	0.199967	-2.16406	-1.6118	-1.95976	-1.46105
ENSDARG00000040287	ywhabl	0.922623	1.09355	1.84029	1.13646	1.01301	1.20832	0.994171	-0.252613	0.894443	1.95328	2.185	1.33152	1.80761	1.11888	1.12553	1.24312	2.03881	1.17595	1.05917	1.35027	1.0902	1.55741	1.34707	0.83148	0.492929	0.172335	0.156543	1.25342	0.39686	-0.52854	1.02885	0.10618	1.45057	0.251333	0.862496	0.815063	0.885902	0.0760581	-0.133375	1.16538	0.326917	0.407121	1.57815	0.637892
ENSDARG00000090552	si:dkey-7j14.6	0.920271	0.531978	1.15184	-0.652312	0.767992	2.27813	2.355	0.409391	0.742717	0.216318	1.31302	0.364834	0.798014	0.573427	1.76764	-0.615059	-0.231326	-0.93233	-1.08287	-1.24368	-0.784271	-0.483289	-3.70044	-1.07255	-1.05801	-0.89834	-0.589102	0.317461	-1.09479	-2.41818	-1.36883	-2.60866	0.912445	-1.39001	-0.728529	-0.62612	-0.373552	-1.71256	-1.56986	-0.156543	-0.89445	-0.671439	-0.0217678	-1.27734
ENSDARG00000040764	id1	0.913194	1.69823	1.00594	0.161676	0.976284	2.18325	2.12795	0.082362	0.449936	-2.54314	-0.596103	0.0504855	-2.21829	-3.03825	0.125531	-2.7715	-5.60288	-7.42808	-7.39575	-5.31032	-6.65464	-6.49021	-7.50779	-8.23242	-7.26679	-6.96793	-6.17406	-2.11605	-5.02832	-5.11955	-3.30743	-3.19811	-1.05098	-2.58188	-2.07378	-2.50601	-3.56237	-3.33047	-2.60023	0.112907	-2.07234	-0.308281	-1.31236	-2.04601
ENSDARG00000094451	cfp	0.903704	2.56641	1.11424	-1.14708	-0.219781	-0.424719	-1.55332	-0.270991	-0.774954	-4.21299	0.726783	1.13647	-1.77083	-2.49432	-3.11151	-3.50002	-4.67688	-4.75489	-4.32536	-2.66795	-7.06967	-5.26782	-3.6009	-5.16633	-4.91531	-3.99759	-3.45462	-2.2897	-4.77306	-5.53864	-3.08504	-4.8103	-2.79952	-4.00034	-3.1657	-4.73697	-4.98558	-0.48089	-4.36474	-3.24022	-4.79929	-3.50416	-5.32433	-7.8009
ENSDARG00000000069	dap	0.893618	0.0210776	1.60242	-1.02489	-0.0972972	-1.83184	-1.85091	-6.8365	-5.47063	-3.86507	2.06358	-1.76358	-2.25145	-2.40468	-5.91886	0.453836	1.18763	0.550285	0.0751139	0.437355	0.30826	0.829869	0.686962	0.310853	0.160635	-0.0196986	-0.0201197	-6.01552	-8.76013	-4.89543	-3.26012	-4.38499	-1.36075	-2.90484	-0.15624	-0.170489	-5.27509	-7.98868	-6.65232	0.401062	-1.46311	-1.41504	-0.214413	-1.82362
ENSDARG00000088283	si:ch73-248e21.5	0.893484	0.112164	0.855562	-0.472652	0.139403	-3.86547	-3.63227	-2.25154	-1.74504	-1.87801	0.269625	-1.04725	-1.84483	-2.84898	-4.11151	0.399833	0.408343	0.946375	1.54559	1.65842	0.571776	0.7526	-1.31797	1.10213	1.30647	1.67475	1.76926	-2.21612	-2.67266	-2.56729	-1.77138	-2.9623	-0.991188	-0.712271	0.567654	0.0617762	-3.33649	-3.04617	-2.81497	-0.110438	-0.602896	0.380556	0.282506	-0.858385
ENSDARG00000042824	nfe2l2a	0.892285	1.51558	1.02318	0.920534	1.0639	0.766907	0.189187	0.123501	0.379512	-0.284408	1.08242	0.939202	-0.0302612	-0.31824	-1.44154e-15	0.377079	0.565035	0.284868	0.655189	0.929063	0.106915	0.465777	0.29956	0.0883796	0.0195721	0.110872	0.362953	-0.0739103	-0.231532	-1.53055	-0.137504	-0.103529	0.0520815	-1.13613	1.20476	-0.0288397	-1.5685	-0.774366	-1.60279	0.19889	-0.509438	0.321928	-0.0650581	-1.21594
ENSDARG00000089838	fxyd5	0.887612	0.420198	1.34186	0.407202	-0.899071	-2.93518	-2.65958	0.438958	0.862589	1.65849	1.15967	0.749471	0.784783	-0.33885	-1.3339	0.444291	1.00592	0.160941	0.834512	0.94392	0.252255	0.368092	-1.86394	0.121553	0.110349	0.10814	0.348956	0.974909	-0.170341	-1.70945	0.11211	-0.642663	-0.960286	-0.282705	1.10601	0.497187	0.95266	0.206072	-0.161408	0.822638	0.0448617	0.808304	0.913437	0.265189
ENSDARG00000058062	magt1	0.886542	0.13645	1.05086	0.115351	-0.464668	-0.494043	-0.706269	0.38405	0.598532	0.417687	0.821329	-0.0753318	0.286621	-0.250289	-0.492598	0.925019	0.859822	0.511264	0.459743	0.478418	0.328358	0.986356	0.185692	0.141532	-0.103093	-0.477196	-0.728265	-0.00860286	0.147194	-0.593883	-0.100577	-0.710761	-1.13045	-0.926171	0.359181	0.411652	-0.508377	-0.0157049	-0.857138	0.864998	-0.20477	-0.493594	0.204449	-0.135564
ENSDARG00000040528	lgals3bp.1	0.877278	3.45078	2.55472	0.412156	-1.89907	-2.26696	-4.36923	-1.65233	-0.920433	-4.58496	1.68351	1.42772	0.26186	-0.277882	-0.615082	-3.13862	-3.97062	-6.55007	-5.76348	-1.64444	-5.48471	-6.64633	-7.50779	-7.0625	-6.66534	-6.69375	-6.12516	-2.78522	-6.7095	-5.01437	-5.21432	-4.03269	-5.06119	-5.1689	-3.22776	-5.81943	-7.12309	-6.08179	-5.98489	-1.69874	-6.7891	-4.33529	-4.61651	-6.8009
ENSDARG00000103846	hspa5	0.877009	1.63358	2.52764	0.485662	1.05387	1.08916	1.61186	-0.927894	0.493505	2.47478	2.45221	1.81907	3.86023	1.85464	2.5467	1.49636	3.06777	0.215194	0.793582	1.07028	1.24321	0.931533	-0.378512	-0.392823	-0.749728	-1.03664	-1.0764	2.02677	-1.11833	-0.457384	2.91368	0.538179	0.933166	-0.508855	1.44622	0.989442	1.60143	0.40899	-1	1.12599	-0.0272652	1.26497	1.73384	0.437505
ENSDARG00000089307	pmaip1	0.868361	2.21326	0.659513	1.57947	1.05638	-2.18825	-1.02346	-3.08161	-1.56099	-0.944505	0.923494	-0.356176	-0.0611708	-0.398176	-0.561311	-0.844836	-2.41702	-1.99187	0.542067	0.305897	-3.40671	-2.19065	-3.70044	-2.07887	-2.03466	-1.28045	-0.249048	-1.75018	-3.66059	-1.82702	1.05012	1.63028	-2.02476	-1.89715	1.59816	-0.811494	-2.95316	-3.04617	-3.71741	0.0551802	-1.67264	-0.216587	-1.65002	-1.49712
ENSDARG00000044694	fybb	0.865512	1.17029	0.918965	0.61266	-0.244338	-2.21401	-2.76437	0.341274	0.334515	0.0690416	0.566882	0.570482	0.826106	0.485896	-0.0362202	0.588681	1.15334	1.2845	1.3843	1.69415	1.16873	1.2812	-0.507795	1.34572	1.41439	1.51701	1.67855	0.634977	0.934854	-4.57974	-2.85677	-3.87349	-3.10277	-1.49237	0.431862	-0.682889	-3.01875	-0.684904	-4.26405	-0.502088	-5.2384	-3.36067	-3.82183	-3.40858
ENSDARG00000036893	f13a1b	0.861977	0.44005	1.27811	-2.13981	-0.538669	-3.41348	-3.33949	0.410748	0.856955	-0.275821	1.00396	0.359758	0.333508	-2.46684	-2.59694	-1.36683	-0.259477	-1.12035	-1.76639	-1.79806	-0.741747	-1.14716	-1.25987	-1.24587	-1.34505	-1.76029	-1.67449	-1.02248	-2.17946	-5.992	-5.21432	-7.13222	-3.58988	-4.69941	-1.49	-2.17218	-2.74458	-2.63996	-3.89429	-0.0905568	-3.75894	-3.15422	-1.32433	-3.99354
ENSDARG00000098075	sh3bgrl3	0.858706	0.290935	1.38793	-0.100476	-0.632791	-0.420964	-0.804449	-0.206104	0.767502	1.1762	1.67162	0.516773	0.546282	0.412573	-0.218424	1.29487	1.57304	1.287	0.716431	1.13962	1.0107	1.64198	1.39005	0.990525	0.7529	0.398596	0.230049	0.75368	0.512337	-1.26954	-0.387771	-1.29212	-0.867774	-0.87876	0.0556069	0.455053	-0.63766	-0.359328	-1.48239	0.842423	-0.800893	-0.959035	-0.180012	-0.745617
ENSDARG00000017775	atp5mc3a	0.856795	0.867534	1.98028	0.378385	0.330267	-0.0388023	0.655906	0.28244	1.54092	2.89268	2.35608	1.85107	2.75951	0.92072	1.28571	0.793191	1.60169	0.30315	-0.0311759	0.583252	0.152719	0.762093	-0.132755	-0.0716041	-0.441773	-0.721769	-0.800825	1.8261	0.157459	-0.868437	0.968075	0.1439	0.296365	-0.262829	0.979119	1.31409	2.31238	0.438628	0.402965	1.15432	0.50811	0.982442	1.77966	0.909907
ENSDARG00000078824	si:ch211-66e2.3	0.847612	0.579622	0.76707	-2.76521	-0.327165	0.28159	-2.4464	-0.941684	-0.992583	-2.16463	0.925999	-0.64406	-1.11548	-2.95954	-2.45943	-0.498705	-0.104634	1.38596	0.974939	0.865756	1.0266	0.90233	-1.37851	1.4704	1.54799	1.41366	1.23679	0.0686729	-0.659839	-4.02002	-3.30743	-4.93958	0.355898	-0.603592	-1.08271	-1.15535	-4.53812	-5.34483	-4.34746	-1.51087	-2.67089	-2.81904	-3.20885	-3.47897
ENSDARG00000078619	pnp5a	0.846099	2.63092	1.17435	0.303052	0.755662	-1.56549	-0.994194	-2.95736	-1.73883	-0.172579	2.37301	1.3149	0.254495	-1.10024	-2.91886	2.2091	0.669512	1.36537	4.56982	3.91689	-0.203425	0.963748	2.14146	1.52736	1.57697	2.70877	3.65964	-0.232146	-3.29136	-2.68794	1.20985	0.745169	-2.7262	-1.31049	2.38533	1.39346	-2.42265	-2.9226	-4.85714	-0.941848	-2.48455	0.0594255	-1.21163	-1.27734
ENSDARG00000027744	gadd45ba	0.840859	1.19182	0.669917	0.582218	3.21678	1.49042	1.5898	-1.51715	-1.17995	-1.61714	0.505668	-0.12072	-1.15024	-1.91553	-1.16398	0.463319	0.26254	0.0837823	-0.716268	-0.429561	0.395213	0.22051	-1.04836	-0.297993	-0.756261	-0.848265	-0.826252	-2.29811	-1.94726	-0.677305	0.8246	1.67881	-0.21798	0.261091	1.24244	0.491853	-2.2162	-1.53747	-1.74543	0.238724	0.312934	1.07805	1.18452	-0.157044
ENSDARG00000041041	cxcr3.2	0.834768	0.430465	1.08106	-0.649729	-0.394279	-4.61611	-4.66879	-1.37473	-0.972379	0.0588937	1.09063	-0.331337	-2.46827	-2.30399	-3.59694	-0.132486	-0.936128	-0.65882	0.258888	0.0633803	-1.03258	-0.335779	-0.849583	-0.922376	-1.08516	-0.895346	-0.337688	-2.02946	-4.66059	-5.30012	-3.40696	-3.87349	-2.91329	-3.18128	0.35654	0.0888766	-1.50838	-1.78411	-2.60535	1.13193	-0.623129	-0.941372	-0.00480899	-0.357956
ENSDARG00000067717	tomm7	0.831157	0.251406	1.34131	0.0799925	-0.0586759	-0.374223	-0.343172	0.44228	0.887425	1.7622	1.27357	1.0556	1.28228	0.197561	0.280809	0.413874	1.09478	0.0144181	-0.0774315	0.121953	0.0458037	0.458309	-0.39927	-0.198998	-0.252477	-0.438182	-0.568521	0.693429	-0.180002	-0.803698	0.0336084	-0.573257	-0.368334	-0.621937	0.414191	0.715161	1.04684	0.21833	-0.017827	0.858535	0.129262	0.242669	1.15733	0.666706
ENSDARG00000007018	ms4a17a.6	0.828234	0.884661	1.3167	-0.286585	-1.14274	-2.55997	-1.55332	0.148121	0.554272	0.724179	1.48995	0.837447	0.0313642	-0.831352	-1.74894	-2.43315	-3.04217	-5.95103	-4.71768	-4.10387	-5.84728	-4.47183	-5.18587	-6.87487	-6.66534	-6.39419	-4.86212	-0.607438	-4.34831	-1.48007	-1.11629	-1.12901	-0.225998	-0.689428	-1.14684	-1.77246	-1.83768	-1.94977	-2.52061	0.00801328	-1.32782	-1.89737	-0.893599	-1.61108
ENSDARG00000041391	tmed10	0.822929	0.504445	1.64772	0.0831018	0.204358	-0.688004	-0.285311	0	-5.51245	-3.08746	1.931	-1.05232	-1.97728	-2.07928	-5.91886	0.815046	1.50877	0.19852	-0.0819583	0.312294	0.228007	0.76597	1.21672	-0.198654	-0.469237	-0.605069	-0.433993	0	0	-1.30874	0.920107	-0.45778	-0.277445	-1.01343	0.478763	0.279224	-4.86005	-7.66676	-6.49185	0.748785	-0.28041	0.100311	0.730229	-0.0393487
ENSDARG00000069521	vps29	0.818727	0.156381	1.1989	-0.180243	-0.464668	-0.30222	-0.692101	0.171527	0.653935	0.89743	1.18709	0.435283	0.767295	-0.457791	-0.364274	0.134115	0.323115	-0.230263	-0.476885	-0.169459	-0.474727	0.233868	-0.968636	-0.515173	-0.772724	-0.998125	-1.29058	0.24114	-0.466162	-1.82084	-1.06457	-1.5387	-1.16527	-1.51963	-0.344312	-0.286671	-0.171219	-0.801333	-1.33677	0.442588	-0.8225	-0.897365	-0.340957	-0.630975
ENSDARG00000042927	mapre1a	0.80633	0.999448	1.52939	0.0293108	-0.860597	-1.27146	-1.49887	-0.227059	0.570012	1.00881	2.02125	1.14682	0.946162	-0.00328632	-0.670936	1.33195	1.86064	2.24912	1.90712	2.19524	1.67404	2.21378	1.99603	2.12719	2.0856	1.95792	1.96089	1.21994	1.15639	-1.56832	-0.13217	-0.779708	-1.3234	-1.2719	0.0523465	0.241586	-0.0292731	-1.15263	-2.18903	-0.0401123	-1.51048	-1.67674	-0.0254279	-1.34147
ENSDARG00000093945	vma21	0.804347	0.0890191	1.44322	-0.317001	-0.889356	-1.37907	-1.77927	-1.55905	-0.645717	0.222392	1.59916	-0.275978	0.779661	-0.676432	-0.70941	0.264585	0.346651	-0.417152	-0.601332	-0.0253936	-0.975156	0.0620177	-0.752907	-0.794149	-1.06678	-1.39279	-1.39905	-0.594428	-2.37272	-2.066	-0.722466	-1.54297	-1.7893	-1.74349	0.0742121	-0.0151069	-0.819306	-2.38135	-2.82092	0.814226	-0.796418	-0.875855	-0.287241	-0.524775
ENSDARG00000088439	gm2a	0.802221	0.992536	1.03887	1.06984	-0.546282	-1.75734	-2.18601	0.0900065	0.300954	-0.368645	0.887954	0.58795	-0.61163	0.171565	-1.01197	-0.248218	-0.385654	-0.259778	-1.05234	-0.78034	-0.504889	0.0659541	-0.259867	-0.525493	-0.619949	-0.896343	-1.11467	-0.666113	-0.816774	-0.490317	-1.08504	-1.10038	-2.55483	-2.09675	-0.790112	-1.07717	-2.1141	-1.50487	-2.67369	0.42474	-2.21092	-2.73365	-1.64251	-1.27734
ENSDARG00000007795	cst3	0.796392	1.33543	1.04599	0.736307	1.40914	1.96	1.74321	-0.49538	-0.00465536	-1.095	0.510127	0.586864	-0.495325	-0.232825	0.0236513	0.784031	0.825057	0.209527	-0.0711177	-0.085454	-0.0547232	0.892167	-0.625152	-0.538498	-1.11144	-1.14094	-0.760583	-0.770518	-0.605308	-0.820844	-0.419903	-0.604189	0.471612	-0.717897	0.450558	0.0502114	-1.86005	-1.16851	-1.67639	0.579182	-0.306985	-0.196449	0.0793916	-0.325166
ENSDARG00000052438	actr2a	0.789108	0.940037	1.41137	0.440313	-0.288345	-0.646485	-1.22288	-0.173197	0.619256	1.34438	1.63073	1.1238	1.38635	0.57453	0.179169	1.53155	1.88897	1.89866	1.06327	1.412	1.34958	2.11579	2.35794	1.59661	1.28223	0.997854	1.04377	1.35684	0.784011	-1.13709	0.301381	-0.566714	-0.372142	-0.432394	0.178081	0.411652	-0.0166547	-0.813759	-1.33464	0.499224	-0.988289	-0.856164	0.054181	-0.581731
ENSDARG00000054290	acin1a	0.785237	0.809874	1.07607	0.712411	0.76492	0.397422	0.0901978	-1.89902	-1.40762	-0.852246	0.995236	-0.713239	-1.15024	-1.36609	-2.06088	0.8397	1.00445	0.306266	0.607067	1.04475	0.143025	0.623668	-0.185867	0.135813	0.0300506	-0.0110304	0.144127	-1.92155	-2.19027	0.260009	1.72526	1.0334	0.485006	0.407821	1.65004	1.08605	-1.49082	-2.06982	-1.75679	0.898211	0.7058	1.78631	1.42565	1.20753
ENSDARG00000076120	foxp4	0.780635	-0.634614	0.918723	-0.571862	0.300866	-1.66265	0.627004	-0.242977	0.370912	-0.0799683	0.577545	-1.009	-1.90293	-4.0518	-2.3339	-1.88038	-3.11746	-6.27998	-4.93632	-3.62418	-7.06967	-5.25205	-3.70044	-6.91049	-6.95484	-5.07227	-3.72826	-1.78522	-4.88098	-4.04283	-4.12686	-4.73013	-0.196438	-1.75965	-0.125454	-0.281182	-1.1141	-1.68948	-0.305152	0.111192	0.760945	0.982442	1.20445	-0.745617
ENSDARG00000004301	rhogb	0.777896	1.52471	1.59683	0.130458	-0.60073	-1.71687	-1.0443	-0.37473	0.385218	1.12847	1.48373	1.26927	2.26626	1.66063	1.17917	1.42951	1.84254	1.44528	2.41482	2.43115	1.23563	1.47024	1.38399	1.35148	1.18201	1.41718	1.85898	1.82174	0.276048	-0.362421	-0.111031	-0.575445	-1.38876	-0.969141	0.961412	0.451761	-0.826629	-1.18455	-1.9716	-0.0971535	-1.34592	-1.05938	-0.498206	-0.46105
ENSDARG00000021987	plecb	0.775441	0.540155	0.856321	0.4391	1.1676	0.15564	0.60231	-0.455267	0.240078	0.231457	0.178706	0.403574	-0.963474	-2.21748	-0.246438	-1.66436	-1.05445	-2.13868	-1.72615	-1.32777	-1.62121	-1.93012	-1.50779	-2.21422	-2.16332	-1.81017	-1.02783	-0.536053	-2.38013	-4.91634	-3.75489	-3.83105	-1.43316	-2.98398	0.277767	-1.23801	-1.92145	-1.12141	-1.72855	0.274936	-1.47839	-0.594133	-0.300484	-2.34147
ENSDARG00000056642	hdac9b	0.770228	1.07469	0.947516	1.01717	-0.841738	-1.39372	-1.71102	-0.0692627	0.452655	0.216318	0.513463	0.303378	0.355703	-0.771291	-0.670936	-0.688159	-0.589422	-1.31335	-0.560329	0.000466062	-1.44518	-1.0511	-2.4634	-1.42185	-1.44969	-1.28763	-0.84717	-0.449175	-1.97502	-0.772982	-0.779691	-1.19475	-1.2283	-2.44867	0.826686	-0.741984	-1.9612	-1.84403	-2.436	-0.164142	-2.43303	-2.07856	-1.28871	-2.01954
ENSDARG00000090783	mfap4.1	0.763102	2.84457	1.46811	-1.98853	-1.66558	-0.0985355	-3.17284	0.89724	1.53355	-1.3061	1.4259	4.51371	1.60999	-0.854907	0.429865	-3.21435	-6.11746	-8.63753	-6.91032	-6.31032	-6.33271	-8.77561	-5.92283	-9.91049	-8.42433	-7.44	-5.94458	0.410742	-5.35803	-6.80492	-6.21432	-6.76965	-6.43316	-6.42455	-4.48763	-6.44746	-1.9612	-3.94429	-4.93243	-3.75396	-6.87276	-6.9542	-6.90929	-7.8009
ENSDARG00000036427	slc3a2a	0.761644	1.31108	0.18103	-2.88162	-0.968973	-0.233642	-3.93183	-4.2863	-5.14048	-8.67243	-2.27513	-0.346812	-2.99122	-3.53179	-3.91886	-3.72769	-6.11746	-7.42808	-6.19411	-5.23817	-6.06967	-6.64633	-5.92283	-8.14496	-8.66534	-7.58684	-5.98765	-6.39403	-9.98252	-7.10748	-4.30743	-7.61765	-4.31117	-5.84944	-4.45015	-5.44746	-7.86005	-8.40372	-9.73978	-2.86666	-6.41528	-5.85466	-5.23122	-7.8009
ENSDARG00000045066	entpd1	0.753008	-0.644925	0.983644	-1.97553	-1.0751	-0.797352	-1.46636	-0.770412	-0.302997	-0.672425	1.10692	0.14128	-1.4016	-3.30399	-3.91886	-0.718469	-1.01792	-1.49862	-2.52292	-2.12405	-1.86022	-1.00577	-0.39927	-1.77812	-1.86502	-1.66883	-1.20709	-1.36282	-2.06963	-6.39966	-7.21432	-8.35462	-3.49825	-3.01689	-2.08092	-1.62612	-3.08746	-2.04032	-4.02554	-0.10511	-3.17563	-4.1917	-2.38573	-3.8009
ENSDARG00000031511	psmb2	0.752127	0.692101	1.57377	0.43302	-0.171887	-0.466687	-0.148452	0.203201	0.987865	2.31342	2.0083	1.34153	2.52807	1.19756	1.39855	0.538298	0.614346	-0.0248924	-0.132714	0.382629	-0.459879	0.529596	-0.793549	-0.458046	-0.765567	-1.05045	-1.08076	1.89368	-0.2182	-0.867801	1.09402	-0.0132832	-0.391336	-0.465615	0.624194	0.904484	1.8206	0.194951	0.0284037	1.07556	0.248044	0.43259	0.877957	0.742132
ENSDARG00000069013	prdx4	0.75198	0.0887599	1.60679	-0.0794655	-0.131245	-0.695546	-0.28886	-0.0236364	0.932443	1.79518	2.14899	0.730918	0.865312	-0.17424	-0.204618	0.895803	1.61338	-0.105418	-0.193135	0.0557765	0.322644	0.94869	-0.863938	-0.856838	-1.26368	-1.68597	-2.01245	0.793813	-0.525822	-1.08733	0.802489	-0.703565	-0.559169	-1.71733	0.272873	0.61471	0.841543	0.767872	-0.377837	1.17801	-0.340094	-0.412823	1.23128	-0.0129973
ENSDARG00000105498	tsc22d3	0.735579	0.469822	1.18869	0.577816	-0.380604	-0.383938	-0.248564	-0.604937	0.263499	-2.22948	1.02203	-0.368758	-1.56398	-2.04501	-1.96467	-1.13453	-0.449079	-0.77955	-1.23386	-1.07805	-0.778119	-1.26485	-4.18587	-0.551183	-0.559189	-0.330126	-0.185772	-1.42594	-1.4734	0.930343	1.03361	0.0938438	1.23093	0.0643539	0.015988	-0.609974	-3.86005	-2.05205	-2.50616	-0.720983	-1.37279	-0.595388	0.198186	-0.506279
ENSDARG00000027750	dpp7	0.734688	1.18638	0.722785	-1.61153	-0.501194	0.584651	-1.31034	-0.691115	-0.550064	-2.78978	-0.0288228	0.213393	-1.59557	-2.06547	-1.63346	-1.16551	-1.78526	-2.1507	-2.09197	-1.77236	-2.58855	-1.28276	-2.80735	-2.58856	-2.90077	-3.0927	-3.1494	-2.35841	-3.04392	-3.94291	-3.08504	-3.61765	-3.31117	-3.90998	-1.91219	-2.39119	-4.15961	-3.52925	-4.51096	-1.08793	-3.01998	-3.06111	-2.51698	-3.55297
ENSDARG00000023532	pinx1	0.733795	-0.263365	0.80165	-0.425494	-0.23816	-1.07966	-1.07768	0.0188122	0.439692	0.40439	0.560446	-0.924532	-0.201986	-1.81394	-1.91886	0.094563	0.0695409	-1.10469	-1.14782	-1.03444	-1.43547	-0.479841	-1.44171	-1.38693	-1.42173	-1.66542	-1.83975	-0.715962	-1.14752	-1.13709	-0.400538	-0.61315	-0.915139	-0.915787	0.59704	0.761994	0.5704	0.043361	0.155795	1.03722	0.693924	0.608591	1.16966	0.784063
ENSDARG00000051975	cd99	0.72828	-0.446256	0.913138	-0.461283	-0.0210616	-1.67751	-0.0458037	-0.42711	0.0193901	-2.10257	0.736331	-1.40501	-2.32017	-3.03825	-3.45943	0.65343	1.43274	-0.1081	-0.401395	-0.104372	0.497649	0.627402	-1.18587	-0.542423	-0.908628	-1.34299	-1.59533	-1.85798	-1.06763	-4.78555	-4.12686	-4.51331	-0.196438	-2.13237	-0.539569	-0.153674	-2.73077	-2.3092	-1.99495	0.248643	-0.824126	-1.06806	0.251587	-1.49712
ENSDARG00000077664	zgc:110239	0.717186	1.15093	1.08128	-0.552431	-0.938599	0.953503	-1.03236	0.266037	0.346993	-0.373217	0.60073	0.552244	0.393743	-0.308044	-0.364274	-0.529274	-0.328623	-0.905787	-1.05234	-0.822584	-0.771993	-0.200544	-3.92283	-1.35821	-1.72282	-2.0588	-2.16168	-0.794121	-1.28208	-2.35794	-1.24853	-1.71558	-2.23522	-2.65124	-0.912189	-1.18921	-1.64411	-1.44953	-2.28445	-0.0991384	-1.95514	-1.99006	-1.21163	-1.53411
ENSDARG00000020187	gca	0.712211	0.792785	1.5642	0.641419	0.0462937	0.0259118	-0.00582908	0	-6.07635	-4.4245	1.71717	-0.794365	-1.62787	-1.84308	-4.91886	1.25448	1.72444	1.79879	1.20156	1.34716	1.35938	2.09524	1.04295	1.46498	1.2187	0.744557	0.615862	0	-11.5675	-0.863353	0.0664516	-0.254831	0.737358	-0.268185	0.388565	0.411652	-6.44501	-5.28824	-6.83289	0.421513	-0.440245	-0.521953	0.754621	-0.42586
ENSDARG00000040874	add3a	0.71206	0.1976	1.02745	-0.790591	-0.0157673	-0.214013	1.67243	0.351204	0.802033	0.393664	1.12156	0.746071	-0.76184	-1.94052	-0.218424	0.0476059	0.471792	0.703293	0.224105	0.529044	0.381538	0.749911	0.893085	0.610322	0.654541	0.569785	0.584963	0.145125	0.360667	0.206916	1.0169	0.657542	-1.68457	-2.86683	-0.532208	-0.865231	-2.15039	-0.801333	-2.79141	-0.465781	-2.57034	-1.86977	-1.473	-0.524775
ENSDARG00000043081	ctsz	0.710397	2.26093	1.4093	0.215089	-0.657313	1.0953	-0.809538	-0.00361125	0.555538	-0.611729	0.63278	1.90607	1.8365	0.940525	1.53235	-1.51324	-0.36257	-2.06105	-2.30829	-1.90747	-1.36923	-1.37153	-1.57706	-2.78948	-3.0373	-3.08358	-2.75127	-0.421341	-2.46419	-2.23958	-0.556108	0.0434144	-2.43847	-2.94386	-1.22974	-2.25584	-1.86759	-2.96632	-3.33039	-1.08137	-2.89308	-2.24585	-1.97383	-2.55297
ENSDARG00000037421	egr1	0.710246	-0.220647	0.0290272	-0.024889	3.28755	-0.14115	0.41758	-9.64386	-5.51245	-7.67243	0.103968	-2.58415	-3.25145	-4.97236	-3.74894	-0.876953	-0.183346	-2.31899	-3.14025	-3.4059	-0.551348	-2.27377	-4.04836	-2.83582	-3.26368	-2.73598	-1.97676	0	0	0.0388779	-0.722466	-0.0387124	-1.5178	-0.504959	-1.25982	0.0718199	-5.86005	-8.98868	-5.69539	0.100854	0.243395	-1.47846	1.01314	-0.309047
ENSDARG00000006029	lta4h	0.707976	-0.135189	1.07629	-1.67315	-1.13124	-2.99348	-3.28177	-2.20091	-1.10806	-2.60634	1.50287	-1.3964	-0.522902	-2.27192	-2.8314	2.03744	1.4962	1.96968	1.93023	2.49488	0.939689	2.1945	1.99006	1.84063	1.82643	1.84972	1.77652	-0.200262	0.45558	-4.45978	-2.00487	-3.41602	-3.77915	-3.65124	-0.069332	1.2114	-2.15039	-3.28824	-4.23199	-0.465781	-2.61129	-2.4217	-1.69984	-2.37464
ENSDARG00000042933	bloc1s6	0.705399	0.308409	0.999083	-0.319052	-0.640919	0.290016	-0.962674	0.496335	0.611367	-0.323697	0.555061	-0.180464	-0.245178	-0.751813	-0.988126	-0.568765	-0.266601	-0.851261	-0.844232	-0.514906	-0.853736	-0.450867	-1.83537	-1.01507	-1.1432	-1.36422	-1.59325	-0.679788	-0.813428	-2.28475	-1.3195	-1.70117	-1.69725	-2.12189	-0.56063	-1.18579	-2.01039	-1.02868	-2.19675	0.223452	-2.11787	-1.86371	-1.48303	-1.89401
ENSDARG00000054755	alox5ap	0.701144	0.117258	1.10277	-1.14344	-0.523562	-3.00093	-2.80445	-1.30178	-1.15904	-0.644519	0.746762	-0.785903	-2.15416	-2.73533	-6.91886	2.48593	2.51346	3.14147	3.2946	3.27613	2.75316	3.24194	2.56768	3.01532	2.86156	2.5968	2.35044	-0.788184	0.764556	-3.91108	-1.50007	-3.05694	-2.27744	-2.17508	0.702196	1.23585	-2.69013	-2.19427	-2.8818	0.265196	-2.18312	-2.08207	-1.17053	-2.47897
ENSDARG00000098114	ctsa	0.698402	1.74817	0.985959	-0.150724	-0.546282	0.132827	-1.05635	-0.176251	0.217071	-0.633506	0.535506	0.988948	0.119942	-0.607292	-0.810339	-1.0056	-0.532495	-1.13918	-1.51555	-1.18104	-1.13107	-0.748395	-1	-1.51389	-1.76392	-2.00295	-2.02923	-0.713147	-1.77958	-2.76644	-1.55611	-1.52595	-2.96603	-2.9976	-1.69938	-2.08034	-2.38973	-2.62236	-3.94536	-0.599874	-3.47124	-3.45777	-2.37324	-2.94292
ENSDARG00000044540	fkbp2	0.696571	0.309299	1.70856	-0.547614	-0.795642	-0.928055	-0.711022	-0.121275	1.03126	2.31199	2.24241	1.32698	2.15794	0.94735	0.710493	0.102387	0.814968	-0.754888	-1.07924	-0.579612	-0.435468	0.0401733	-1.37851	-1.4792	-1.89595	-2.2118	-2.1803	1.33729	-1.02155	-2.43883	-0.738586	-1.91167	-1.26323	-2.41173	-0.521237	-0.184083	0.824112	-0.247218	-1.40886	0.813875	-1.20668	-1.33529	0.126331	-0.930535
ENSDARG00000024844	max	0.696266	0.61516	1.15678	0.238982	0.0155969	0.290016	-0.500926	-0.215496	0.481571	0.962386	0.95573	0.276698	0.777608	-0.609794	-0.275007	0.559294	0.976054	-0.242264	-0.215839	0.232413	-0.350855	0.263994	-0.752907	-0.606712	-0.882189	-1.07622	-1.11169	0.105812	-0.597375	-1.24288	0.156368	-0.267154	-0.450498	-0.664222	0.743214	0.560715	0.162315	-0.184554	-0.35932	0.822638	0.156882	0.568805	0.864176	0.374026
ENSDARG00000044852	wbp2nl	0.691677	1.36528	1.20706	0.262486	0.244622	0.61118	0.211967	-0.431968	0.0358053	-0.237797	1.56635	1.67251	1.63176	0.0579086	0.29059	1.13919	0.699069	1.39477	2.50542	2.66938	0.737681	1.34122	1.1752	1.44254	1.48071	1.7744	2.24611	1.50623	0.0416979	-1.47134	-0.0798928	-0.373525	-0.459923	-0.939257	0.886953	0.563768	-1.41159	-1.32335	-1.76824	-0.0528796	-0.848732	-0.0226146	-0.365488	-0.906082
ENSDARG00000034427	jpt2	0.689685	0.512586	1.3297	0.137952	-0.408085	-0.73541	-0.623279	-0.511999	0.268138	1.01232	1.7543	0.488569	0.495957	-0.345091	-0.526546	1.03767	1.33375	0.809682	0.180925	0.363191	0.395213	1.2221	1.25376	0.496775	0.213412	-0.0148163	-0.0836785	0.115345	-0.0771313	-0.589153	0.0288549	-0.507037	-0.598778	-0.917728	0.0726037	0.4285	-0.175888	-0.755065	-1.38443	0.544426	-0.585698	-0.611804	0.348095	-0.0460124
ENSDARG00000090767	si:ch211-136m16.8	0.686152	0.353133	0.912895	-0.379828	-0.60073	-2.51658	-2.206	0.305971	0.634306	-0.10257	0.195417	0.35594	-0.134688	0.0767062	-0.896495	0.717663	1.40274	1.30306	1.87525	2.25515	1.71387	0.996292	-0.530515	1.41346	1.52022	1.71278	1.92705	1.2491	1.10561	-4.32088	-2.28358	-3.74975	-1.66887	-0.843274	0.819033	0.324331	-2.73077	0.271059	-2.38663	0.120319	-2.20583	-0.807355	-1.83462	-2.59145
ENSDARG00000071060	naa10	0.679834	-0.0456614	1.27811	-0.239215	-0.422024	-1.55722	-0.65728	0	-5.69302	-3.18057	1.51956	-2.0305	-2.16993	-2.25616	-6.91886	0.758399	0.915965	0.058785	0.0279979	0.159998	-0.215844	0.565352	-0.430979	-0.239483	-0.34628	-0.70857	-1.07204	0	0	-0.787355	0.309243	-0.365932	-0.808092	-0.694411	0.633496	0.776981	-3.27509	-9.98868	-5.56986	1.03028	0.412509	0.520958	0.942456	0.68694
ENSDARG00000039830	gng5	0.678134	0.823494	1.59182	0.776236	-0.333737	0.0754939	-0.113418	-0.21864	0.942635	1.82243	2.17976	1.34795	1.5511	0.723112	0.588931	1.11533	1.8284	1.24272	1.3033	1.44131	1.27905	1.44703	1.67956	1.09695	1.01558	0.878727	0.953796	1.55433	0.776815	-0.495224	0.609048	-0.22019	0.115099	0.185644	0.714624	0.589963	0.647742	-0.0609067	-0.545024	0.895555	-0.0729179	-0.0200842	0.791147	0.312842
ENSDARG00000089681	btf3l4	0.670381	-0.196116	0.98827	-0.790591	-0.422024	-1.16922	-0.627767	-0.00995278	0.584963	1.3388	1.24776	0.132379	0.289507	-1.22897	-0.918863	-0.293131	-0.150025	-1.56205	-1.9039	-1.62706	-1.75982	-0.804785	-1.48543	-1.96446	-2.26523	-2.34571	-2.4584	-0.254483	-1.25233	-1.74174	-0.865591	-1.31022	-0.937536	-1.2311	-0.02906	0.40031	0.73365	-0.00569111	-0.188072	0.689845	0.181231	0.0466085	0.90641	0.270562
ENSDARG00000019137	tram1	0.667113	1.07325	1.6922	0.155782	-0.401165	-0.913911	-0.395776	-3.37707	-2.90643	-0.319279	1.83828	-0.518423	-1.75291	-2.4134	-4.59694	0.731183	2.05032	0.126304	0.780175	1.14258	0.884523	0.715241	0.143257	-0.283324	-0.591438	-0.453514	-0.0483395	-2.34964	-4.73459	-1.28475	0.533874	-0.810296	-0.918848	-1.90355	0.567654	-0.160376	-2.80116	-3.2338	-5.12507	0.47408	-1.74964	-0.922347	0.253602	-1.34147
ENSDARG00000053624	csf1rb	0.666334	-0.605373	0.518554	0.280205	-0.0478285	-3.12579	-3.28177	0.970854	0.879362	-0.328129	-0.75826	-1.85208	-2.80735	-3.53179	-4.11151	0.527361	0.688056	-2.90791	-2.58325	-1.71461	-2.22837	-1.48214	-1.95321	-3.91049	-4.86738	-4.646	-4.63973	-1.39403	-1.31009	-4.41446	-3.45943	-4.69165	0.565518	-1.69164	0.861565	1.51465	0.341255	0.884759	1.56057	1.64628	1.51243	1.34206	2.76913	0.53449
ENSDARG00000059908	ccdc86	0.649713	-0.014689	0.843102	-0.063906	-0.360332	-0.774809	-0.295985	0.412782	0.633108	1.62105	0.36995	-0.488366	1.13846	-0.622372	0.540568	0.524128	0.869603	-1.00544	-0.847312	-0.785956	-0.913169	-0.229198	-2.08153	-1.54592	-1.75517	-1.97529	-2.68332	0.333887	-0.619844	-0.851349	-0.191951	-0.0800444	-0.41602	-0.548912	1.32311	1.32793	1.81355	0.79595	0.629817	1.31051	0.792793	1.26635	1.83957	1.22701
ENSDARG00000078389	ifi27.4	0.649555	1.59458	1.20388	1.56675	-0.0104924	0.560794	-0.145232	-2.074	-0.363899	-0.532874	1.5876	-0.573185	0.0888093	-0.541315	-0.526546	-0.303432	-0.156628	-1.39436	0.720076	2.22754	-1.16278	-1.23161	-2.5536	-1.47753	-1.7122	-1.39068	-0.336817	-1.06133	-2.89506	0.983869	2.37907	1.67006	-0.804657	-0.329316	1.92221	0.627412	-0.430994	-1.25059	-1.18519	0.819139	-0.099247	2.04701	0.671154	0.0570811
ENSDARG00000032327	usp36	0.648451	-0.289752	0.412745	-0.343891	-0.464668	-1.48487	-1.45435	-0.131116	-0.0205969	-0.144948	-0.222392	-1.11453	-1.76483	-2.69226	-2.74894	0.577497	0.00592483	-0.496381	-0.127089	0.167904	-0.982211	0.11161	-1.70044	-0.897589	-1.16477	-1.33417	-1.57261	-1.42134	-0.863577	-1.84069	-0.426417	-0.764654	-1.34071	-0.919672	0.708941	0.577932	-0.710305	-0.135375	-0.514573	0.654547	0.166573	0.709616	0.432337	0.690953
ENSDARG00000103979	calr3a	0.642123	0.77259	1.61159	0.586607	-0.275634	0.314251	0.254038	-0.600829	0.504031	1.7102	2.10323	1.09125	2.09088	1.24611	1.56495	0.855733	1.57104	-0.406609	-0.936317	0.270783	0.370504	0.336503	0.947533	-1.05065	-1.40881	-1.97529	-1.8153	1.47818	-0.828544	-1.48201	0.785681	-1.13868	-0.0519946	-1.44587	-0.126377	0.563768	0.870135	0.371065	-0.94699	0.947441	-0.858027	-0.832293	0.902563	-0.611075
ENSDARG00000069920	cox17	0.636405	0.285289	1.61578	0.304384	-0.0972972	-0.656753	-0.759439	-0.277534	0.742162	2.04525	2.12774	1.07198	1.66935	-0.179807	0.200078	0.930402	1.77389	0.738595	0.235065	0.548935	0.808888	1.1824	0.0313642	0.408502	0.213133	-0.134157	-0.493857	1.28263	0.299412	-0.655718	0.277534	-0.568892	-0.459923	-0.216293	0.550424	0.726105	1.20244	-0.620178	-0.572362	1.08957	0.346991	0.215729	1.30745	0.903004
ENSDARG00000054543	samsn1a	0.634174	1.77992	1.21063	-0.39489	-1.13124	-3.15876	-2.82491	-1.00905	-0.471919	0.163625	1.13966	0.818612	1.1709	-0.985303	-1.42701	0.00927781	-1.06683	-0.215203	2.26923	2.0269	-1.13107	-0.638619	-0.222392	0.069361	0.234708	0.940637	1.64809	0.259886	-1.76013	-5.15639	-2.02449	-2.87349	-2.98924	-2.13087	1.08063	-0.656592	-2.83031	-2.2338	-6.83289	-0.844293	-4.67675	-2.39523	-4.08147	-5.21594
ENSDARG00000055751	fosb	0.633058	0.00797451	-0.779114	-0.280578	3.24462	0.208317	0.228198	-4.97143	-2.77336	-8.67243	-1.63005	-2.16301	-5.50779	-4.28787	-4.91886	-1.36683	-1.63941	-2.43663	-3.01724	-3.01076	-3.74775	-2.26188	-4.70044	-2.91049	-3.33035	-2.98905	-2.84222	-5.01552	-7.76013	-2.28475	-1.35634	-1.1226	-2.27744	-1.21113	-0.779906	-1.1587	-6.44501	-5.18133	-5.01186	-0.370007	-0.612134	-0.643908	-0.122697	-1.35796
ENSDARG00000033144	psme2	0.630823	1.44977	1.63759	1.2327	0.0513469	-0.441106	-0.480491	-0.629836	0.626499	1.93398	2.19576	1.3915	2.11426	1.21817	1.3338	0.356871	0.896961	0.0835686	0.25027	0.976029	0.168731	0.321105	0.213305	-0.179513	-0.423461	-0.530783	-0.170959	1.81542	-0.462227	-0.637159	1.45457	0.50647	0.0959302	0.0961269	0.938195	0.585964	1.11532	-0.355689	-0.540108	0.943268	0.198467	0.59655	1.0828	0.625365
ENSDARG00000069461	rnaseka	0.628104	1.80412	1.34258	0.0373482	-0.707645	0.306721	-1.3212	-0.169136	0.416199	0.154123	1.63992	1.99203	1.90818	0.77391	0.666099	-0.0656966	-0.214006	0.0260276	0.447231	1.10991	-0.305908	0.191976	0.280108	-0.156942	-0.396422	-0.476823	-0.194418	0.911572	-0.673421	-1.96588	-0.248535	-0.345255	-2.06941	-2.34229	-0.330415	-1.25943	-2.01039	-2.10604	-2.91323	-0.480367	-2.60457	-2.23407	-2.49651	-1.89401
ENSDARG00000018903	aimp2	0.61637	-0.173238	0.721119	-0.470371	-0.294743	-1.70161	-0.874712	0.0565835	0.184722	0.901222	0.433546	0.0378302	0.254495	-1.24444	-1.56131	-0.0262999	0.135883	-1.01731	-0.934678	-0.645897	-1.30591	-0.389209	-1.5536	-1.42185	-1.61005	-1.78594	-1.80323	-0.165215	-1.20993	-1.92029	-0.47961	-1.31387	-1.36075	-1.4468	-0.00678517	0.244126	0.346148	-0.372136	-0.773996	0.381741	-0.330821	-0.297005	0.672661	-0.0393487
ENSDARG00000036967	smox	0.606329	1.0223	0.489479	-0.405746	0.199815	-0.710748	-1.74963	-1.47393	-1.38802	-2.91754	0.671119	-0.12516	-1.61163	-1.32439	-1.19094	-0.158222	-1.07306	-0.397335	1.66414	1.17948	-1.5566	-0.614478	-0.588931	-0.160623	0.0284678	0.76473	1.41297	-2.08661	-4.22763	-0.942907	-0.0494122	-0.906156	-1.90959	-2.79609	-0.137504	-0.518873	-3.98558	-2.05795	-2.90689	-0.385265	-1.58019	-1.46006	-1.473	-0.443348
ENSDARG00000042539	ywhaqa	0.603238	0.461836	1.43579	0.808529	0.27518	0.872685	0.514428	-0.103728	1.04934	2.21708	1.7604	1.09888	1.34673	0.0244117	0.464841	1.30432	2.12843	0.491269	0.564833	0.709483	0.319779	1.16103	-0.048363	0.0541368	-0.276145	-0.45278	-0.465992	1.07031	0.445493	-0.661774	0.873144	-0.176367	0.546816	0.502319	0.990662	1.52304	1.61095	0.5878	0.890031	1.12003	1.10896	1.22002	2.17099	1.00646
ENSDARG00000096118	ost4	0.600303	0.368807	1.64318	-0.229539	-0.232008	-0.446186	-0.372996	-0.418649	1.12971	1.60835	1.93017	0.819536	2.00132	0.677662	0.994026	0.493383	1.31717	0.0965439	-0.504572	-0.0469018	0.487471	0.788539	-0.56528	-0.39716	-0.742144	-1.13622	-1.24741	1.25845	-0.372109	-1.8838	-0.49322	-1.56454	-0.156484	-1.43471	-0.0818152	0.172594	0.603472	0.0934644	-1.03415	0.800451	-0.829014	-0.869768	0.532821	-0.478972
ENSDARG00000037318	ddost	0.599813	-0.0700585	1.66125	-0.243103	-0.523562	-1.42848	-1.02051	-0.381761	0.859006	1.86188	2.03678	0.913021	1.32439	0.175931	-0.0119726	0.77318	1.48776	0.0331257	-0.579405	-0.0454579	0.181414	0.93067	0.786826	-0.739066	-1.29822	-1.98693	-2.27382	1.11217	-0.350129	-1.36961	1.18442	-0.810296	-0.690896	-1.66531	-0.236707	0.294008	0.760778	0.118532	-0.914822	0.921242	-0.606808	-0.850159	0.711293	-0.0866544
ENSDARG00000020625	jak1	0.593596	1.83413	0.789243	0.776236	0.186096	0.344718	-0.255492	-5.59946	-4.09212	-3.38702	0.863764	0.0322584	-1.73521	-1.71902	-3.59694	0.186582	0.237579	-0.376023	0.69648	0.845145	-0.262319	-0.269799	-0.0320612	-0.424664	-0.337681	0.0888653	0.71908	-5.25653	-6.31955	-1.52955	-0.00974798	-0.509127	-0.474859	-0.155855	1.30027	-0.27208	-5.19709	-6.66676	-6.03934	-0.0426567	-1.08242	0.0831545	-0.523862	-1.04601
ENSDARG00000062590	pleca	0.58422	0.285515	1.18466	0.3451	0.110644	-1.78282	0.0750909	-0.227059	1.02762	1.47605	0.167457	-0.190666	-1.08153	-2.17239	-2.11151	-1.0282	-1.3249	-1.81735	-1.46265	-0.61487	-1.94039	-1.75047	-1.98423	-2.05999	-2.14606	-2.32676	-2.02082	-0.589258	-1.49468	-5.96998	-2.85677	-4.98538	-2.13691	-3.65556	1.90582	-0.901266	-0.395166	0.128958	-2.6845	1.75191	-1.8212	-0.733645	0.0691314	-3.04601
ENSDARG00000098228	thrap3b	0.582404	0.0321764	1.06429	0.453587	-0.0696055	-0.964035	-0.869388	-0.0402298	0.568132	1.51369	0.825808	0.409727	0.82113	-0.219387	-0.364274	0.766082	1.01624	0.153836	-0.308285	0.420388	0.367732	0.701895	-0.968636	-0.154938	-0.415684	-0.758477	-0.998623	0.616075	0.135558	-0.538129	0.510195	-0.221903	-0.139076	0.0604148	0.657834	1.05817	0.960127	0.514147	0.129813	1.22477	0.491608	0.587177	1.31471	1.0383
ENSDARG00000068628	rab8b	0.578764	1.62503	1.06779	0.763695	-0.777608	0.107049	-1.02346	0	-7.59991	-4.86507	0.519005	-0.68412	-1.58496	-2.15036	-4.3339	-0.033903	0.0206313	-0.41685	1.81663	1.67296	-0.866733	-0.643111	-1.92283	-0.33382	-0.371551	0.334789	1.1043	-9.71596	-10.5675	-1.2839	0.355536	0.0377007	-0.252662	-0.79847	1.44591	0.0603357	-6.12309	-8.98868	-6.21622	-0.28546	-0.655467	1.40021	0.281519	-0.408582
ENSDARG00000089976	spcs3	0.577438	0.0362156	1.16191	-0.104008	-0.401165	-0.366979	-0.348717	0.00988459	0.418287	1.39097	1.53496	0.589577	0.867245	-0.256157	-0.0986843	0.430544	0.772155	0.146695	0.0612221	0.276182	0.120151	0.628201	-0.54201	-0.0779192	-0.321847	-0.491066	-0.625841	0.821256	-0.0611732	-0.618835	1.78709	-0.0972289	-0.586928	-0.846969	-0.0907984	0.132028	0.0468383	-0.230461	-0.914822	0.387896	-0.524952	-0.732264	0.0759796	-0.18619
ENSDARG00000037488	canx	0.574949	0.758804	1.50086	0.0114695	-0.0696055	0.488092	-0.12606	-0.969664	0.451976	1.32757	1.57755	0.688534	0.984058	-0.310078	0.338525	0.436059	1.54279	-0.729889	-0.782511	-0.0306216	0.162348	-0.000411552	0.621488	-1.45681	-1.94735	-2.12975	-1.9157	0.34203	-1.22318	-2.07773	0.34027	-1.15494	-0.207736	-1.7713	0.365106	0.279224	-0.0656365	-0.682623	-1.20451	0.742518	-0.569247	-0.0150369	1.18452	-0.681959
ENSDARG00000000906	skap2	0.567789	0.428623	1.01436	0.3451	-0.608679	-1.7292	-2.53634	-0.296235	0.360089	0.847211	1.2037	0.680923	0.421628	0.29576	-0.304153	1.32639	1.8384	1.58881	1.32535	1.46345	1.48364	1.71612	1.46949	1.40601	1.35261	1.22969	1.08949	1.08898	1.17987	-0.652425	-0.406964	-0.668116	-1.24682	-1.36772	0.120091	0.242857	-1.1141	-0.684904	-2.41335	0.217616	-2.33336	-1.89119	-1.15976	-0.82362
ENSDARG00000056407	irf8	0.560761	0.858133	0.953915	2.35607	-1.3806	-2.20969	-2.06545	-0.471429	0.0312642	-0.196692	0.73061	0.175623	-0.946401	-2.09322	-0.333901	-3.54277	-7.33985	-7.42808	-4.8597	-4.23817	-5.84728	-7.68815	-7.50779	-8.32553	-7.95484	-7.18474	-5.25069	-1.52614	-6.20993	0.407958	1.59465	2.63714	-4.35069	-3.58805	0.501056	-3.69744	-3.58703	-2.70328	-5.06736	0.19079	-4.72939	-4.404	-3.57301	-0.918257
ENSDARG00000068996	hist2h2l	0.558075	-0.824204	0.998625	0.081548	1.03613	-1.50063	-1.03236	0	-5.69302	-5.5025	0.92433	-2.5551	-3.97728	-3.19476	0	1.48842	1.04097	-0.0879865	-0.573018	-0.329523	-0.474727	0.707198	-1.01594	-0.33382	-0.445727	-0.931692	-1.4584	0	0	-1.85702	-1.85677	-2.05084	-0.41602	-0.217886	0.105222	2.00936	-4.69013	-5.81876	-4.85714	1.39942	1.87223	0.602036	1.39129	1.03515
ENSDARG00000057633	cxcr4a	0.556225	-1.84238	-0.323762	-0.713038	0.105795	-4.50593	-2.9542	-1.92276	-1.85508	-6.67243	-1.71078	-3.7119	-6.21829	-6.07928	-5.91886	-4.29427	0	-7.3156	-5.04525	-5.31032	0	-7.31618	0	-7.14496	-8.31741	-6.63931	-5.44708	-4.46803	-5.95277	1.08777	2.06761	2.48091	-4.71326	-1.48755	-0.539569	-4.48063	-6.63766	-5.46512	-5.24793	-3.05931	-2.54975	-3.27774	-6.32433	0.388925
ENSDARG00000008936	sec11a	0.551675	0.230406	1.60121	-0.0265636	-0.569366	-1.06591	-0.661875	-10.6439	-5.47063	-3.76553	2.22013	-2.12338	-2.06301	-2.10024	-4.91886	0.741798	1.7334	0.407034	0.0288379	0.294541	1.00179	1.04756	0.0921182	-0.050337	-0.312991	-0.806417	-1.12215	-8.71596	-8.39756	-0.937554	1.50678	-0.515413	-0.000982428	-0.904835	-0.285376	0.121015	-5.0527	-7.66676	-6.83289	0.621179	-0.567068	-0.88657	0.89096	-0.301054
ENSDARG00000007823	atf3	0.547618	1.5603	0.571923	-0.461283	3.85654	-0.223794	0.97728	-3.78588	-2.45525	-1.20482	1.46777	0.691567	0.948902	-1.17609	0.96378	0.268454	0.080812	1.40524	3.22264	2.47238	0.790379	0.551662	-0.807355	1.6117	1.63907	2.30874	2.80981	0.0305523	-3.07163	-3.10748	0.631171	-0.37543	-2.44916	-1.48084	0.856901	0.0253242	-3.61212	-4.10604	-5.45438	-1.84874	-3.38426	-1.516	-2.43681	-3.04601
ENSDARG00000091555	ostf1	0.534867	0.109611	0.3874	-0.450004	-0.294743	-2.23584	-2.51125	0	-5.64572	-4.58496	0.532221	-1.64661	-2.96347	-3.12151	-5.3339	0.22929	0.700896	0.653064	0.506325	0.668426	0.459106	0.726973	1.68696	0.543601	0.573286	0.48883	0.510986	0	0	-2.92426	-1.44613	-2.31022	-1.56933	-1.96512	-0.436348	-0.867972	-6.27509	-9.98868	-8.41785	-0.123846	-1.9673	-1.52315	-1.0613	-2.04601
ENSDARG00000006399	ywhae1	0.524584	0.30216	1.37279	-0.0332816	0.646363	-0.79573	-0.189325	0	-5.79256	-3.31487	1.53332	-1.63643	-2.20199	-2.0518	-4.91886	0.669905	1.39824	0.319753	0.373759	0.670477	0.212643	0.700376	-0.250407	0.0172851	-0.249786	-0.42301	-0.34467	0	0	-0.994779	0.567041	-0.308402	0.354363	-0.157001	0.46718	0.522516	-5.12309	-9.98868	-5.65232	0.573378	0.119824	0.345666	1.07028	0.0632862
ENSDARG00000086699	smim15	0.52269	-0.0107943	1.27433	-0.0553338	-0.707645	-2.2491	-1.67343	-8.05889	-5.27798	-4.02857	1.73633	-1.95267	-1.99122	-2.43987	-4.59694	-0.430634	-0.440997	-1.24682	-1	-0.495718	-1.36002	-0.716942	-2.04836	-1.54767	-1.80397	-2.10187	-2.23115	-8.71596	-7.56748	-1.73476	-0.652077	-1.16479	-1.54908	-2.03083	-0.0016933	-0.34847	-5.44501	-6.52925	-6.65232	0.525227	-0.809561	-0.609266	-0.312358	-0.543512
ENSDARG00000098752	csf3b	0.51284	3.12903	0.433248	1.81649	-3.20163	-3.07769	-1.57482	-6.64386	-5.39046	-0.212994	0.0513912	-1.48722	0.351568	-3.33678	-3.91886	1.60254	-2.25239	-1.30158	3.85709	1.35684	-7.65464	-0.915299	-2.6009	-1.42507	-1.90197	-0.536991	1.37602	-7.131	-8.76013	-4.70149	-2.72247	-2.73991	-5.76573	-4.1689	4.18689	0.326729	-4.86005	-2.79886	-5.8818	0.0220825	-3.2384	-1.36709	-3.77179	-3.55297
ENSDARG00000079932	zgc:152830	0.510932	1.08785	0.788182	-1.50031	-1.17779	-1.2227	-3	-0.670876	-1.20974	-1.76553	-0.164387	-0.14126	-1.29834	-1.83135	-2.21842	-2.25376	-1.57608	-2.83825	-3.02419	-2.247	-2.26232	-2.28175	-5.92283	-3.25801	-3.52858	-3.89435	-4.00968	-2.54604	-3.36291	-3.44832	-1.65973	-2.84155	-3.28221	-3.28772	-1.91538	-2.46395	-3.46773	-3.52925	-4.12507	-1.35887	-3.24014	-2.68474	-2.21999	-2.75651
ENSDARG00000045836	mapk11	0.509889	-0.912278	0.547367	-0.28458	-0.538669	-4.05423	-4.14684	-0.641041	-0.411324	-0.985925	0.255086	-0.909135	-1.77083	-3.62997	-3.91886	-0.425625	-0.207136	0.23052	-1.07382	-0.554749	-0.0180114	-0.0157221	0.286621	0.245843	0.231409	0.180399	-0.043361	-0.924799	-1.07163	-3.42565	-3.26012	-3.65418	-4.52062	-4.65556	-1.77845	-1.36	-2.90586	-2.16214	-4.90689	-0.0249392	-3.37279	-4.47615	-1.88693	-3.99354
ENSDARG00000045847	si:ch211-214j24.10	0.509542	-0.072956	0.838754	-0.98853	-0.108524	-0.437308	-0.346866	0.0143553	0.236138	0.157297	-0.0582333	-0.626327	-0.429792	-1.59981	-1.59694	0.455195	1.11821	0.138491	0.439671	0.391896	0.0492675	0.482072	-2.37851	-0.121938	-0.149278	-0.240326	-0.327277	-0.496793	-0.65534	-0.883799	0.220309	-0.0645979	-0.645637	-1.03574	0.103648	0.33985	-0.650599	-0.506885	-0.996629	0.26571	-0.699843	-0.187904	0.852923	0.0128813
ENSDARG00000034368	hexb	0.50641	0.997378	1.04065	-0.147076	-0.958777	1.90596	-1.17941	-0.568377	0.0680857	-0.225342	1.03291	0.867707	0.400431	-1.20607	-0.31895	0.528652	0.569043	0.103093	0.209361	0.483428	-0.314786	0.783528	0.286621	-0.450242	-1.04862	-1.54714	-1.5322	-0.449175	-0.566777	-2.93222	-1.54189	-1.74975	-2.22141	-2.6109	-0.427217	-0.555951	-1.94517	-1.81876	-2.62604	-0.0149117	-1.80634	-1.71716	-1.32734	-1.75651
ENSDARG00000088641	grna.2	0.5017	1.82295	3.43862	0.48331	-2.06413	-1.76367	-0.517485	-0.761213	2.21627	4.46537	7.43806	8.11523	9.03589	8.90745	7.98016	-1.33361	-6.11746	-5.30661	-4.56793	-3.31495	-7.65464	-6.02072	-1.48543	-5.05251	-5.78492	-5.53621	-2.24414	4.98767	-4.34831	-4.37774	-4.75489	-4.89519	-4.96603	-4.87939	-1.0596	-4.77761	1.80113	-2.61365	-4.65232	-0.535744	-5.06848	-4.90357	-5.8389	-4.34147
ENSDARG00000098787	cd7al	0.497675	-0.811082	0.914111	-0.212284	-0.928615	-4.71075	-4	-7.32193	-6.35199	-4.58496	0.896495	-0.591502	-3.25145	-2.89708	-4.3339	2.29145	2.76519	2.357	1.48628	1.66328	2.37879	2.78413	-0.33787	2.13322	2.05156	1.99389	1.93554	-7.131	-6.66059	-1.07626	0	-1.1258	-0.849962	-1.58599	0.153187	1.64722	-4.63766	-5.1307	-5.78558	0.638754	0.488075	-0.390864	1.46965	0.318041
ENSDARG00000012244	ube2e3	0.484472	0.271649	0.556118	0.609429	0.355	0.276974	-0.121306	-0.054205	0.113474	-0.233633	0.24308	-0.178616	-0.543293	-1.05862	-0.579013	0.0901978	0.26254	-0.719413	-0.724738	-0.642982	-1.07721	-0.285261	-1.48543	-1.00721	-0.912879	-0.968979	-1.22308	-0.785225	-0.765772	0.324924	0.103093	-0.0103208	0.246738	-0.300747	0.153948	0.496121	-0.36553	-0.366633	-0.285481	0.500972	0.316184	0.257344	0.866811	0.582804
ENSDARG00000095830	serpinb1l1	0.48288	-0.17386	0.547054	0.0469342	-1.13124	-1.9972	-1.77429	-0.00361125	0.135643	-0.10257	0.444073	-0.128722	-0.0429086	-0.953171	-1.3953	-0.399607	-1.11746	-0.511471	-0.223821	0.0850753	-1.27093	-0.569206	-1.37851	-0.643706	-0.757899	-0.897341	-0.888663	-0.0902531	-0.870513	-1.86462	-1.23704	-1.53444	-2.14124	-1.51864	-0.206125	-0.749544	-1.8451	-1.3092	-1.91641	0.0875356	-1.11827	-0.902016	-1.08402	-0.870163
ENSDARG00000033738	zgc:153867	0.470076	1.64333	1.8233	0.641419	0.689137	0.863477	1.54565	-4.21759	-2.92749	-1.58496	0.624577	-0.669777	0.140863	-0.719023	-1.36427	1.31147	3.47313	1.72804	2.79222	3.05925	2.977	1.60363	-0.937939	1.56919	1.23663	1.12544	1.06137	-1.69359	-4.06763	-0.671739	1.82871	0.59958	1.59345	0.457842	1.99788	1.12722	-2.09629	-4.15579	-4.08157	0.31871	-0.510746	1.45064	2.25938	0.00645502
ENSDARG00000041921	hsbp1b	0.46399	0.211003	1.15822	-0.268638	-0.353637	-0.193579	-0.332144	-0.187502	0.583102	0.96782	1.82357	0.724516	0.749593	0.197561	0.0811368	0.181667	0.509816	0.0572626	-0.589682	0.0981988	0.0935568	0.460703	-0.0159415	-0.254068	-0.368628	-0.578411	-0.551256	0.435055	-0.349523	-1.36422	-0.419903	-1.38116	-0.368334	-1.06127	-0.410251	0.0588937	0.0785471	-0.628935	-0.89586	0.535072	-0.479413	-0.936592	0.310843	-0.238657
ENSDARG00000068382	pglyrp5	0.461657	2.76936	0.303021	-0.732039	-1.23816	-3.19251	-3.10871	-10.6439	0	-1.87801	0.378512	-0.332364	0.224655	-3.73533	-5.3339	-0.883807	-5.46538	-1.88264	2.02905	1.20881	-6.06967	-2.20007	-2.98423	-1.49011	-1.3909	-0.0131926	1.2218	-6.54604	0	-6.52252	-1.77138	-3.49664	-1.226	-4.07926	0.707387	-1.13871	-9.44501	0	-9.73978	-2.4951	-4.48763	-3.57173	-3.58736	-6.8009
ENSDARG00000004724	tcea3	0.461297	-0.607893	-0.129827	-0.0881827	-0.479168	-3.37422	-3.05938	0.0188122	-0.598505	-2.21299	-1.36212	-1.85503	-2.59026	-2.95954	-4.3339	-0.376465	-0.947533	-0.480499	-1.06662	-1.12812	-1.46481	-0.273773	-2.15024	-0.609454	-0.660732	-0.891363	-1.19757	-1.80307	-1.00048	-2.12715	-2.59961	-2.83105	-2.86957	-2.81285	-1.11717	-0.827406	-2.32607	-1.14006	-2.01868	-0.316684	-1.68795	-1.60168	-1.28578	-0.581731
ENSDARG00000116835	park7	0.459859	-0.465926	0.73962	-1.20279	-0.8324	-1.87571	-1.83526	-0.50943	0.0813256	0.998231	0.922658	-0.342669	-0.545863	-2.40468	-2.01197	-0.173886	-0.0209307	-0.856991	-1.10481	-1.0373	-0.947277	-0.226788	-1.20401	-1.2177	-1.47192	-1.72354	-2.03487	-0.677043	-1.32312	-3.06017	-1.44613	-2.27424	-1.86957	-2.19064	-0.317704	-0.340837	0.0607967	-0.98306	-1.436	0.503155	-1.14646	-1.3124	-0.130559	-0.778532
ENSDARG00000028389	rab44	0.441939	0.308186	0.822784	-0.432137	-0.750972	-1.98606	-2.89891	0.0695303	-0.113078	-0.241973	0.0861566	0.483328	-1.06669	-1.76291	-2.3339	-0.813418	-0.140178	0.27461	0.20862	0.45922	0.356591	0.146602	-0.463401	0.387111	0.66191	1.01864	1.52661	-0.1924	-0.391931	-3.66564	-2.19195	-3.14516	-0.463981	0.13035	-0.354013	-1.40306	-2.20661	-0.62455	-2.41785	-1.0363	-2.50317	-1.72813	-1.58017	-3.27734
ENSDARG00000041108	ctsh	0.439387	2.05929	1.23594	1.10468	-0.640919	1.50201	-0.732609	-0.584512	0.108309	0.0656669	1.1752	1.63964	2.33351	1.23221	1.81585	-1.81015	-2.15663	-2.57414	-2.80479	-2.02018	-2.74775	-1.98608	-5.50779	-2.85304	-3.21788	-3.83961	-3.28385	0.0588251	-2.9491	-1.70376	0.0524674	-0.0432468	-1.56062	-2.39721	-0.584539	-1.72202	-1.2902	-2.25398	-2.7625	0.0781977	-2.26819	-1.57668	-0.719469	-1.15704
ENSDARG00000068939	xaf1	0.438292	0.692442	-0.035246	0.363118	-1.30117	-2.23145	-1.98265	-0.820489	-1.1487	-2.89107	-1.1018	-0.545544	-1.71194	-1.97882	-2.21842	-1.79392	-3.40125	-2.92672	-0.96446	0.166658	-2.89975	-2.98119	-2.75291	-2.71278	-2.83015	-1.96793	-1.26552	-2.23215	-4.5122	-1.28305	-0.186413	-0.26186	-2.7927	-1.91514	0.304048	-1.6401	-3.08746	-3.98868	-3.59003	-0.760229	-2	-0.263699	-1.93201	-2.12847
ENSDARG00000099313	naga	0.438109	1.3735	0.967334	0.0260833	-1.18966	-0.214013	-2.4464	-0.35499	0.238503	-0.133267	0.658117	0.437694	0.500945	-0.446564	-0.729039	-0.790698	-0.994075	-0.640704	-0.578125	-0.0211302	-1.06218	-0.364629	-1.39927	-0.854668	-1.23983	-1.46198	-1.43959	-0.351827	-1.39881	-2.82702	-1.57046	-1.90616	-3.33079	-3.06485	-0.693897	-1.60768	-2.13213	-1.97188	-3.37346	-0.280196	-2.91648	-2.66879	-2.34858	-2.67162
ENSDARG00000103483	litaf	0.437744	1.41586	0.842335	1.12594	-0.171887	0.0157876	-0.781769	-0.326444	0.0285327	0.327575	1.12156	1.35051	1.83206	1.04842	1.28571	-0.131466	-0.428957	-0.168398	1.01449	1.2894	-0.815432	-0.241307	-0.54201	-0.169363	-0.174941	0.11459	0.386861	0.313325	-1.22763	-0.65462	0.50678	0.310719	-0.517804	-0.0908946	0.762795	-0.435215	-1.25519	-1.44179	-1.98824	0.00123571	-0.772368	0.0530312	-0.976193	-0.42586
ENSDARG00000001656	psmb13a	0.437196	0.834669	1.3795	0.616957	-0.189661	-0.875715	-0.817205	-1.1661	0.47289	1.87061	1.19542	0.847906	2.16973	1.00492	1.36191	0.152654	1.13723	-0.502142	-0.316797	0.705201	-0.0180114	-0.0790774	-2.37851	-0.828876	-1.03267	-1.19698	-0.979478	1.48555	-1.22874	-0.394608	0.649867	0.0419881	0.248393	-0.162745	0.551002	0.499314	1.66416	-0.791468	-0.745427	0.690611	-0.336842	0.494068	1.54645	0.374026
ENSDARG00000002165	psme1	0.432437	0.736304	1.18325	0.48801	-0.30117	-0.836835	-1	0	-5.95606	-3.24616	1.50901	-1.22457	-1.67772	-2.12867	-4.3339	0.318573	0.912815	-0.0810245	0.0546382	0.721406	0.212643	0.294511	-0.106915	-0.440851	-0.661243	-0.754402	-0.541195	0	-11.5675	-0.797017	1.23895	-0.00294128	0.240933	-0.288136	0.620896	0.337473	-4.0527	-7.66676	-5.56986	0.562955	0.0730816	0.456406	1.20028	0.343758
ENSDARG00000030012	lrrfip1a	0.427662	0.188918	0.948228	-0.586608	-0.307625	-1.42347	-2.75452	0	-7.14048	-4.08746	0.953275	-1.70126	-2.26833	-2.33678	-5.3339	0.829784	1.59482	1.19763	1.17828	1.65339	1.21419	1.12015	1.46949	1.18517	1.17344	1.17957	1.33891	0	0	-1.26618	-0.00486576	-1.08783	0.170252	-0.530477	0.248862	0.161888	-6.63766	-8.98868	-6.09592	-0.154478	-0.485574	0.0239012	0.527002	-0.620991
ENSDARG00000003931	cndp2	0.426374	1.47945	0.626656	-0.956254	-0.928615	1.06883	-1.55759	-0.200913	-0.0102617	-0.405639	0.312384	0.874395	0.636297	0.714136	0.939118	-2.03963	-1.72514	-3.20082	-3.40479	-2.72536	-2.89975	-2.37047	-3.50779	-3.58856	-4.01103	-4.22427	-3.98765	-0.815095	-3.24105	-3.54269	-1.96639	-3.04476	-2.58398	-2.89971	-1.76689	-2.03037	-1.77968	-2.30218	-2.96499	-0.548344	-2.91232	-3.13219	-1.74338	-2.18619
ENSDARG00000044073	fuca2	0.416583	1.01849	0.822006	-0.219927	-0.553936	1.04369	-1.89891	0	-6.2076	-5.67243	0.670123	-0.188805	-2.89636	-2.93423	-4.3339	-1.00747	-1.05445	-1.36548	-1.80479	-1.28284	-1.46481	-0.986077	-1.53051	-1.63623	-1.75954	-2.02242	-1.77938	0	0	-2.05872	-0.714473	-0.973795	-2.6258	-2.67732	-1.13008	-2.05514	-9.44501	0	-8.73978	-0.627301	-2.89582	-2.66352	-3.53078	-2.34147
ENSDARG00000031819	eif4ebp2	0.414357	-0.00414211	0.780735	-0.235336	0.15357	-0.0542323	-0.574818	-0.787431	-0.2825	-0.59561	0.965505	-0.297867	-0.963474	-1.21748	-1.4926	0.423622	0.606569	0.299659	0.025475	0.350086	0.0248441	0.557825	1.70409	0.104365	-0.0064753	-0.178965	0.128456	-0.81208	-0.55346	-1.49966	-0.865591	-1.33967	-0.450498	-0.660425	-0.201253	-0.0349854	-1.67683	-0.767098	-1.48475	0.109474	-0.467677	-0.618168	-0.248228	-0.661349
ENSDARG00000032802	ktn1	0.411011	0.103721	0.723063	-0.356473	-0.577143	-0.719947	-0.689754	0.290572	0.499435	1.12524	0.185692	0.261811	0.728485	-0.640168	-0.364274	-0.467482	0.212179	-1.20342	-1.01724	-0.622744	-0.821746	-0.694793	-1.31797	-1.39716	-1.5119	-1.60548	-1.40087	0.0653977	-1.02638	-1.87354	-0.754888	-1.15494	-0.962198	-1.55444	-0.0871984	-0.142019	0.516435	-0.207325	-0.574874	0.33791	-0.869395	-0.497109	0.62909	-0.524775
ENSDARG00000020893	slc25a55a	0.407658	0.544321	0.707997	0.374584	0.905496	-1.57937	-0.711022	-1.61043	-0.803873	-0.683741	0.851516	-0.742959	-1.4489	-1.81972	-3.21842	0.762795	1.04097	0.321385	1.19746	1.24328	0.200232	0.695049	-0.937939	-0.034897	-0.357411	-0.263624	-0.0412326	-1.67704	-1.50678	-0.552378	1.16289	0.670523	-0.31972	-0.459003	1.10797	0.671482	-2.01875	-1.53336	-1.49899	0.391198	0.219292	0.991248	1.04955	0.662624
ENSDARG00000005821	ncf2	0.405978	0.747351	1.16089	-0.0265636	-1.22588	-2.62761	-2.73503	-1.37941	-0.378326	0.805333	0.773904	0.186413	0.285176	-2.03153	-2.27501	2.15558	2.49093	0.957027	1.15961	1.53356	0.967416	1.66292	-0.204014	0.3417	-0.18372	-0.608742	-0.84841	0.494709	-0.0861859	-0.189808	0.134409	-0.3304	-0.816715	-2.40808	1.80045	2.6061	1.7098	0.0652412	0.161841	1.54464	0.830993	1.19809	2.71386	0.318041
ENSDARG00000019260	dhrs9	0.39924	-1.89988	1.20368	-3.73204	-1.87971	-3.07769	-2.92077	0.463361	1.50861	2.30986	1.58971	1.71386	0.949814	-2.82552	-1.3953	0.664042	0.920678	0.63437	-0.377826	-0.57405	0.497649	0.853291	0.814133	0.322408	-0.0910004	-0.358365	-0.684424	2.01959	0.801571	-6.62205	-5.62936	-5.69165	-4.63798	-5.5157	-2.40464	-0.268455	-0.257663	-0.653294	-4.54996	-0.362835	-4.93322	-5.76155	-3.20885	-4.99354
ENSDARG00000044619	birc2	0.390207	1.18286	0.789773	-0.132577	-0.665581	-1.58496	-0.962674	-3.51457	-3.03767	-2.04307	1.23906	-0.1314	-0.691878	-1.7408	-2.16398	1.0185	0.849975	0.52029	1.72164	1.84528	-0.088582	0.741813	2.10138	0.208189	0.0335266	0.445403	1.20904	-1.16137	-3.24555	-1.84069	0.301381	-0.0615283	-1.93942	-1.1452	1.13943	0.189825	-2.83031	-3.61365	-4.95842	-0.529485	-1.63278	-0.506523	-1.65002	-1.24631
ENSDARG00000004060	bhlhe40	0.38964	0.387899	0.236137	1.05329	1.05889	0.196957	-0.287085	-1.79837	-1.15697	-1.72991	1.35143	0.0614685	-1.90293	-1.86086	-2.16398	-2.35488	-2.3101	-4.77334	-2.65159	-2.14658	-3.01078	-4.56616	-3.42033	-4.89257	-5.26679	-3.8473	-2.1586	-2.45857	-5.05969	1.33145	3.43269	3.58557	-0.405575	0.480129	1.418	-1.87347	-2.95316	-1.83387	-3.6105	-0.271963	-1.9934	-0.946168	-0.884707	-0.261741
ENSDARG00000021149	LOC792137	0.388129	-0.463263	0.700123	-1.78208	-0.690672	-2.27146	-1.48252	-0.137053	0.408516	-0.429251	0.394279	-0.709234	-0.633326	-0.426573	-1.19094	-0.0705755	0.10861	-0.509214	-2.17852	-1.4716	-0.688852	-0.00123501	-2.42033	-0.87322	-1.02214	-1.51155	-2.04336	-1.23618	-0.752898	-4.89543	-3.08504	-4.35462	-2.47077	-3.62563	-1.36705	-0.510286	-1.18763	-1.44953	-2.35176	0.438033	-1.64021	-1.88503	-0.419044	-2.21594
ENSDARG00000114130	cd68	0.386048	-2.14491	0.16232	-0.0969529	-0.281976	-8.27146	-4.02346	0	-7.42999	0	-2.24476	-3.15209	-6.50779	-7.45779	0	-0.559134	-0.562869	-0.193292	-3.68425	-6.10387	-0.59394	0.00123395	-3.11548	-0.394793	-0.688056	-0.828141	-1.10427	0	0	-2.65462	0	-2.54726	-3.61373	-3.23836	-4.39571	-1.87898	0	0	-8.15482	-0.622535	-2.953	-7.59163	-1.49313	-2.71344
ENSDARG00000102249	pepd	0.383774	1.21706	0.392296	-0.972302	-0.823122	0.439343	-1.10245	-0.0787541	-0.334298	-1.71823	-0.43526	0.577057	-0.320168	-0.937369	-0.633461	-1.50266	-1.80587	-2.44277	-2.7404	-2.37656	-2.82175	-1.89756	-3.18587	-2.88369	-3.31099	-3.4843	-3.48515	-1.74442	-2.80926	-3.144	-1.94753	-2.56454	-2.86241	-2.87687	-1.64809	-1.97025	-2.5502	-2.74076	-3.11042	-1.14283	-2.55838	-2.5521	-1.9551	-1.75651
ENSDARG00000023868	si:dkey-172h23.2	0.382446	0.132682	0.500208	0.339911	0.0911479	-2.35977	-1.05635	-7.64386	-6.27798	-4.4245	0.0906301	-1.97815	-2.92283	-2.50359	-4.91886	0.172611	-0.347384	0.211679	0.582104	1.08134	-0.474727	0.178586	-2.04836	0.291141	0.315063	0.49645	0.771682	-5.131	-6.24555	-0.409353	1.28353	0.644444	-1.7624	-0.254218	0.689135	0.364572	-6.44501	-7.18133	-5.6105	-0.0287175	-0.292736	0.626466	-0.612836	0.164884
ENSDARG00000062049	arhgap45b	0.380166	-0.177909	0.449778	-0.141622	-0.841738	-2.94234	-2.69681	-0.211314	0.182266	0.344383	0.523424	0.296754	-0.633326	-2.03153	-3.21842	0.169304	-0.00297157	0.0700443	0.335571	0.720558	-0.469761	0.154388	0.552901	-0.050958	-0.101013	0.16566	0.535435	-0.0649103	-0.217647	-1.40704	0.621731	-0.120997	-0.770749	-0.227084	0.255966	-0.236234	-0.717094	-0.368465	-0.801671	0.0717427	-0.512056	-0.0979931	-0.0120527	-0.524775
ENSDARG00000059906	sdc4	0.372542	2.79612	-0.30157	0.244547	2.64636	0.448268	1.66235	-7.05889	-6.35199	-2.9445	-0.463401	0.582514	-0.201986	-1.13947	-0.918863	-1.06667	-3.71536	-2.84637	0.604815	-0.379584	-3.79666	-2.79547	-3.6009	-2.82303	-2.59925	-1.31471	-0.299878	-3.85798	-8.76013	-2.45786	-0.486399	1.52088	-1.52344	-1.47416	1.17434	-1.2134	-5.12309	-7.66676	-5.41785	-2.33684	-1.63107	-0.658263	-1.56589	-2.59145
ENSDARG00000086332	bri3	0.367565	0.584595	0.434943	-0.225686	-0.577143	-0.265838	-1.88273	-0.945152	-0.590084	-1.77761	0.220126	0.155262	-0.30268	-0.811053	-1.16398	-0.293131	-0.302761	-0.287144	-0.435746	0.0231206	-0.62673	-0.0639433	0.325095	-0.553381	-0.527646	-0.691589	-0.46409	-0.941175	-1.17409	-1.90715	-0.995151	-1.15494	-1.83762	-1.85067	-0.561879	-1.11899	-2.86005	-2.01714	-2.94536	-0.316684	-2.04934	-1.77287	-1.6202	-2.04601
ENSDARG00000105142	tcirg1b	0.366414	1.33849	0.926216	-0.418881	-1.46467	-1.6597	-2.96551	-1.67519	-1.13435	-1.25457	1.09435	0.770181	0.399096	-1.43987	-1.45943	-2.07842	-2.85872	-3.78266	-2.85349	-1.60137	-3.84728	-3.57104	-3.18587	-3.8661	-3.98522	-3.64936	-2.61842	-2.04354	-5.48002	-3.27628	-1.83928	-1.86276	-4.14558	-4.42455	-0.957479	-3.152	-4.08746	-4.26076	-5.8818	-0.696736	-4.20753	-3.78427	-3.37324	-3.21594
ENSDARG00000103980	ets2	0.363724	0.152169	0.228336	-0.807766	1.22239	-2.19251	-2.17941	-3.46395	-3.42999	-3.24616	0.273565	-1.74159	-2.36484	-3.35345	-4.11151	0.0787861	-0.964811	-0.00726343	1.03888	0.813932	-1.48471	-0.041324	-1.16794	0.0821623	0.101645	0.366317	0.4325	-4.35841	-4.81259	-1.63499	1.26546	1.15384	-1.62883	-1.09528	0.702196	-0.117357	-4.80116	-4.49683	-5.65232	-0.0331381	-0.732441	0.735303	-1.39202	0.129837
ENSDARG00000030213	sap30l	0.360644	-0.0300921	1.08193	-0.371292	-0.0917162	-0.244663	-0.321201	-0.27535	0.490861	1.27886	1.12665	0.496106	0.727422	-0.437645	-0.42701	0.415968	1.16132	-0.196661	-0.382286	-0.0609345	-0.0659214	0.320116	-0.0320612	-0.588114	-0.722288	-0.947111	-1.01245	0.38207	-0.255165	-1.48007	-0.67516	-1.43178	-0.51219	-1.15052	-0.0299236	0.188506	0.472357	-0.0893278	-0.569856	0.651796	-0.286224	-0.629694	0.836885	-0.0661903
ENSDARG00000039142	arpc5a	0.358523	0.345341	1.29912	0.157258	-0.592825	-0.689509	-1.13721	-0.752072	0.388062	1.06398	1.62097	0.774001	0.741187	-0.0586202	-0.0608822	0.734544	1.35828	0.727151	0.93158	1.49934	0.424849	0.978651	1.52011	0.445519	0.12908	-0.101298	0.122772	0.757744	0.0536553	-1.29242	0.69857	-0.360263	-0.0725024	-0.448675	0.378186	0.0931094	-0.706923	-0.635538	-1.48475	0.419666	-0.837197	-0.504163	0.352802	-0.724084
ENSDARG00000040076	pycard	0.356399	1.03514	1.43833	0.639309	-0.768674	-1.9604	-1.71579	-0.727977	0.347724	0.658492	2.13894	0.550575	0.310965	-0.816823	-1.30415	-0.0962153	0.915965	-0.663475	-0.510662	0.0249543	-0.142883	-0.0545111	-1.44171	-1.08585	-1.45943	-1.93476	-2.12516	0.0637574	-1.52445	-2.21347	0.129977	-1.17803	-1.00295	-1.26283	-0.406881	-0.295866	-1.24534	-0.898572	-2.61566	0.320196	-1.11269	-0.920773	0.309875	-1.67162
ENSDARG00000004948	bccip	0.352916	-0.601184	0.868668	-0.614042	-0.464668	-1.05229	-0.211045	-0.38529	0.172402	1.23747	0.892231	-0.329287	0.396422	-1.12508	-1.24644	0.245083	0.573039	-0.763318	-1.55277	-1.32777	-1.22837	-0.0070124	-1.70044	-1.25872	-1.63894	-2.02678	-2.5891	-0.258581	-0.994781	-1.24536	-0.644464	-0.582027	-0.76073	-0.679512	0.0758187	0.765535	0.893722	0.0488623	0.0267483	0.871432	0.502284	0.159546	1.15086	0.768956
ENSDARG00000001244	srrm1	0.350395	0.272105	0.649033	0.10315	0.426751	0.307476	0.31493	-0.30735	0.0184727	1.14616	0.512352	0.274677	0.540238	-0.729871	-0.137504	0.199609	0.796287	-0.826557	-0.609152	-0.220684	-0.411462	-0.342025	-1.50779	-1.10121	-1.21338	-1.20499	-1.31608	-0.0793374	-1.01097	-0.617764	0.49304	-0.225334	-0.128301	-0.427776	0.640569	0.575917	0.595275	-0.152634	-0.344246	0.711146	0.0574525	0.528468	1.28891	0.906459
ENSDARG00000056438	her9	0.34787	-0.777608	-0.203353	-1.18024	0.0813001	-1.07966	-2.43063	-7.32193	-7.27798	-5.67243	-1.8241	-2.85798	-4.63333	-5.13586	-5.91886	-3.65554	-5.92481	-5.77955	-6.91032	-5.84084	-6.06967	-4.86872	-6.50779	-6.77299	-7.17057	-5.66627	-3.40999	-8.71596	0	-3.75698	-1.20309	-2.28137	-3.35069	-2.07348	-3.22776	-4.44746	0	-8.40372	-8.15482	-3.97914	-5.79929	-3.71716	-4.5588	-5.8009
ENSDARG00000001940	dnajc1	0.347481	-0.0357342	0.92332	-0.32935	-0.486473	-0.892951	-0.718182	-0.366569	0.180627	0.774658	0.776682	-0.0313283	0.707064	-0.310078	-0.218424	-0.0862998	1.23001	-0.791649	-1.04879	-0.593612	-0.0107798	-0.114278	-1.44171	-1.2177	-1.523	-1.73777	-1.83729	0.208851	-1.2433	-2.42004	-0.779691	-2.38499	-1.11974	-2.10852	-0.604985	-0.531851	-0.230696	-0.390632	-1.78268	0.315734	-1.3223	-1.10156	0.248559	-1.34147
ENSDARG00000058731	slc2a6	0.347481	2.1301	1.18022	0.161676	-2.20163	-2.58777	-3.35428	-3.47393	-2.57201	-0.858644	1.23502	0.861436	0.36257	-1.91553	-3.11151	-1.07253	-3.56726	-2.41232	1.01619	1.04203	-4.56717	-3.20575	-2.15024	-1.98687	-2.06407	-0.947628	0.120239	-1.16522	-8.56748	-5.94828	-2.89239	-3.48015	-4.93566	-4.97317	1.60318	-1.45568	-4.63766	-7.40372	-10.7398	-1.38446	-5.57252	-3.1917	-6.32433	-6.21594
ENSDARG00000090730	cfbl	0.347092	0.397351	1.08905	-0.972302	-1.35364	-4.13396	-4.17284	-2.15602	-1.33313	-1.40564	1.53112	0.813981	-0.167945	-1.40903	-1.36427	-2.73387	-2.94753	-1.88682	-1.47212	0.267301	-1.56717	-3.91763	-2.01594	-0.890346	0.0313155	0.788665	1.3866	-1.44918	-3.64267	-4.92691	-3.57046	-3.78983	-2.51499	-1.26612	-0.828665	-2.04891	-5.63766	-3.0114	-7.41785	-2.97914	-6.11867	-3.35216	-5.23122	-6.8009
ENSDARG00000075768	sdhb	0.345925	0.192059	1.28132	-0.147076	0.0911479	-0.263595	-0.285311	-0.262313	0.655706	1.36649	1.28076	1.08972	2.02575	0.335324	0.732188	-0.0348562	0.610463	0.142599	-0.182401	0.258755	0.255257	0.344304	-1.44171	-0.0690857	-0.212252	-0.480557	-0.640802	1.10741	-0.585914	-1.36152	0.447459	-0.626696	-0.575175	-0.977891	0.0367586	-0.00300875	0.658273	-0.733656	-0.752517	0.295731	-0.563805	-0.187904	0.616619	-0.374635
ENSDARG00000057286	swap70b	0.343587	-0.503742	0.512464	-2.71034	-1.15433	-2.01219	-4.33949	0	-7.01495	-5.5025	0.510127	-2.43557	-3.39232	-3.3874	0	-0.394704	0.0836161	-0.471681	-0.905499	-0.552696	-0.599354	-0.316691	-0.241008	-0.646519	-0.637933	-0.762563	-0.918304	0	0	-1.76882	-1.30743	-2.05694	-2.3658	-4.18128	-1.38683	-1.11899	-7.12309	0	-8.73978	-0.607388	-2.64998	-2.58164	-1.53425	-2.27734
ENSDARG00000070545	top1a	0.342612	0.599412	1.32897	0.792473	-0.0586759	-0.0915539	-0.113418	-0.34694	0.442431	1.88695	1.17309	1.01016	1.18337	-0.273908	0.270961	0.292212	1.24261	-0.26222	0.669802	0.811278	-0.142883	-0.0970101	0.440573	-0.381453	-0.51236	-0.23906	0.268307	0.929696	-0.571714	-1.54575	0.125531	-0.658808	0.127739	-0.489958	0.637309	0.558676	1.17429	-0.337633	-0.34639	0.535072	-0.029889	0.514573	1.5245	-0.0935408
ENSDARG00000042823	spcs2	0.338117	-0.0388468	1.11361	0.170473	-0.443189	-1.22926	-0.915277	-0.744499	0.414108	0.931201	1.58866	0.313914	1.70706	0.539953	0.507402	0.528007	1.04097	-0.0283518	-0.395748	0.0359081	0.159145	0.557545	-0.048363	-0.437599	-0.726024	-0.971604	-1.10872	0.890443	-0.522404	-1.02002	0.489584	-0.802588	-0.387476	-0.976541	-0.347539	0.237768	0.304855	-0.269296	-1.1159	0.611502	-0.489438	-0.790008	0.553414	-0.12142
ENSDARG00000052746	grinab	0.335374	0.186739	0.600305	-0.639442	-0.401165	-0.434781	-0.391954	-1.88563	-1.02248	-1.4245	0.906679	-0.193461	-0.76483	-1.92797	-1.03622	-1.61791	-2.88042	-3.52119	-2.4745	-1.59432	-3.89975	-3.06136	-2.70044	-3.9015	-4.43827	-3.87849	-2.87723	-1.58668	-4.85324	-3.43317	-2.4864	-2.59085	-2.14124	-2.88951	-0.866733	-1.41104	-2.69013	-3.34483	-3.6845	-0.200614	-1.61354	-1.72538	-1.63131	-2.01954
ENSDARG00000026611	socs3b	0.334786	-0.374794	0.18909	-1.43214	-0.401165	0.345453	0.865983	-1.32644	-0.860132	-0.212994	0.887954	-0.102218	0.560685	-0.119723	0.507402	-0.191847	-0.120681	0.181052	0.348413	0.0535325	-0.323719	0.0537161	0.121562	0.453204	0.651254	0.858619	0.952017	0.0204399	-1.492	-4.23958	-3.62936	-4.61765	-0.922566	-2.46183	-0.192524	-1.08352	-1.58083	-4.31626	-4.51096	-0.732234	-2.27796	-1.88503	-2.0764	-3.40858
ENSDARG00000071084	wipf1b	0.33243	0.225698	0.626656	-1.32111	-1.16601	-1.39863	-2.36923	-0.494109	-0.279112	-0.373217	0.472916	0.316535	0.166201	-0.617328	-0.333901	-1.07449	-0.800691	-1.60893	-1.43227	-0.826712	-1.67736	-1.42688	-0.63743	-1.66446	-1.6839	-1.51461	-1.12666	-0.701942	-1.86878	-0.407964	0.0048494	-0.373525	-0.607729	-0.993502	-0.715965	-1.43522	-2.29527	-2.02868	-1.74543	-0.443755	-0.942018	-0.805901	-0.690125	-0.630975
ENSDARG00000035858	cnn2	0.329873	0.202161	1.02318	0.408442	0.240204	0.553178	0.378959	-0.726484	-0.0520543	-0.4975	1.13462	0.144972	-0.0815299	0.35599	0.220688	-0.0608341	0.149329	0.36546	0.0455359	0.363191	-0.135	0.466968	0.164631	0.36726	0.414634	0.544282	0.731996	-0.136646	-0.382605	-1.83197	-1.1375	-1.42783	-0.656433	-1.16044	-0.493573	-0.808859	-2.45633	-1.67127	-2.60023	0.110619	-1.88221	-2.30212	-1.00963	-1.26174
ENSDARG00000116058	rhoac	0.326128	0.207186	0.84029	-5.76617e-15	-0.60073	-0.040722	-0.204327	-0.515862	0.231394	0.352714	1.04064	0.458022	0.686415	0.15839	-0.0608822	0.299037	0.33963	0.287838	0.0347042	0.518344	-0.138936	0.517574	0.880223	0.00628235	-0.0755997	-0.199746	0.0360607	0.424868	-0.383225	-1.15018	-0.0195623	-0.884297	-0.384909	-0.605155	-0.0213105	-0.0883084	-0.580829	-0.757464	-1.10134	0.182099	-0.411856	-0.492425	-0.0713498	-0.391509
ENSDARG00000052674	csnk1a1	0.323955	0.708224	0.708558	0.316324	0.946758	-0.121716	0.0997296	-2.01086	-1.17785	-0.897638	0.337695	-0.558698	-1.12697	-1.4488	-1.52655	0.625346	0.917538	0.24988	0.974503	1.01276	0.282002	0.473207	-0.507795	0.0753491	-0.0422858	0.144964	0.419165	-1.50651	-1.71106	-1.04283	0.0383463	-0.402361	0.0624641	-0.348827	0.818553	0.544321	-1.75851	-2.26759	-2.35608	0.39872	-0.246229	0.407747	0.753909	0.0999669
ENSDARG00000001303	psmb8a	0.319997	0.92094	1.19551	0.758842	-0.314109	-0.95858	-0.909802	-0.365407	0.771864	1.92003	1.21399	1.22495	1.96523	1.0147	1.17917	0.667563	1.08502	0.515705	0.240151	1.03704	0.276101	0.731193	-1.35805	0.182529	-0.129707	-0.359396	-0.365822	1.66936	0.0781776	-0.268695	1.29348	0.184542	0.261561	-0.167357	0.593119	0.797878	1.3347	-0.0461702	-0.0959244	0.759413	-0.0690579	0.61891	1.32576	0.17638
ENSDARG00000046148	tnfaip8l2b	0.310252	0.000551384	0.727497	0.0831018	-0.958777	-3.01596	-3.17284	-0.55772	0.0663112	0.231457	0.938462	-0.210346	-0.505292	-1.4851	-1.91886	0.672827	0.917538	0.743336	1.01279	1.24486	0.397932	0.88639	0.893085	0.565038	0.408806	0.31532	0.337006	-0.0703036	0.00805845	-1.55699	-0.779691	-1.27069	-0.615232	-0.745215	0.441864	0.47357	-0.690127	-0.639957	-0.872502	0.272891	-0.295214	-0.00332802	0.258627	-0.254005
ENSDARG00000051886	ankrd11	0.307056	0.545832	0.417212	0.278849	0.199815	0.245025	-0.295985	0.169925	0.602823	0.0140752	0.158962	-0.0313283	-0.422691	-0.924851	-0.543824	0.140884	0.667645	-0.207862	0.441564	0.580761	0.0698778	0.0850888	0.325095	-0.351689	-0.40068	-0.162374	0.299431	-0.31295	-0.0341511	-0.61616	0.472181	-0.230495	-0.160869	-0.127495	0.656761	0.152454	-0.717094	-0.208965	-0.372366	0.0840409	-0.321147	0.479836	0.258627	-0.178848
ENSDARG00000046143	prkab1b	0.306656	-0.110866	0.86339	-0.401394	0.120294	-0.28619	-0.630016	-0.321928	0.364428	0.784956	0.857653	0.433473	0.760032	-0.71363	-0.874469	0.774813	1.38011	0.618973	0.204165	0.450377	0.552378	0.94613	0.652077	0.412111	0.326444	0.111369	-0.0222171	0.64159	0.265805	-1.58915	-0.956931	-1.56454	-0.113351	-0.688323	-0.170454	0.515174	0.204241	-0.432179	-0.548721	0.34328	-0.15421	-0.269698	0.674918	-0.552972
ENSDARG00000042138	selp	0.306256	-1.78709	0.712198	-3.14708	-1.7866	-4.81203	-5.36923	-0.860858	-0.372297	-0.871525	0.737283	-0.689371	-1.51785	-3.77972	-3.45943	-1.92917	-1.42497	-1.3309	-2.29141	-2.09787	-1.32372	-1.26683	-0.530515	-1.44615	-1.50822	-1.56844	-1.38279	-1.10494	-2.54789	-7.55494	-5.40696	-7.13222	-4.54334	-5.57983	-3.29261	-2.95269	-3.86005	-2.44953	-4.12507	-1.60927	-2.64767	-2.9542	-2.0563	-5.21594
ENSDARG00000021372	tob1b	0.304654	0.660176	0.0118628	-0.165408	2.56831	0.421327	1.01014	-1.37473	-1.28024	-1.91754	-0.463401	-0.843274	-1.14244	-1.91553	-1.42701	0.0717184	-0.196892	-0.608934	0.802942	0.593792	-0.567173	-0.598191	-1.77987	-0.70739	-0.833021	-0.551452	-0.390897	-2.06491	-2.44078	-2.75463	-1.10579	-1.11303	-1.01481	-1.2303	1.17546	-0.0504651	-3.25519	-2.6758	-3.17754	-0.425376	-1.01626	0.951406	-0.81971	-1.5155
ENSDARG00000045359	elocb	0.303652	0.101667	1.05946	-0.28458	-0.207658	-0.487483	-0.390047	-0.535332	0.223454	1.22542	1.46777	0.637546	1.39976	0.509147	0.760617	0.636166	0.874469	0.733565	0.394763	0.603028	0.451272	1.07066	0.795986	0.480966	0.236628	-0.104752	-0.271326	0.811515	-0.18702	-0.93889	0.0477757	-0.742363	-0.582509	-0.759071	-0.294687	0.409391	0.282906	-0.560325	-0.916413	0.325139	-0.220526	-0.710342	0.0805271	0.0999669
ENSDARG00000104018	mtpn	0.30265	0.424314	1.06188	0.615884	-0.263034	-0.428484	-0.199309	-0.9732	0.424534	0.874469	1.48203	0.334756	1.60015	1.30575	0.82933	1.79346	1.86146	1.63721	1.58182	1.95659	1.21881	1.9245	1.71862	1.21879	0.813342	0.419386	0.28367	1.79777	0.469036	-0.752274	0.317062	-0.00441416	-0.468051	-0.641587	0.544055	0.902074	0.470865	-1.0229	-1.11042	0.651796	-0.588734	-0.30417	0.248559	-0.246311
ENSDARG00000063295	myh9a	0.302449	0.436794	0.942757	-0.965861	0.0412227	-0.855299	-1.74474	0.0866139	0.459432	1.22088	1.10692	1.48944	0.376206	-0.791035	-1.24644	1.38957	2.32608	1.79671	2.43967	2.78562	2.19945	1.70543	2.62663	1.80795	1.88594	2.00888	2.31876	1.69237	1.71604	-4.1135	-1.65973	-3.25308	-0.642568	-2.20795	0.457353	0.792682	-0.235561	-0.116779	-1.47769	-0.753961	-1.38666	0.356741	-0.196422	-2.94292
ENSDARG00000058302	sh3bgrl	0.294805	0.131424	0.804013	0.600777	-0.394279	-2.32193	-1.2712	-9.05889	-6.69302	-3.62803	1.10249	-1.60137	-2.35579	-1.40034	-6.91886	1.66551	1.65827	1.48489	1.43271	1.88368	0.928447	1.84048	2.78683	1.14885	0.943003	0.838076	1.10078	0	-8.76013	-2.05727	-0.804928	-1.4121	-0.488573	-0.537425	0.778665	0.73245	-5.0527	-8.40372	-6.83289	0.593181	-0.214544	0.109584	0.36217	-0.630975
ENSDARG00000016774	plekho2	0.292989	0.201922	0.266162	0.875516	-0.733485	-0.606127	0.00725338	-0.859221	-0.78453	-1.38702	0.0452586	-0.570761	-0.788976	-0.230897	-0.8314	-0.343024	0.308807	0.0685337	-0.29351	0.289591	0.345364	0.0564886	0.854149	0.0113481	0.169566	0.230601	0.661441	-0.52861	-1.11627	-0.570908	0.143233	-0.398483	-0.563517	-0.545406	-0.412501	-1.60311	-3.77259	-2.74076	-4.11042	-0.538435	-2.96013	-2.17284	-1.81337	-1.32517
ENSDARG00000020693	sesn1	0.286512	-0.365172	0.454801	0.752998	0.774119	1.84852	1.11257	0.0565835	0.378083	-1.76553	-0.555927	-1.45333	-3.41093	-1.06204	-1.78958	-0.655538	-0.428957	-3.06578	-5.04525	-3.98101	-2.63227	-1.72304	-3.25987	-3.91954	-3.9649	-3.62601	-3.23763	-1.60222	-1.91106	1.37795	-0.621862	-0.390757	0.598971	1.30836	-0.45131	0.702288	-1.02716	0.606573	0.492041	1.13024	1.03117	1.00291	1.93902	1.35138
ENSDARG00000034817	asah1b	0.285903	1.5787	0.519513	-0.436583	-0.30117	0.869622	-1.28531	-6.94342	-5.42999	-5.08746	0.463749	1.29476	-2.35579	-2.67119	-3.21842	-0.927396	-1.63941	-0.981106	-1.79881	-0.960913	-1.53569	-0.77139	-1.5536	-1.12913	-1.34423	-1.69897	-1.87217	-8.131	-8.98252	-4.37051	-3.35634	-3.56454	-2.58988	-3.83469	-1.06136	-1.83007	-7.86005	-6.81876	-8.15482	-0.765473	-3.32413	-2.3437	-2.58017	-3.34147
ENSDARG00000043857	ufm1	0.284888	-0.325241	0.937503	-0.729309	-0.889356	-1.46927	-1.14684	-0.360768	0.265047	1.3747	1.12229	0.339276	1.60942	0.119638	0.420987	0.326018	1.23632	-0.220469	-0.328583	0.0872709	-0.0847804	0.421299	-0.452512	-0.633438	-1.09755	-1.42625	-1.49872	1.03809	-0.535435	-1.79641	-0.214319	-1.29572	-0.89491	-1.64373	-0.354013	-0.140362	0.476826	-0.267585	-1.30099	0.383164	-0.917865	-1.01504	0.0460662	-0.630975
ENSDARG00000020261	rab2a	0.283263	0.57796	0.958402	-0.0132207	0.158262	0.488758	0.656828	-0.547141	0.208247	1.02801	1.07566	0.636498	0.773491	-0.0932188	0.220688	0.45723	1.33493	-0.176307	0.446602	0.637896	0.0248441	0.30953	-0.241008	-0.514745	-0.661243	-0.612835	-0.390897	0.324328	-0.488663	-1.42941	0.281536	-0.638083	0.0615233	-0.895879	0.794363	0.341037	-0.0569976	-0.0999414	-0.729952	0.35541	-0.191071	0.614574	0.951794	-0.0935408
ENSDARG00000021339	cpa5	0.282042	-0.733385	0.589384	-0.64715	-1.61667	-1.05617	-1.35057	-1.26015	-0.882236	-1.74169	0.502314	-1.88785	-2.53817	-2.16501	-3.74894	5.46982	5.41928	5.58341	5.09453	4.94409	5.28549	6.34675	4.58661	4.71793	3.78292	2.63996	1.56949	2.90242	4.63669	-3.55494	-1.55611	-2.66345	-2.90591	-1.92682	1.89471	2.55203	-2.56237	-1.91187	-3.93243	0.903508	-3.15421	-2.30212	-1.86053	-2.44335
ENSDARG00000011545	arrb2b	0.279191	0.123852	0.429511	-1.03834	-0.616671	0.213158	-1.76932	-1.0458	-0.709649	-1.3061	0.372401	-0.737509	-1.2897	-1.34093	-1.91886	-0.392259	-0.616473	-0.237986	-0.728992	-0.481331	-0.906443	-0.238392	0.446402	-0.295415	-0.325891	-0.331137	-0.132689	-1.25653	-1.21765	-1.94425	-0.667425	-1.44372	-0.816715	-1.10115	-0.795977	-0.967311	-2.73077	-1.52925	-2.75679	-0.232939	-1.61354	-1.78141	-1.1841	-1.65115
ENSDARG00000036776	aldh8a1	0.276742	-1.77195	0.615635	-4.73204	-1.63279	-4.42347	-5.09622	-0.701342	-0.447628	-1.28872	-0.0434531	-0.958996	-2.25145	-4.10729	-5.3339	-0.11323	0.399368	-0.112744	-1.28513	-0.908348	-0.283949	0.124502	-0.159066	-0.358592	-0.515589	-0.869163	-1.091	-1.24429	-0.823488	-7.10748	-6.62936	-8.35462	-5.09435	-5.79133	-3.25982	-1.1354	-3.66366	-2.7313	-6.41785	-1.43537	-6.41528	-5.67409	-3.92744	-5.47897
ENSDARG00000015722	kctd5a	0.274289	0.60595	0.727773	0.300383	-0.269321	0.187149	-0.395776	-0.447869	0.110033	0.563589	0.878499	1.10837	1.38904	1.1219	1.05842	0.560557	0.848327	-0.0738576	0.994851	1.0665	-0.301489	0.317147	-1.01594	-0.231013	-0.527646	-0.272985	-0.0075986	0.543781	-0.333262	1.09334	2.81497	2.34698	-0.186345	0.238026	1.24601	0.595941	0.0388009	-0.527205	-0.521823	0.33791	0.232958	0.969343	0.574523	0.987003
ENSDARG00000051986	ndufs8a	0.266288	-0.536563	0.740992	-0.787748	-0.777608	-1.87915	-1.59664	-0.298451	0.189621	0.782902	0.700684	0.0552027	0.408417	-1.28787	-1.78958	-0.423127	-0.0606264	-0.700157	-0.812289	-0.604202	-0.886452	-0.329044	-0.63743	-0.973855	-1.08722	-1.19944	-1.24578	-0.28342	-1.12454	-2.15794	-0.822002	-1.52173	-1.27507	-1.70499	-0.689796	-0.493263	-0.223428	-1.11217	-1.37784	-0.133306	-0.993766	-1.1195	-0.150404	-0.46105
ENSDARG00000070472	arf5	0.264436	0.446337	0.958166	-0.493345	-0.493815	-1.28278	-0.68507	0	-6.59991	-3.54314	1.44466	-0.591502	-1.66649	-2.52233	-5.91886	0.401947	0.733399	-0.0401763	0.677858	0.656942	-0.416231	0.218036	0.763668	-0.358208	-0.561095	-0.498619	-0.0440712	0	0	-1.70489	0.359328	-0.335953	-0.993142	-1.0706	0.542313	0.00450139	-5.35755	0	-6.83289	0.0652586	-0.648538	0.119563	0.0564912	-0.452172
ENSDARG00000104773	junbb	0.263405	-0.475479	0.0204706	-1.28859	2.60572	-0.18188	0.568385	-1.27317	-0.183115	-0.765535	0.337695	-0.729374	-0.571811	-1.94683	-0.163976	-1.75256	-2.71536	-2.90961	-1.73754	-1.49375	-3.29708	-2.7588	-3.50779	-2.87048	-2.92264	-2.63264	-2.09247	-0.947778	-2.09175	-3.03138	-1.35634	-1.83629	-2.17632	-1.50107	-0.120846	-0.816778	-2.08746	-2.09387	-2.47299	-0.126543	-0.573889	0.115733	-1.98329	-1.47897
ENSDARG00000045542	lamtor4	0.253062	-0.151329	0.96405	-0.863544	-0.989583	-0.0532631	-1.45435	-0.707218	-0.0405358	0.287577	0.956547	-0.0599475	0.139264	-0.995085	-1.24644	0.605907	1.27486	0.649316	-0.460289	-0.0301456	0.705114	1.02002	0.185692	0.379987	0.177871	-0.373215	-0.780563	-0.0524039	-0.170876	-2.19579	-1.47285	-1.64496	-1.69725	-2.06485	-0.93304	-0.0458037	-0.693471	-0.974664	-1.89429	0.23295	-1.39726	-1.87891	-0.6728	-1.08665
ENSDARG00000105029	LOC100333482	0.250984	2.13494	1.82821	0.490354	-1.64909	-3.13396	-4.9098	-9.64386	-10.5999	-3.05772	1.26765	0.294096	0.702741	-1.7408	-5.91886	-1.4107	-4.40125	-2.10615	1.25207	1.2334	-4.84728	-2.77561	-1.75291	-2.11998	-2.03069	-0.219893	1.64677	-8.71596	-8.98252	-6.03709	-4.04439	-3.06921	-3.06941	-1.58805	0.651384	-1.66372	-9.44501	-9.98868	-7.56986	-1.64556	-6.36899	-3.26171	-5.64626	-7.8009
ENSDARG00000008748	ube2na	0.246612	-0.0573779	1.23244	-0.256797	-0.584963	-0.913911	-0.866733	0	-6.79256	-3.54314	1.37668	-1.27894	-2.08526	-2.66078	-4.91886	0.128166	0.966971	0.0948489	-0.663751	0.100374	0.086831	0.452607	0.164631	-0.229254	-0.523925	-0.726196	-0.73055	0	0	-1.30184	0.207746	-0.708358	-0.205469	-0.797279	-0.445537	0.00300249	-5.44501	0	-6.49185	0.318215	-0.457802	-0.613075	0.716416	-0.238657
ENSDARG00000045695	myca	0.245151	-1.73568	0.893296	-1.21419	-0.742202	-3.0856	-2.2677	-0.458981	0.167444	1.96782	0.654093	0.623322	-0.107864	-2.22513	-2.11151	-0.885525	-0.598383	-3.29323	-3.37783	-2.67091	-2.9542	-2.72304	-4.92283	-4.03275	-4.86738	-4.3498	-4.03205	-0.336584	-3.52856	-1.67452	-0.614406	-0.95944	-0.188582	-0.379712	-0.909008	0.720643	2.24934	0.302486	1.01218	1.09768	1.33466	0.346973	3.25612	1.84476
ENSDARG00000090194	lamtor5	0.241179	0.16968	0.778333	-0.667909	-0.8324	-1.431	-2.58787	-3.84944	-3.26006	-2.60634	1.0575	-0.677583	-1.07409	-1.87885	-2.74894	-0.703235	-0.681639	-0.707902	-1.5328	-0.906599	-0.9893	-0.355124	0.0235868	-0.903185	-1.11634	-1.32743	-1.18656	-2.77345	-4.20993	-1.93889	-1.92892	-2.35462	-1.98924	-2.31816	-1.29884	-1.81413	-4.27509	-5.34483	-5.28035	-0.30213	-2.20583	-2.83674	-1.77179	-1.99354
ENSDARG00000006603	csrp1a	0.240761	-0.813503	0.582364	-0.574309	-0.979241	-0.461534	-0.671108	-0.842956	-0.145614	0.0990641	0.272253	-0.994302	-0.732276	-2.07236	-1.27501	-0.638051	-0.255928	-0.729513	-1.06304	-0.275487	-1.20342	-0.410381	-1.77987	-1.02663	-1.2345	-1.54011	-1.7723	-0.628499	-1.17839	-5.18148	-2.12686	-3.53019	-1.45992	-2.54941	-0.711802	-1.06769	-1.06131	-0.856828	-1.91641	0.168413	-1.5857	-1.1635	-0.363942	-2.10046
ENSDARG00000068177	pak2a	0.236357	-0.00414211	0.766262	-0.373421	-0.716207	-1.03689	-1.52374	-0.348087	0.377367	0.689518	0.680052	0.350833	0.708143	0.188947	-0.218424	0.0796671	0.898555	0.504098	-0.479272	0.0143784	0.554817	0.622332	0.777608	0.370742	0.197442	0.00695147	-0.064099	0.524829	-0.0225164	-2.18623	-1.57046	-2.36215	-0.9834	-1.46467	-0.751138	-0.673271	-0.841389	-0.936117	-1.89429	0.0857893	-1.72331	-1.84269	-0.494819	-1.39151
ENSDARG00000101251	ldha	0.234045	1.15415	1.34475	0.685046	-0.360332	-0.123749	-0.682733	-1.62149	-0.0901378	0.998231	1.80645	0.952749	0.881657	-0.202291	-0.670936	0.516341	1.4962	0.328073	1.98125	2.01022	0.81093	0.239805	1.50343	0.178825	0.0653658	0.459505	0.988934	0.717623	-0.718076	-0.287725	2.20564	1.82156	-0.26441	-0.264063	1.76578	0.141596	-1.19709	-0.988685	-2.99831	-0.263034	-1.0562	0.902452	-0.558796	-0.18619
ENSDARG00000044039	stx11a	0.225817	1.03393	0.409299	-0.734774	-1.0751	-3.31727	-3.17284	-0.744499	-0.337818	-0.458106	0.47063	0.20422	-0.0177237	-2.26402	-1.45943	-0.559134	-0.424967	0.238795	1.11244	0.929308	-0.100047	-0.11606	0.641952	0.380448	0.529645	0.863046	1.29663	0.43759	-0.875737	-1.98232	-0.910538	-1.14842	-3.226	-2.5737	0.340592	-1.09632	-2.7868	-0.994331	-4.24793	-1.07355	-3.41921	-2.1105	-2.66137	-2.8009
ENSDARG00000035043	pfdn5	0.220093	-0.537764	0.63612	-0.784911	-0.851137	-2.3313	-2	0	-7.01495	-3.62803	0.9285	-2.7498	-3.01951	-3.30399	0	0.175087	0.0467311	-0.64141	-0.547751	-0.47031	-1.30591	-0.219104	-0.893085	-0.955715	-1.25132	-1.44875	-1.82016	0	0	-2.04139	-0.472852	-1.39268	-1.59878	-1.60359	0.0838248	0.241586	-4.98558	-8.98868	-6.28035	0.483836	-0.235157	-0.228222	0.339583	0.00645502
ENSDARG00000030241	vbp1	0.213707	-0.613788	0.303763	-0.678401	-0.879706	-2.22707	-1.85091	-0.820489	-0.661804	0.264213	0.214671	-0.77191	0.597241	-1.37033	-1.52655	-0.389818	-0.385654	-0.921569	-1.03293	-1.13834	-1.32372	-0.631589	-1.01594	-1.16566	-1.25594	-1.49484	-1.67449	-0.487143	-1.6017	-2.11652	-1.23704	-1.68219	-1.91329	-1.6534	-0.47699	-0.185791	0.14931	-1.1307	-1.55739	0.212291	-0.503956	-0.589124	-0.121391	-0.269518
ENSDARG00000014348	stk17b	0.211999	-0.193591	0.261583	-0.218012	-1.16601	-2.83184	-2.60547	0	-7.27798	-5.67243	0.503433	-1.4224	-3.41093	-2.50359	0	0.182487	-0.0391161	0.589333	0.949879	0.953098	0.014249	0.531591	1.56902	0.663533	0.784563	0.991937	1.30223	0	0	-1.13632	-1.44613	-1.19475	-1.33327	-1.40808	-0.26897	-0.685303	-7.86005	0	-9.73978	-1.00495	-1.92902	-1.7117	-1.39833	-1.26174
ENSDARG00000021647	gnai1	0.208149	0.823026	0.831563	-0.358581	-0.699134	-0.175539	-0.864084	-0.686754	-0.0386249	-0.233633	0.724866	0.521894	-0.175882	-0.937369	-1.11151	0.960368	1.44042	1.03058	1.41514	1.49951	1.10025	1.20006	1.09954	0.901845	0.758258	0.77792	1.08852	0.0784539	0.458697	-1.33841	-0.50696	-1.14516	-0.372142	-0.842045	0.499261	0.116864	-1.89812	-0.901222	-1.91641	-0.326727	-1.34126	-0.794325	-0.663265	-1.17154
ENSDARG00000101334	ctsc	0.207506	2.2033	0.845143	-0.0198767	-1.14274	0.320994	-1.70627	-0.820489	-0.242361	-0.558683	1.11791	2.0142	0.275022	-1.0484	-0.47592	-1.15511	-1.06063	-1.29046	-1.38676	-0.632105	-1.84728	-1.16736	-0.420332	-1.46176	-1.69118	-1.79242	-1.38999	-0.744418	-2.13912	-2.79762	-0.714473	-0.216772	-3.226	-2.96245	-0.924984	-2.03037	-2.51428	-2.14319	-3.67369	-0.642659	-2.98902	-2.77856	-2.44332	-2.63097
ENSDARG00000116649	ube2e1	0.201924	-0.726069	0.664146	-0.335564	-0.553936	-1.32895	-1.41892	-0.468931	0.116907	0.971431	0.293105	-0.365602	-0.107864	-0.918632	-1.67094	0.321556	0.522271	-0.329192	-0.647555	-0.195912	-0.509978	0.144743	-3.92283	-0.635299	-0.790494	-1.02514	-1.39905	-0.061326	-0.429209	-0.81531	-0.153623	-0.747286	-0.0458987	-0.521592	0.179576	0.568843	0.642448	0.164867	-0.109513	0.825083	0.16559	0.0482169	1.0012	0.79529
ENSDARG00000006468	grap2a	0.200848	-0.167652	0.864397	0.206561	-1.3806	-3.20969	-3.59664	-0.844575	0.173226	0.40439	0.853272	-0.10748	0.785805	-0.553307	-0.70941	-0.473931	0.247615	-0.50118	-0.727572	-0.212559	-0.474727	-0.412023	-0.150243	-0.580024	-0.650555	-0.682098	-0.231955	-0.21015	-1.17624	-2.50657	-1.75489	-2.59085	-1.69407	-0.60099	-0.664094	-0.60311	-0.819306	-1.59637	-1.45207	0.145126	-0.798015	-0.188851	0.57291	-1.71344
ENSDARG00000059836	ddit3	0.194808	0.443298	-0.00458873	0.273416	1.92352	-0.28619	0.391209	-1.40545	-0.638463	-1.98592	-0.218698	-1.17585	-1.47805	-2.09322	-1.1375	0.23167	0.351312	-0.22814	0.850755	0.814463	-0.815432	-0.23403	-3.6009	-0.479204	-0.834173	-0.480557	-0.409079	-2.35841	-2.33147	-0.615626	1.8191	1.35791	-1.99706	-0.949811	1.31939	0.177918	-3.37893	-0.831338	-2.51578	0.0985463	-0.995597	1.11803	-1.04387	-0.2852
ENSDARG00000035329	capns1a	0.192862	-0.506089	0.744004	-0.427705	0.262163	-0.100537	0.476256	-0.386468	0.284258	0.456858	1.12883	0.166205	-0.104072	-0.665977	-1.03622	0.349584	0.4782	0.00767753	-0.353542	0.251725	-0.31034	0.5511	-0.176878	-0.387323	-0.769416	-1.21366	-1.19127	0.160555	-0.367195	-2.22973	-1.30743	-1.95659	-0.592841	-0.875612	-0.615318	-0.209923	-0.941189	-0.941561	-1.52061	0.129954	-0.963355	-0.998339	-0.401498	-0.778532
ENSDARG00000104325	plek	0.190262	0.973844	0.542657	-0.121797	-0.899071	-2.51124	-2.54481	-0.230228	0.174874	-0.212994	0.356392	0.261811	0.960716	-0.0637574	-0.204618	1.11533	1.83508	1.66439	1.62606	1.719	1.55116	1.81041	1.43472	1.39192	1.15803	1.11706	1.43352	1.31608	0.558256	-2.1302	-1.43296	-1.95089	-0.641035	-1.45336	0.0886072	0.109918	-0.790379	-1.06982	-1.4269	-0.458119	-0.836541	0.0148818	-0.117479	-1.07298
ENSDARG00000026072	pdcd5	0.188743	-0.781868	0.514711	-1.19523	-1.49381	-2.26696	-1.41116	-0.430752	-0.283631	0.612977	0.610108	-0.367705	-0.0159415	-1.13947	-1.67094	-0.661415	-0.56726	-1.4539	-1.75478	-1.4059	-1.80915	-0.950652	-1.89308	-1.78018	-1.93494	-2.26878	-2.45085	-0.62585	-1.57596	-1.90715	-0.856767	-1.82584	-1.88037	-1.81526	-0.78136	-0.284839	-0.114098	-0.930693	-1.28445	0.282578	-0.811817	-1.32692	-0.303443	-0.581731
ENSDARG00000112359	ifi30a	0.188092	1.42524	0.725004	1.04135	-0.436099	0.176447	-1.36548	-10.6439	-6.14048	-4.67243	-0.718587	0.37556	-2.4879	-0.881874	-6.91886	-1.66141	-2.29546	-2.18632	-1.81681	-0.573356	-3.01078	-1.73669	-3.70044	-2.52679	-2.92264	-3.15102	-2.25397	-7.131	-11.5675	-0.457384	1.39116	1.58202	-0.393914	-1.79015	0.299243	-1.51887	-6.63766	-7.98868	-8.15482	-0.0689992	-2.26996	-0.398512	-0.976193	-1.08665
ENSDARG00000009881	ier5	0.183742	0.604137	0.204281	0.320282	1.96428	-0.93518	-0.153296	0	-5.95606	-3.5025	0.300848	-1.88484	-2.21011	-2.17239	-6.91886	-0.023459	0.178475	-0.948406	0.0380457	0.0267858	-0.588547	-0.743565	-2.08153	-1.1536	-1.29425	-0.87751	-0.473625	0	0	-0.907152	0.846377	1.0377	-1.00295	-0.45383	1.18517	0.165912	-5.98558	-8.98868	-5.83289	0.267252	-0.252782	0.563192	0.464877	0.105991
ENSDARG00000033364	mgst3b	0.18178	-0.0368653	0.623388	-0.105777	-0.244338	0.890425	0.41758	-0.280817	0.440377	0.5025	0.356392	-0.194394	0.148829	0.0767062	-0.670936	-0.268256	0.0581811	-0.757182	-0.651587	-0.176817	-0.499818	-0.204332	-4.04836	-1.02602	-1.33035	-1.69462	-2.08076	-0.385045	-0.777947	-1.11199	0.475679	-0.451739	-0.530515	-1.43101	-0.521237	-0.053581	-0.4422	-0.310965	-0.695386	0.285117	-0.401141	-0.532733	0.374258	-0.0594329
ENSDARG00000093760	si:ch211-197h24.9	0.180252	-2.28303	1.1473	-0.88769	-1.66558	-3.16713	-2.61435	-1.15	0.324157	0.275942	1.23232	-1.80003	-2.70044	-2.03153	-3.21842	0.0663948	-0.098264	-0.749548	-2.12896	-1.46902	-1.32372	0.0671329	-3.33787	-1.14894	-1.62991	-2.43709	-3.5322	-1.21214	-0.552066	-1.73824	-1.36883	-2.10669	-2.50939	-2.27937	-0.727127	0.41391	-0.93722	-0.428352	-1.34532	1.71905	-0.802174	-1.97692	-0.232631	0.170644
ENSDARG00000103207	rab11fip4b	0.177629	-0.300579	-0.0179792	-0.519045	-0.232008	-4.7605	-3.02346	-1.67519	-1.25562	-2.01421	-0.26748	-1.71458	-2.65535	-2.30399	-4.11151	-0.0482678	-0.630192	-0.166618	0.521325	0.689389	-0.546112	-0.150815	0.273565	-0.211788	-0.249402	-0.0429794	0.26945	-2.16137	-1.84809	-3.35616	-2.35634	-2.59085	-3.13691	-2.90227	0.215729	-0.890082	-3.74458	-3.18133	-4.56986	-0.730182	-3.22804	-1.86673	-2.77179	-2.34147
ENSDARG00000076847	tnrc6c1	0.175221	-0.542575	0.168856	0.0501155	0.292355	0.464601	0.236863	-0.292917	0.0294438	-0.924232	-0.233533	-1.0625	-2.41093	-2.10729	-1.59694	-0.0676462	-0.0330288	-0.796359	-1.29141	-0.957288	-0.450065	-0.366219	-1.5536	-0.95107	-0.783805	-0.882936	-0.936649	-1.42594	-0.48933	-0.217518	-0.180896	-0.825837	0.583325	0.685465	-0.121767	0.218523	-1.34698	-0.529253	-0.372366	0.225568	0.363937	0.205675	0.88772	0.57414
ENSDARG00000104901	ostc	0.17237	0.0104404	1.38424	-0.373421	-0.948653	-0.665613	-0.212729	-0.826873	0.680278	1.77362	2.29084	0.908249	1.75847	0.798653	0.888492	0.161003	1.21857	-0.439392	-0.815301	-0.273232	0.184568	0.301873	0.143257	-1.11998	-1.55396	-1.9627	-1.90534	1.16973	-0.796817	-2.09104	0.596253	-1.23914	-0.804657	-2.17973	-0.806298	-0.518873	0.4872	-0.293456	-1.73416	0.250723	-1.32644	-1.45777	-0.00480899	-1.42586
ENSDARG00000090396	si:cabz01074946.1	0.171491	1.74035	0.0123172	-0.276587	-1.11984	-2.38882	-3.4464	-0.624265	-0.735727	-1.95818	-0.634966	0.394297	-0.313585	-0.75458	-1.42701	-2.57015	-3.33985	-5.81735	-3.8597	-3.1322	-5.33271	-4.12456	0	-6.58856	-6.87684	-5.8864	-5.22469	-2.35841	-4.95277	-1.80248	-0.13217	1.64444	-0.184112	-0.3233	0.647608	-1.42711	-2.6506	-2.78901	-2.63649	-1.4138	-1.25936	-0.698156	-1.27412	-1.44335
ENSDARG00000009418	mef2cb	0.169513	-0.121326	0.614139	-0.354368	-0.889356	-0.338363	-2.4073	-0.746011	0.284258	0.556393	0.236366	-0.165751	1.27065	0.94735	0.55687	-2.73387	-3.71536	-5.66025	-5.13271	-4.31032	-7.65464	-6.25205	-3.50779	-6.91049	-7.0373	-5.87063	-4.82259	-0.895783	-5.17516	-0.791574	0.169385	-0.198112	-1.46263	-1.8946	-0.295725	-1.36773	-1.04841	-1.43026	-1.58243	0.580422	-1.58019	-1.32484	-0.348578	-0.208443
ENSDARG00000045224	glipr1a	0.169293	-1.43801	0.43596	-2.32522	-1.64909	-3.71075	-3.72538	0.0840643	0.139868	-0.0949965	0.883664	0.186413	0.0433795	-0.209864	-1.30415	-0.347754	-2.21057	0.332575	-0.0864994	0.191363	-1.96814	0.602956	-0.779874	0.27215	0.394623	0.231286	0.313914	-0.220107	-0.0157725	-5.37051	-3.45943	-5.48015	-4.87676	-1.98262	-1.53834	-1.43116	-3.31573	-2.0114	-4.09592	-0.693733	-3.54653	-4.04731	-4.5033	-2.8009
ENSDARG00000075536	cpne1	0.168412	0.485466	0.972013	0.413392	-0.422024	0.0102352	0.206936	-0.213404	0.495484	0.847211	1.03601	0.428634	0.543867	0.319628	-0.0240455	0.137504	1.09756	-0.241729	-0.643535	0.0678344	0.110236	0.0943691	-0.308122	-0.525925	-0.80115	-1.0328	-1.05191	0.267032	-0.458956	-1.1728	0.103093	-0.945226	0.0146567	-0.298638	-0.131003	0.0888766	-0.349618	-0.609306	-0.877143	0.379842	-0.460328	-0.391954	0.736005	-0.208443
ENSDARG00000103984	cyth4b	0.168412	-0.785666	0.5436	-0.450004	-1.27563	-3.78604	-4.46234	-0.785875	-0.637017	-0.944505	0.318754	-0.846204	-0.322369	-0.757352	-1.67094	-0.568765	-0.374066	-0.40481	-1.42996	-0.946468	-0.59394	-0.324399	-0.12409	-0.515173	-0.503631	-0.696358	-0.840987	-0.967769	-1.48267	-2.07479	-2.40696	-2.89519	-1.26323	-1.91256	-1.23372	-0.970253	-2.5502	-2.26759	-2.70636	-0.286968	-1.58625	-2.27774	-1.26544	-1.39151
ENSDARG00000013979	ndfip1	0.168192	0.20623	0.393691	-0.0621875	0.0664012	-0.320761	-0.596644	-7.32193	-5.89947	-4.76553	0.537692	-1.57683	-3.15416	-2.61985	-4.91886	-0.066671	-0.146735	-0.0887086	-0.00171443	0.169148	-0.540894	0.189092	-0.779874	-0.272419	-0.446608	-0.554991	-0.437721	-6.39403	-7.66059	-1.01437	0.138828	-0.354617	-0.360747	-0.69164	0.0449837	-0.250466	-5.86005	-7.18133	-6.41785	-0.162757	-0.641355	-0.317572	-0.268325	-0.417196
ENSDARG00000027141	ube2l3b	0.165768	0.771944	1.01481	0.292345	-0.592825	-0.889488	-0.233097	-1.06643	0.149119	0.880244	1.24843	0.650593	1.29741	0.0891032	0.0118741	-0.0281969	0.592857	-0.491598	0.185452	0.585739	-0.671642	-0.264352	-0.0731664	-0.865552	-0.986496	-0.907862	-0.375621	0.626113	-1.09175	-1.39966	0.177998	-0.394615	-0.625801	-0.773647	0.390503	1.44154e-14	0.373567	-1.11217	-1.19482	0.123727	-0.501873	0.0964298	0.534479	-0.0195402
ENSDARG00000098852	smdt1b	0.163561	-0.346821	0.880413	-0.912247	-0.30117	-0.601869	-0.462343	-0.613189	0.125453	0.612977	1.15612	0.358487	-0.807355	-1.27987	-1.52655	0.0628348	0.524336	-0.0957079	-1.40253	-0.539763	-0.215844	0.365858	-0.54201	-0.496442	-0.863848	-1.23748	-1.4813	-0.275093	-0.141216	-2.20863	-1.85677	-2.69165	-0.7893	-2.15357	-1.3177	-0.397116	-1.07869	-1.07281	-1.70361	-0.0287175	-1.47379	-1.83971	-0.124004	-1.49712
ENSDARG00000101626	arf6a	0.161571	-0.114145	0.751371	-0.134381	-0.577143	-0.606127	-1.07155	-0.854323	-0.204379	0.231457	0.850637	-0.171251	0.401765	-0.345091	-0.596935	0.0610515	0.895366	0.103304	-0.199023	-0.0692245	0.0388509	0.306539	-0.0815299	-0.0899947	-0.248634	-0.329115	-0.356971	-0.0685036	-0.671906	-0.97408	-1.44154e-15	-0.515413	-0.446477	-0.913848	-0.429494	-0.44951	-0.905856	-1.12141	-2.11407	-0.0535209	-1.23667	-1.27774	-0.178653	-1.1144
ENSDARG00000010317	gpr183a	0.156252	-0.923217	-0.0757136	-0.341805	-0.125531	-3.7479	-3.47846	-1.02731	-0.639911	-0.644519	0.00632762	-0.680194	-0.851171	-1.95954	-2.52655	-0.724608	-0.842663	-0.83461	-1.3756	-1.13629	-1.27093	-0.805504	-0.378512	-0.748102	-0.648021	-0.45903	-0.420099	-0.911831	-1.39256	-2.82702	-1.4864	-2.77971	-1.58398	-0.0652058	-0.522452	-0.573735	-0.686792	-1.47693	-1.50616	-0.395799	-0.811817	-0.334238	-0.459732	-0.408582
ENSDARG00000013443	atp6v1ba	0.154253	0.975528	1.05329	-0.673145	-0.938599	-1.26472	-2.88811	0	-5.84503	-4.28011	1.61477	0.22181	-0.822851	-2.25616	-3.45943	-1.07253	-0.959028	-1.51859	-1.08468	-0.399122	-1.91317	-1.13899	-0.726435	-1.96563	-2.43302	-2.64768	-2.13723	-6.39403	-9.98252	-3.35616	-1.20309	-1.31022	-3.05301	-3.19691	-1.03338	-2.0427	-5.53812	0	-9.73978	-0.802726	-2.67792	-2.79577	-2.17594	-2.37464
ENSDARG00000019496	esd	0.152696	-1.30398	0.537616	-1.22569	-1.16601	-1.66561	-1.53213	-0.329839	0.0230541	0.197939	0.391864	-1.26124	-1.55878	-2.69226	-3.45943	-0.202518	-0.156628	-0.965547	-1.76348	-1.60137	-1.23678	-0.331631	-2.15024	-1.53458	-1.83015	-2.39702	-3.11916	-1.30233	-1.13077	-2.37774	-1.3195	-2.14516	-1.64717	-2.05058	-0.664094	0.153805	-0.596392	-0.551973	-0.874047	0.508379	-0.447492	-1.12312	0.328156	-0.107413
ENSDARG00000009753	sf3b6	0.149353	0.141959	0.794271	-0.0215455	-0.207658	-0.0103084	0.0230836	-0.692571	0.0654231	0.868671	1.13173	0.185696	0.903481	0.20042	0.498989	0.151817	0.530515	-0.0627005	-0.457933	-0.220684	-0.319246	0.234918	-0.0320612	-0.274593	-0.28714	-0.254004	-0.231955	0.371501	-0.499374	-0.804307	-0.337802	-0.558036	-0.0297678	-0.428698	-0.13193	0.403722	0.569006	-0.700972	-0.676386	0.305767	-0.049911	-0.341591	0.607983	0.248949
ENSDARG00000034293	hif1ab	0.148237	0.914371	0.767339	-0.0794655	0.0614005	0.60812	0.176374	-1.01632	-0.362703	0.39097	1.01341	0.452669	0.409743	-0.430991	0.0811368	1.36809	1.62593	0.888357	2.51279	2.53146	0.779992	1.063	0.536599	0.780029	0.699992	1.04525	1.52206	0.248379	0.138583	-1.7209	0.317062	-0.465873	-0.276255	-0.873727	1.17733	0.869542	-0.867586	-0.922595	-1.52546	-0.324403	-1.01924	0.286936	0.287432	-1.03272
ENSDARG00000109289	mrps15	0.146897	0.509297	0.847691	-1.40139	-1.16601	-2.38882	-2.07155	-1.37473	-0.68105	0.587318	0.618394	0.330223	0.537813	-2.12151	-1.56131	0.408274	0.94401	0.68073	0.967072	0.793639	0.847201	0.667851	-0.807355	0.658603	0.656182	0.709749	0.884207	-0.21811	-1.74571	-2.86971	-1.34395	-2.37734	-1.47896	-0.87059	-0.173314	-0.00602379	-0.331273	-1.79886	-1.67908	-0.52059	-0.887636	-0.699505	-0.479677	-0.882037
ENSDARG00000029036	rab32a	0.142869	1.3103	0.848201	-0.0417234	-1.05324	-1.7292	-1.83007	-1.18853	-0.212973	0.360998	0.740133	0.422562	0.221637	-2.28787	-1.11151	-0.0262999	0.403862	-0.440621	1.07145	0.964848	-0.583174	-0.241307	-1.01594	-0.588114	-0.80115	-0.524215	-0.283853	-0.293897	-1.06366	-3.47521	-0.49322	-0.15822	-3.32095	-3.97317	0.696986	-0.614569	-1.27009	-2.05205	-3.30515	-0.0984764	-2.74902	-1.48543	-1.12793	-2.18619
ENSDARG00000037261	mtap	0.13883	-0.732927	0.577767	-0.571862	-0.56163	-1.8219	-1.09311	-0.660863	-0.167371	0.640458	0.781302	-0.14306	0.275022	-1.14309	-0.874469	0.00278961	0.46105	-0.437858	-0.819831	-0.374741	-0.421016	-0.0037082	-0.922832	-0.764815	-0.861498	-1.12799	-1.3438	-0.224109	-0.819288	-1.65572	-0.295456	-1.25308	-1.32586	-1.40445	-0.385722	0.137504	0.276084	-0.490833	-0.787039	0.436207	-0.435019	-0.63743	0.472682	0.0383039
ENSDARG00000014587	slc38a5b	0.133652	-1.10997	-0.530566	-2.06907	-0.250543	-2.13806	0.579133	-1.84619	-1.76071	-2.81444	-1.47217	-3.90608	-5.87036	-4.97236	-5.3339	-0.642403	-0.86953	-2.21127	-2.30829	-2.02967	-2.2796	-1.71222	-1.95321	-2.60854	-2.59144	-2.3362	-2.39542	-4.2897	-3.51763	-5.992	-4.51388	-5.0816	-1.5291	-2.86434	-0.0368514	-0.0427045	-2.70355	-1.96078	-1.74826	0.145126	0.116268	0.121092	0.567251	-1.37464
ENSDARG00000002131	celf2	0.133201	0.0843452	0.406537	0.0923895	-1.22588	-0.544904	-0.0443032	0.995937	1.7175	1.90027	0.0936048	1.38308	0.725292	-0.121508	0.1686	-0.494765	0.0496021	-1.01411	-0.636859	-0.347203	-0.735773	-0.554627	-1.50779	-1.25514	-1.53418	-1.50165	-1.26221	1.23823	0.798295	-0.38866	-0.0393934	-0.293921	-0.985343	-0.518152	0.173587	-0.182377	0.926762	0.707413	0.512293	0.519202	-0.770486	-0.517187	-0.186827	0.0878433
ENSDARG00000037919	rbbp6	0.130265	1.02691	0.394388	0.511279	0.176878	-0.513906	-0.391954	-0.801506	-0.388025	0.524791	0.36995	-0.165751	-0.251455	-1.12508	-0.918863	0.679235	0.227472	-0.382502	1.94388	1.93529	-0.961149	-0.113387	-1.08153	-0.468794	-0.555861	0.0616462	0.663618	-0.568757	-1.01097	-1.13555	1.1233	0.568215	-0.455876	-0.27439	1.76454	0.83289	-0.373552	-0.508904	-0.422368	0.392612	0.0985309	1.4561	0.58256	0.369025
ENSDARG00000099026	si:dkey-185m8.2	0.126644	-0.91904	0.819932	0.219334	-1.0751	-2.38394	-2.24684	0.590961	0.996277	1.88024	0.493332	1.09774	-0.0501858	-1.80818	-2.3339	0.391342	1.21346	0.43024	-0.431119	0.420736	0.878694	0.598071	-1.98423	0.314956	0.327731	0.262007	0.112613	0.887664	1.13988	-1.32437	0.707522	-0.635798	0.314642	-0.070955	0.171335	0.711495	0.87804	0.773697	0.673847	0.790122	0.373329	0.392001	1.37565	0.379009
ENSDARG00000025522	sgk1	0.123013	0.471414	0.240409	-0.429919	1.13465	0.7336	-1.12447	-2.60494	-2.19903	-1.5639	0.180106	-0.672374	-1.75886	-0.985303	-1.56131	1.24508	1.42059	0.84086	1.14302	1.46311	1.23563	1.0936	1.01577	0.5025	0.222023	0.276683	0.571581	-1.10125	-0.472743	-3.96998	-1.45943	-2.67279	-1.43847	-2.74694	1.33892	0.552541	-3.33649	-3.2205	-3.64175	-0.0167866	-1.57416	-0.338435	-0.992816	-1.29311
ENSDARG00000028396	fkbp5	0.119601	-0.171995	0.294828	-0.0673492	0.758754	0.94819	0.663271	-0.295128	-0.573389	-0.250361	-0.302246	0.398634	-0.936253	-1.0484	-1.01197	-1.1062	-0.953269	-0.663475	-1.97284	-2.24037	-1.91317	-0.654724	-1.4634	-0.758208	-0.830721	-0.453514	0.062032	-0.81208	-1.7267	-0.47521	-3.04439	-1.99121	1.09225	-0.49478	-1.93466	-1.52751	-1.81566	-1.4341	-1.59258	-0.770736	-1.56544	-3.01336	-0.5016	-1.14269
ENSDARG00000101009	cited4b	0.116181	-0.0916395	0.252382	-0.218012	0.0259019	-0.898163	-1.66418	-3.14401	-2.87199	-3.81444	1.08541	-1.96854	-1.54844	-1.85491	-2.16398	0.93089	1.0539	1.08645	-0.733258	-0.627057	0.899953	1.31318	0.579668	0.900882	0.847853	0.651736	0.555732	-3.22411	-2.56467	-1.34194	0.563758	-0.302955	0.37647	-0.631463	0.241008	0.653442	-3.17823	-2.63996	-3.03934	0.158479	-0.133101	-0.143166	0.345263	-0.149848
ENSDARG00000054864	aplp2	0.101036	1.14906	0.226379	-1.08644	0.334419	2.31575	0.665107	-0.545824	-0.448896	-1.69515	0.0801703	0.894715	0.864345	-1.35345	0.781576	-4.27612	-5.33985	-8.3156	-6.46975	-5.57336	-7.06967	-8.19065	-6.50779	-8.77299	-8.53981	-7.39419	-5.30413	-1.67704	-4.90927	-6.08363	-5.21432	-6.48015	0.503136	-3.6172	-2.52124	-4.8625	-3.80116	-4.0114	-3.99831	-1.68874	-4.13794	-3.1177	-3.08147	-4.8009
ENSDARG00000013804	capns1b	0.0975715	-0.511976	0.720285	-0.292617	-0.053242	0.186328	0.852353	-1.18442	-0.436263	-0.106371	1.10986	-0.151188	-0.571811	-0.522332	-0.379704	-0.716939	-0.616473	-0.893958	-1.80778	-1.35851	-1.26232	-0.498323	-1.29834	-0.997005	-1.10587	-1.45315	-1.73284	-0.715962	-1.63822	-1.44736	-0.500074	-1.59085	-0.560617	-1.08434	-1.28641	-1.20645	-1.52615	-2.09387	-2.02554	-0.160683	-1.18856	-1.73641	-0.635031	-0.478972
ENSDARG00000039243	ifi27.2	0.0917789	2.09794	0.805587	1.47741	-0.250543	1.16525	0.419756	-4.074	-1.41256	-2.44361	0.813231	0.172008	0.170903	-0.614812	-0.289507	-0.196106	0.257582	-0.996834	1.21786	3.52908	0.116853	-1.09701	-2.64981	-0.752136	-1.11564	-0.713396	0.661877	-3.1924	-2.92724	0.732565	2.07339	1.42838	-0.933779	-0.346646	1.25029	0.173927	-3.61212	-3.24722	-2.37346	-0.596132	-0.723918	1.94149	0.785587	-1.04601
ENSDARG00000006266	stat1a	0.0882922	1.37083	0.28132	1.24871	0.379316	0.120854	-0.0249379	-2.71312	-1.99629	-1.77761	0.220126	-0.694641	-0.919496	-0.956352	-1.01197	1.17426	0.8384	0.806708	2.33251	2.15551	0.696303	0.90365	1.0391	0.643904	0.612057	0.978398	1.60865	-0.937885	-1.48002	-0.714589	1.37252	0.696139	-0.0197768	0.105078	2.65663	1.18917	-1.95316	-2.05205	-2.08873	0.375561	0.34381	2.24723	0.619747	0.690953
ENSDARG00000099476	zgc:174863	0.0875938	0.826918	0.33715	0.0877531	-0.0696055	-0.418465	-0.114993	-0.941684	-0.51245	-1.3237	-0.193098	-0.236049	-1.37394	-1.72987	-1.19094	-0.676212	-0.41306	-0.452345	-0.75045	-0.298807	-0.913169	-0.172911	-3.11548	-0.603064	-0.719626	-0.881454	-0.691083	-1.0685	-1.60458	-1.85324	-1.22563	-1.28137	-0.853507	-1.7332	-0.67486	-0.838112	-2.26511	-2.4341	-2.71741	-0.704773	-1.4789	-1.06981	-0.695946	-0.942919
ENSDARG00000019205	fam120c	0.0836301	0.0949695	0.653118	-0.358581	-0.154328	0.16816	-0.31034	-0.732464	0.0725125	0.587318	0.558295	0.153796	-0.495325	-1.15767	-0.690045	0.122192	0.888969	-0.8948	-0.609152	-0.402814	-0.464811	-0.308514	0.696777	-1.21422	-1.37072	-1.31604	-0.886114	-0.460933	-0.919123	-1.73476	-0.439532	-0.950895	-0.121875	-1.01551	0.160019	0.301344	-0.240444	-0.52516	-0.568604	0.187537	0.0118937	0.124145	1.10137	-0.333294
ENSDARG00000055713	fmnl1a	0.0794212	0.485072	0.558609	0.0373482	-0.860597	-3.06983	-3.4464	-1.46644	-0.637017	-0.217098	0.683018	0.124919	-0.592911	-1.40903	-1.96467	0.701728	0.994051	0.391411	1.31815	1.6346	0.525273	0.494685	1.29634	0.30334	0.279576	0.58648	1.00207	-0.663394	-0.516272	-0.81041	0.943028	-0.0447615	-0.554834	-0.157001	0.619244	0.491853	-0.953162	-0.901222	-1.04978	-0.0161613	0.0902702	1.01365	0.959838	-0.223471
ENSDARG00000053979	chmp2a	0.0723791	0.895818	0.395782	0.292345	0.0960467	-0.219438	-0.786778	-1.65233	-0.902945	-0.672425	0.691878	-0.207518	-0.313585	-0.785366	-0.964667	0.0184963	-0.200299	-0.410215	1.11956	0.931265	-1.00358	-0.338899	-0.713379	-0.476282	-0.502716	0.0101486	0.428922	-1.09391	-2.02059	-0.869711	1.06877	0.696139	-0.645637	-0.430083	1.34726	0.242857	-2.38973	-1.45341	-1.90058	-0.0625297	-0.277734	1.47357	-0.43356	0.153296
ENSDARG00000043154	ucp2	0.0721438	1.50852	0.0666976	1.22989	0.767992	0.303698	0.105148	-1.03099	-0.73418	-0.4975	0.400298	0.151595	1.53538	2.18534	1.73935	1.10065	-0.0179219	0.738188	0.882236	1.10667	-0.305908	1.06143	-1.89308	0.576141	0.44888	0.458335	0.561345	0.37415	-0.201159	0.322137	1.29743	0.695232	-0.128301	1.20376	1.60039	1.27736	-0.0874628	-0.184554	-0.266075	0.606233	1.06327	1.75439	-0.0942301	1.48219
ENSDARG00000079903	dcsignlg	0.0704954	-0.699854	0.714991	-2.44552	-1.53867	-5.06983	-5.36923	-1.36077	-0.479675	-1.93096	-0.118916	-1.60137	-0.251455	-4.02483	-4.91886	-3.11424	-2.63941	-2.02006	-1.84116	-1.43207	-1.78427	-2.89603	-5.50779	-1.50961	-1.21713	-1.07622	-1.04763	-2.69359	-6.81259	-7.42941	-6.62936	-7.13222	-5.99706	-6.71733	-1.70213	-3.32193	-5.35755	-3.59637	-8.73978	-0.48555	-6.93884	-5.76155	-4.53078	-6.8009
ENSDARG00000088087	kdm6ba	0.0669567	2.17195	-0.329507	0.893338	0.727526	-0.808756	-0.929057	-3.4344	-2.74193	-1.61714	-0.841038	-0.296865	-0.873589	-1.34509	-1.45943	0.416665	-0.630192	-1.11691	1.78764	1.53259	-1.88645	-1.06222	-2.4634	-1.15561	-1.21188	-0.292219	0.430968	-2.09391	-3.32431	-0.876097	2	2.95486	-1.11335	-0.15853	2.31905	0.690231	-2.56237	-1.56662	-2.00169	-0.794126	-0.224814	2.17876	-0.735366	0.388925
ENSDARG00000063344	fam162a	0.0615139	-0.184161	0.835163	-0.323162	-0.401165	-1.431	-0.888107	-0.698412	0.207442	1.63021	0.907525	0.250886	0.914737	-0.906275	-0.852774	0.373491	1.02938	0.627498	0.34302	0.540306	0.477221	0.868471	0.0995357	0.390089	0.105853	-0.278501	-0.49677	0.548481	-0.398809	-1.87738	-0.36257	-1.1226	-0.811535	-1.2416	0.212081	0.206852	1.12579	-0.375816	-0.628645	0.371744	-0.502653	0.0385398	0.782101	-0.00648403
ENSDARG00000075151	ifi27.7	0.0605653	0.000826996	0.149986	-0.765206	-0.716207	-0.790875	-0.994194	-1.50687	-0.658865	-1.77761	-0.574694	-1.15936	-1.81353	-2.07928	-1.67094	-0.970519	-0.432959	-1.17707	-0.182401	0.854714	-0.47971	-0.784088	-3.70044	-1.26664	-1.3022	-1.31271	-0.667911	-1.36282	-1.70484	-1.80127	-0.667425	-1.22533	-2.0368	-1.87184	-0.497151	-1.35614	-2.32607	-2.60498	-3.05328	-0.516164	-2.35859	-1.06111	-1.42709	-2.27734
ENSDARG00000035018	thy1	0.0546219	-1.2884	0.548307	-2.68897	-0.750972	1.34949	-1.28177	-9.64386	-6.89947	-7.08746	2.15647	-2.52662	-2.35579	-1.83135	-5.91886	0.723876	1.44042	2.74161	1.95386	1.9201	2.61156	2.39744	2.66463	2.73061	2.77057	2.33505	1.98685	-9.71596	-9.98252	-4.00314	-3.21432	-3.54726	-3.36075	-3.66422	-0.285376	-0.538384	-9.44501	0	-8.15482	-2.47778	-3.68618	-4.03363	-4.18683	-3.8009
ENSDARG00000016200	trib3	0.0455408	-0.3852	-0.310065	-2.08993	1.05135	-1.26247	-1.80445	-3.52492	-2.69905	-4.58496	0.350186	-2.11629	-1.99122	-2.68169	-2.52655	-0.89242	-0.832055	-0.0819828	-0.555285	-1.42205	-0.753769	-0.0948112	-2.6009	-0.0646892	0.0410816	0.124213	0.118336	-3.83332	-4.37766	-3.30012	-0.406964	-1.44372	-2.32095	-1.47036	-1.03512	-1.20992	-5.44501	-3.74076	-4.03934	-1.56654	-1.80506	-0.500632	-1.87367	-1.96801
ENSDARG00000058839	susd1	0.0402571	-0.619708	0.359104	-3.58661	-1.15433	-3.24466	-4.17284	-0.120294	0.335989	-0.917538	-0.194912	-0.322132	-1.99122	-3.60979	-3.3339	-2.26714	-0.994075	-1.54016	-1.57557	-1.20878	-0.947277	-1.67626	-2.86394	-1.46921	-1.29742	-1.31872	-1.1433	-0.511391	-1.49334	-1.79037	-0.856767	-1.06614	-1.3658	-3.25463	-2.29676	-2.67807	-3.33649	-3.14319	-3.00507	-2.8179	-2.84609	-1.94137	-1.26833	-2.24631
ENSDARG00000074846	si:dkeyp-68b7.12	0.0395351	0.274843	0.550499	0.53645	-1.34034	-3.67453	-3.56188	0	-8.01495	-4.28011	0.244419	-2.07791	-2.42033	-2.23282	-4.3339	0.150979	0.740523	0.0415096	0.50994	1.23993	0.314031	0.226501	-2.01594	-0.028767	-0.0492884	-0.109082	0.0427647	0	0	-0.711159	1.12998	0.258866	-0.526265	0.124388	0.812302	-0.0319092	-6.27509	0	-6.73978	-0.14693	-0.824777	0.584963	0.151403	-0.254005
ENSDARG00000035990	cited4a	0.0388127	-0.521444	-0.102517	-2.04851	0.64302	-2.87915	-1.63678	-0.646677	-0.256727	-1.3778	-0.548952	-0.751171	-2.30268	-2.52233	-3.21842	1.09325	1.9136	1.32401	-1.03293	-0.758884	1.28788	1.61899	0.43472	1.03085	0.884886	0.385319	-0.149403	-0.785225	0.90394	-0.884442	1.08489	0.422365	-1.50939	-1.1528	-0.60113	0.356379	-2.5502	-0.826293	-1.76537	-0.301368	-0.864703	0.14007	0.136194	0.850152
ENSDARG00000056307	znf706	0.0366434	-0.649676	0.440356	-0.765206	-0.195635	-0.571023	-0.682733	-0.882305	-0.351985	-0.20075	0.25774	-0.645335	-0.566584	-1.43987	-1.24644	-0.2405	0.219846	-0.589044	-1.62492	-1.28625	-0.940391	-0.158602	-0.132755	-0.871025	-0.968684	-1.15758	-1.3918	-0.797099	-1.16128	-1.81102	-1.64446	-1.96804	-0.857061	-1.23594	-0.990722	0.0119726	-0.556272	-0.988685	-1.19482	0.0522025	-0.42808	-1.23017	0.352802	-0.591447
ENSDARG00000099184	map2k6	0.0325369	-1.01107	0.269586	-0.609015	-0.657313	-1.22707	-0.668794	-0.618717	0.0987918	0.173065	-0.136236	-1.17769	-1.43931	-1.92797	-2.3953	-0.121306	0.569043	-0.537197	-1.07924	-0.77395	-0.504889	-0.029936	-1.0984	-0.932068	-1.16332	-1.44218	-1.83975	-1.04	-0.569596	-2.01015	-1.33168	-2.19139	-0.960286	-0.992138	-0.616615	0.0832134	-0.526152	-0.48089	-0.628645	0.331047	-0.373742	-0.649112	0.64376	-0.40002
ENSDARG00000022280	brd2a	0.0318111	1.20336	0.302278	0.776236	1.41895	-0.441106	-0.221181	-2.12816	-1.41009	-0.0614005	0.184298	-0.418031	-0.495325	-1.34093	-2.27501	0.69829	0.715432	-0.621767	1.57493	1.42074	-0.57782	-0.286264	-0.835369	-0.843327	-1.01755	-0.307063	0.188937	-1.31082	-2.20993	-0.859551	2.20248	1.72931	-0.170785	0.0748059	2.45427	1.05311	-0.77259	-1.63996	-1.55987	0.378417	0.432796	2.55034	0.882521	0.738259
ENSDARG00000021343	wsb1	0.0310848	-0.0102388	-0.0254206	-0.432137	-0.250543	0.522953	-1.0685	-0.798366	-0.428736	-0.672425	0.134618	-0.370866	-1.4441	-2.37033	-1.8314	-0.328926	-0.715359	-1.0815	0.201932	0.185226	-1.26232	-0.89144	-0.204014	-1.27822	-1.55112	-1.25849	-0.980837	-1.13476	-1.61765	-2.45978	-0.319501	-0.889731	-1.36075	-2.43193	0.254548	-0.525348	-1.92145	-0.764683	-2.14359	-0.0991384	-1.70762	-0.427278	-1.33944	-1.35796
ENSDARG00000020759	elf1	0.0284188	0.308854	0.212212	0.238982	-0.269321	-1.35499	-1.2677	-0.945152	-0.264522	-0.13715	0.367494	-0.518423	-1.11548	-1.46231	-1.8314	0.660514	0.747613	0.236298	0.662243	1.04407	0.264227	0.409575	1.05063	0.109654	0.0767438	0.0734108	0.307804	-0.42364	-0.140692	-1.08956	0.241008	-0.433768	-0.404275	-0.126747	1.02849	0.621564	-0.94916	-0.330473	-0.960061	0.266738	-0.186882	1.14195	0.283493	-0.19357
ENSDARG00000035557	gabarapa	0.0257478	0.672166	0.460805	0.533043	0.208888	-0.0455326	-0.217794	-1.66372	-1.36151	-1.35954	0.968749	1.38433	-0.649814	0.0937248	-0.874469	-0.136573	-0.245332	0.0698286	0.381014	0.630086	-0.525353	0.0955249	0.631757	-0.0581194	-0.131829	-0.0518422	0.373628	-1.08297	-1.90748	-1.44736	0.0383463	-0.277801	-0.547639	-1.01689	0.302677	-0.616872	-2.69013	-3.08179	-3.19289	-0.403954	-1.41626	-0.254748	-1.17594	-1.65115
ENSDARG00000068367	nfkbie	0.0208787	1.46204	0.462801	0.820688	-0.979241	-1.91743	-1.48252	-1.63543	-0.81201	0.125236	0.251095	0.0346489	0.156751	-0.774095	-1.19094	0.159338	0.0836161	-0.432959	0.947215	1.13326	-0.821746	-0.370469	-1.89308	-0.565753	-0.639441	-0.439998	0.0400869	-0.163293	-1.47077	-1.05799	0.628031	0.798513	-0.926294	-0.348827	1.73967	0.0531113	-0.599525	-1.33763	-2.23199	0.106032	-1.20244	0.39832	-0.463037	-0.261741
ENSDARG00000029955	glb1l	0.017705	-0.255444	0.743457	-0.906068	-1.50861	-2.11766	-3.04731	-0.81572	-0.30185	-0.328129	0.833835	-0.132293	0.384326	0.272849	-0.218424	-1.72154	-1.82678	-1.75412	-1.72332	-1.32309	-1.88645	-1.76299	-2.42033	-1.74057	-1.89956	-1.83673	-1.47363	-1.26063	-2.77958	-0.708308	-0.9855	-0.595283	-4.14558	-4.69941	-1.21004	-3.02425	-4.08746	-3.46512	-5.49185	-0.366815	-4.32413	-4.14684	-3.77179	-2.24631
ENSDARG00000021242	mvp	0.0172161	0.104234	0.605433	-0.231469	0.646363	0.0966068	0.269805	-1.56971	0.238503	-0.13715	1.23771	0.178508	1.03738	-0.548498	-0.0240455	0.607741	0.600708	0.537239	0.6541	0.818433	-0.0659214	0.816146	-0.141472	0.104643	-0.445287	-0.662451	-0.767603	0.544958	-0.220413	-3.25948	-1.12686	-1.40042	-1.17854	-1.80325	0.438121	-0.213404	-0.989688	-1.59637	-3.13245	0.449847	-1.85404	-0.538756	-1.24254	-1.75651
ENSDARG00000038059	grb2b	0.0157485	1.02772	0.541084	-0.114655	-0.275634	-0.947733	-1.47846	-0.922757	-0.516434	-0.208901	0.0126276	-0.0599475	0.709221	0.406395	-0.0733732	-0.635156	0.327853	-0.859043	-0.539012	-0.116449	-0.430634	-0.552815	-1.18587	-1.06375	-1.16549	-1.25145	-1.04336	-0.604826	-1.29719	-0.761704	0.570316	-0.555875	-0.613728	-1.04632	0.147087	-0.777608	-1.58083	-0.952511	-2.08514	-0.470056	-1.51678	-0.8835	-0.430321	-0.812215
ENSDARG00000042722	blnk	0.0108455	-0.35632	0.204678	-0.535642	-0.68226	-4.11766	-3.46234	-0.655172	-0.453981	-0.563901	0.062061	0.0801042	1.19956	0.495241	0.179169	-3.24932	-3.33985	-2.925	-2.44621	-2.082	-2.92672	-3.73669	-2.04836	-2.68167	-2.47731	-2.06777	-1.58496	-0.31295	-3.61911	0.42078	1.80666	1.44844	-3.65025	-2.6109	-0.632268	-3.92961	-2.43379	-3.88016	-4.08157	-1.20417	-4.50422	-3.19931	-3.78828	0.328383
ENSDARG00000040812	ncf4	0.0101086	-0.259069	0.220886	-0.594039	-1.40808	-4.89295	-4.9542	-3.81097	-2.8055	-3.31487	-0.148484	-1.38997	-1.02308	-2.25616	-3.01197	0.296765	0.1653	0.0186708	0.182436	0.483428	-0.621213	0.266391	-0.56528	-0.281865	-0.450575	-0.501272	-0.429347	-2.10125	-2.59881	-2.77358	-2.02449	-2.16479	-3.58988	-3.98398	-0.224792	-0.413035	-3.51428	-4.37397	-4.90689	-0.309772	-2.54545	-2.12493	-1.43032	-2.5155
ENSDARG00000022712	stat3	0.0049399	-0.737058	-0.271397	-1.80489	-0.795642	-1.45896	-1.28177	0.555816	0.294147	-0.345996	-1.59132	-0.020534	-1.05933	-1.02818	-0.289507	-2.5053	-1.54977	-3.07911	-2.21783	-1.96637	-2.74775	-2.92386	-2.6009	-3.39953	-3.25749	-2.88442	-2.64403	-0.668838	-2.09988	-3.992	-1.96639	-2.45576	-2.04489	-3.1204	-1.17522	-2.3991	-1.53213	-2.20732	-2.55987	-1.53933	-2.92064	-1.36067	-1.94582	-2.10046
ENSDARG00000053136	b2m	0	-10.0312	0	0	-8.10852	-10.5934	-6.14684	-6.47393	0	-4.76553	0	-5.50332	-7.35579	0	0	0	0	0	0	0	0	0	0	0	0	0	0	-6.25653	0	-8.84444	0	0	-8.19869	-7.4543	0	0	-2.86005	0.0894661	-4.95842	-9.18859	-7.44699	-8.43962	0	-5.21594
ENSDARG00000063895	ND1	0	0	0	0	0	0	0	0	0	0	0	0	0	0	0	0	0	0	0	0	0	0	0	0	0	0	0	0	0	0	0	0	0	0	0	0	0	0	0	0	0	0	0	0
ENSDARG00000063899	ND2	0	0	0	0	0	0	0	0	0	0	0	0	0	0	0	0	0	0	0	0	0	0	0	0	0	0	0	0	0	0	0	0	0	0	0	0	0	0	0	0	0	0	0	0
ENSDARG00000063905	COX1	0	0	0	0	0	0	0	0	0	0	0	0	0	0	0	0	0	0	0	0	0	0	0	0	0	0	0	0	0	0	0	0	0	0	0	0	0	0	0	0	0	0	0	0
ENSDARG00000063908	COX2	0	0	0	0	0	0	0	0	0	0	0	0	0	0	0	0	0	0	0	0	0	0	0	0	0	0	0	0	0	0	0	0	0	0	0	0	0	0	0	0	0	0	0	0
ENSDARG00000063911	ATP6	0	0	0	0	0	0	0	0	0	0	0	0	0	0	0	0	0	0	0	0	0	0	0	0	0	0	0	0	0	0	0	0	0	0	0	0	0	0	0	0	0	0	0	0
ENSDARG00000063912	COX3	0	0	0	0	0	0	0	0	0	0	0	0	0	0	0	0	0	0	0	0	0	0	0	0	0	0	0	0	0	0	0	0	0	0	0	0	0	0	0	0	0	0	0	0
ENSDARG00000063914	ND3	0	0	0	0	0	0	0	0	0	0	0	0	0	0	0	0	0	0	0	0	0	0	0	0	0	0	0	0	0	0	0	0	0	0	0	0	0	0	0	0	0	0	0	0
ENSDARG00000063917	ND4	0	0	0	0	0	0	0	0	0	0	0	0	0	0	0	0	0	0	0	0	0	0	0	0	0	0	0	0	0	0	0	0	0	0	0	0	0	0	0	0	0	0	0	0
ENSDARG00000063924	CYTB	0	0	0	0	0	0	0	0	0	0	0	0	0	0	0	0	0	0	0	0	0	0	0	0	0	0	0	0	0	0	0	0	0	0	0	0	0	0	0	0	0	0	0	0
ENSDARG00000095556	LOC795545	0	0	0	0	0	0	0	0	0	0	0	0	0	0	0	0	0	0	0	0	0	0	0	0	0	0	0	0	0	0	0	0	0	0	0	0	0	-9.98868	0	0	0	0	0	0
ENSDARG00000070542	mafbb	-0.00222848	1.00509	-0.350967	-2.59652	-0.889356	-0.670064	-4.63227	0	-7.27798	-4.58496	-0.72906	-1.3964	-3.97728	-4.22513	0	-4.87013	-8.92481	-9.05257	-7.54775	-6.46644	-8.65464	-8.60569	0	-9.91049	-8.95484	-8.30673	-6.71012	0	0	-7.62205	-6.21432	-6.61765	-3.28221	-3.43935	-3.72433	-6	-8.44501	0	0	-1.2549	-5.25936	-2.89737	-3.77179	-4.10046
ENSDARG00000092033	si:dkey-239h2.3	-0.00322003	-1.76256	-0.0413621	-1.79344	-1.49381	-4.66265	-2.53634	-3.12816	-3.38074	-3.54314	-0.769027	-4.50332	-4.42979	-4.73533	-5.91886	-0.578462	-1.17662	-3.47011	-3.23386	-2.27831	-4.48471	-2.19253	-7.50779	-3.98925	-4.53981	-4.91038	-5.82259	-5.39403	-6.48002	-2.09104	-0.644464	-0.945226	-2.32095	-1.88825	0.635131	0.418415	-2.93722	-2.76952	-3.10316	0.627995	0.178474	0.658935	0.577743	0.940567
ENSDARG00000034117	rarga	-0.00570187	-0.0382804	0.0150401	-0.962652	-0.938599	-1.12375	-1.15653	-0.831679	-0.6751	-1.97199	-0.752907	-0.999185	-1.81974	-2.50359	-2.67094	-2.58683	-2.88042	-2.3896	-0.012044	0.043617	-2.7239	-3.16828	-3.33787	-1.75872	-1.455	-0.520751	0.465806	-1.7971	-3.21875	-1.84069	-0.67516	-0.58864	-3.95076	-3.42455	-0.488815	-2.42307	-4.92145	-3.11832	-5.01186	-1.75396	-4.19401	-2.66879	-4.10194	-2.8467
ENSDARG00000008049	si:dkey-42i9.4	-0.00818799	-0.570558	0.101276	-0.165408	-0.225881	-1.21185	-0.794325	-0.567041	-0.396565	-1.47275	-0.196728	-1.29087	-1.98423	-1.45779	-2.01197	-0.441969	-1.02395	-1.36899	-1.32751	-0.769175	-1.71212	-0.864218	-3.70044	-1.45763	-1.53231	-1.57402	-1.65267	-1.76177	-1.72042	-1.14169	-0.746714	-1.51331	-0.846426	0.106352	0.369698	0.333901	-1.42821	-0.339429	-0.417853	0.461116	0.0800512	0.475061	-0.235454	0.248949
ENSDARG00000041974	brk1	-0.0159223	-0.519466	0.692205	-0.609015	-0.640919	-0.771617	-0.466356	-1.08352	-0.232498	0.374699	0.915952	-0.229341	0.17559	-0.494317	-0.810339	-0.0823527	0.265012	-0.237185	-1.33181	-0.906599	-0.373865	0.102824	-0.241008	-0.515601	-0.667387	-1.01265	-1.24741	-0.244287	-0.868776	-1.37412	-0.966392	-1.73013	-0.710047	-1.25708	-1.13193	0.0253242	-0.368199	-1.16214	-1.3389	0.204802	-0.61382	-1.56433	0.222049	-0.506279
ENSDARG00000032868	pde4ba	-0.0159223	1.29824	-0.152563	1.0862	0.0763509	0.552541	-0.982653	-9.05889	-6.2076	-2.62803	0.0437214	-1.69332	-2.16202	-2.60979	-5.91886	0.905773	0.224935	0.368796	2.5494	2.07482	-0.279597	0.345599	0.121562	0.392375	0.342074	0.997452	1.69012	0	0	0.120378	2.44746	1.34061	-1.36075	0.198844	2.85842	0.931525	-7.44501	-8.40372	-5.34746	-0.298325	-0.556761	2.35219	-2.44332	0.738259
ENSDARG00000020645	slc7a3a	-0.0234468	-0.519466	-0.0124232	-2.19147	-0.768674	-2.92806	-2.31757	-0.34694	-0.868594	-0.747613	0.0559736	-1.24569	-2.45855	-3.06547	-4.91886	1.21693	0.966971	0.716305	2.21343	1.70806	0.362172	0.861467	0.672114	0.745574	0.895692	1.28132	1.58703	-1.22812	-0.289031	-3.71516	-0.064572	-1.87888	-3.21684	-2.25463	0.409102	0.70044	-2.19709	0.477902	-2.42237	-0.604566	-2.27085	-0.372458	-1.61651	-1.47897
ENSDARG00000054916	eif4ebp3	-0.0249564	-1.16765	-0.360935	-1.20279	-0.908852	-1.05812	0.0737097	-0.356144	-0.825126	-1.62803	-1.16084	-2.62381	-3.5692	-3.51293	-3.59694	-0.306882	-0.959028	-1.58022	-1.98976	-2.15071	-2.1789	-0.858984	-2.33787	-1.89146	-2.18372	-2.53466	-3.01524	-2.61793	-1.77469	-2.05872	-1.822	-2.40042	-1.68457	-1.73206	-0.358345	0.431846	-0.793963	-0.11832	-0.40439	0.504462	0.334077	-0.264697	0.458777	0.270562
ENSDARG00000067916	lyn	-0.0279804	0.777263	0.0754201	-0.949885	-0.860597	-1.67155	-3.36923	-0.708691	-0.16946	-0.650058	-0.120639	0.00569753	-0.0685409	-0.681687	-0.70941	-1.68217	-1.69599	-1.71867	-0.253131	-0.223947	-1.62121	-1.90063	-0.766328	-1.60124	-1.44617	-0.852614	-0.213464	-0.883072	-2.47472	-0.904539	0.643662	0.430018	-1.3658	-2.74924	-1.00934	-1.84619	-2.45633	-2.56242	-3.80904	-0.699744	-3.09649	-2.09267	-1.9551	-0.870163
ENSDARG00000006370	atp6v1h	-0.030758	0.420405	0.727497	-0.802018	-1.26303	-1.184	-2.48659	-1.1661	-0.263406	-0.377805	0.988859	0.822306	0.498454	-0.931096	-1.30415	-0.619342	-0.143453	-0.648136	-0.894309	-0.311478	-0.873276	-0.354071	-0.687616	-1.02358	-1.42346	-1.76849	-1.62903	-0.563677	-1.56467	-3.18465	-1.96639	-2.04476	-2.37596	-2.94915	-0.893206	-1.81943	-2.43379	-2.49683	-3.36474	-0.523253	-2.83818	-2.58164	-2.14376	-2.34147
ENSDARG00000009505	prelid3b	-0.0310108	0.975949	0.347989	0.0831018	1.25342	-0.230351	-0.444421	-2.53533	-1.59148	1.00177	1.15967	0.0622498	0.727422	-1.18726	-1.06088	0.790503	0.828404	0.562908	2.06491	1.91158	0.133267	0.522739	0.36257	0.49401	0.353749	0.71531	1.00756	-0.0866054	-1.14752	-1.28986	1.517	0.999265	-0.973724	-0.353199	1.64274	0.721555	0.216763	-1.49283	-1.97491	-0.0800644	0.106915	1.79902	0.128528	0.275916
ENSDARG00000020046	ahr1a	-0.0325283	-0.0174773	0.0213737	-0.68897	-0.899071	0.504641	-0.041307	-0.730967	-0.363899	-0.891066	-0.185867	-0.0180544	-0.90623	-1.53655	-1.30415	-0.692665	-0.593896	-1.14518	-0.441552	0.086832	-1.18703	-0.955431	0.387023	-1.03828	-1.03996	-0.516527	0.188333	-0.791149	-1.4241	-2.48494	-1.09538	-1.64037	-0.598778	-1.97048	-0.0862998	-0.777608	-1.46773	-1.80381	-1.54502	-0.488149	-1.12186	-0.531531	0.00598878	-0.930535
ENSDARG00000019236	gsr	-0.0355682	-0.283361	0.471088	-0.869542	-1.55394	-2.88603	-2.50299	-2.03653	-2.04532	-1.24616	1.15612	-0.355133	-1.95662	-2.97236	-3.91886	1.14257	1.25882	1.40379	1.38233	1.71688	1.06817	1.49862	2.19265	1.15721	0.982776	0.760782	0.739856	-1.80907	-0.743318	-3.39232	-1.80493	-2.87349	-2.58398	-2.76081	-0.0935043	0.141596	-3.46773	-2.52108	-3.2084	-0.489884	-1.80057	-1.20313	-1.37947	-2.55297
ENSDARG00000076189	ccdc88b	-0.0406491	0.054652	0.295575	-0.3007	-0.699134	-2.87229	-3.23995	-0.598097	0.128858	0.240464	0.130279	0.0544176	-0.396949	-1.23282	-2.06088	0.724439	1.22366	0.580276	0.860224	1.20901	0.68966	0.80111	0.121562	0.382289	0.251086	0.311438	0.64347	0.127959	0.271723	-2.30529	-0.67516	-1.27424	-0.995098	-1.21192	0.541731	0.493989	0.103807	-0.33226	-1.04804	0.185907	-0.887975	0.0425798	0.583361	-0.930535
ENSDARG00000056233	tmem179ba	-0.0462587	-1.03122	0.232632	-1.36704	-1.34034	-1.05423	-2.92077	-10.6439	-6.14048	-5.08746	-0.0950131	-3.19626	-4.21829	-3.20986	-5.91886	-0.683667	-0.941819	-1.14168	-1.3935	-1.0373	-1.9542	-0.682853	-4.33787	-1.32403	-1.53981	-1.68167	-2.12215	-8.71596	-9.98252	-2.0186	-1.19195	-1.74482	-2.65025	-2.08652	-0.664094	-0.651862	-6.86005	-7.98868	-8.41785	0.0581518	-1.40941	-1.31034	-1.25108	-1.00648
ENSDARG00000037307	gnpda1	-0.0475367	0.0134486	0.507961	-1.56698	-1.52356	-1.07769	-3.25376	0	-6.42999	-5.08746	0.350186	-1.5527	-2.90954	-3.49432	-5.91886	-1.48953	-1.79553	-2.11986	-2.26647	-1.5901	-2.54611	-1.6502	-2.75291	-2.54242	-2.84168	-3.17019	-3.4698	0	0	-6.37051	-5.21432	-5.76965	-3.84819	-4.86934	-1.59856	-2.47226	0	0	-10.7398	-0.673875	-3.66272	-3.04731	-3.13319	-3.8009
ENSDARG00000039601	ier3ip1	-0.0529165	-0.599512	0.623686	-0.982017	-0.87012	-1.08957	-1.02642	-1.11834	-0.403926	0.0690416	0.819533	-0.564717	0.188014	-0.805305	-1.30415	-0.489528	0.217295	-0.990072	-1.48406	-1.43207	-0.62673	-0.493101	-1.35805	-1.31356	-1.3909	-1.81394	-1.93929	-0.75886	-1.74252	-1.5787	-0.714473	-1.80003	-1.06119	-1.69497	-1.07913	-0.704767	-0.921453	-1.31273	-1.98489	-0.0820259	-1.15094	-1.55454	0.0483894	-0.591447
ENSDARG00000020929	fam49ba	-0.0539435	-0.460984	0.39926	-0.0299187	-1.03171	-3.43352	-3.49476	-1.10664	-0.578933	-0.233633	0.587075	-0.458922	-0.146338	-0.123294	-1.01197	0.49206	0.522271	0.697441	0.379697	0.711192	0.181414	0.936057	1.12156	0.42378	0.267013	0.102909	0.279135	-0.127247	-0.232649	-1.41632	-0.556108	-1.20487	-2.3063	-0.506419	-0.397934	-0.197807	-1.31573	-1.32691	-1.98824	-0.253424	-1.15339	-1.18035	-0.869277	-0.408582
ENSDARG00000115126	moxd1l	-0.0575438	-0.415773	1.04754	-4.91845	-2.46467	-3.93518	-4.02346	-0.809385	0.00649237	-0.0614005	1.25442	1.04378	0.0871519	-2.33678	-2.52655	-4.81669	-5.22437	-6.22814	-5.91032	-4.99581	-7.06967	-6.31618	-5.18587	-6.10314	-6.24212	-5.87063	-4.35962	-0.937885	-5.54511	-8.42941	-6.62936	-9.93958	-6.1283	-7.57983	-3.75828	-5.90689	-5.98558	-5.74076	-8.41785	-3.91246	-9.03195	-7.43962	0	0
ENSDARG00000039117	tefa	-0.0588318	-1.33703	-0.197562	0.056457	-0.320622	-0.613252	-0.682733	-1.31294	-1.3735	-1.44361	-0.378512	-1.98459	-2.54844	-1.5461	-2.3339	-0.204662	-0.970616	-0.885986	-2.24194	-1.66499	-1.62121	-0.575938	-1.50779	-1.16029	-1.15826	-1.10302	-1.24088	-2.25653	-1.86704	-0.419578	-0.186413	-1.09096	-0.276255	-0.00240135	-0.368141	0.41729	-1.47923	-1.07281	-0.773996	0.483394	0.853641	0.605317	0.648362	0.650311
ENSDARG00000010641	slc20a1b	-0.0596052	0.385157	0.0419903	-0.74301	1.03103	-0.470563	-0.706269	-2.5043	-1.24236	-0.0285692	0.134618	-0.291865	-0.870365	-2.07928	-1.11151	-0.319603	0.170585	-0.736664	0.379039	0.0682791	-0.886452	-0.49658	-1.25987	-0.894799	-1.10587	-0.511934	-0.266345	-1.1924	-2.30069	-2.80248	-0.153623	-0.754704	-1.81672	-2.06485	0.241724	-0.459807	-1.24534	-2.44179	-2.91323	-0.423717	-1.4866	-0.316536	-0.177295	-1.55297
ENSDARG00000058606	sik1	-0.0614113	-0.19738	-0.844245	-0.89685	0.922143	-1.76367	-0.603257	-2.89566	-2.33782	-4.28011	-0.971742	-0.581704	-3.46827	-3.02483	-2.06088	-1.47911	-1.99408	-2.55405	-0.555285	-1.06629	-2.24525	-2.50415	-3.80735	-2.41544	-2.22844	-1.17806	-0.554287	-3.46803	-5.07563	-4.42191	-1.92892	-2.85212	-1.98146	-0.555446	-0.223803	-0.690145	-4.74458	-2.09387	-3.54011	-1.11044	-0.0291388	1.67672	-1.20885	-1.00648
ENSDARG00000091111	tifa	-0.0652892	0.705183	0.313381	-0.704971	-0.56163	-0.835168	0.185355	-0.423478	-0.525771	-1	-0.498806	0.0338525	-1.40626	-2.73533	-1.24644	-2.71541	-3.06683	-1.59177	-1.6815	-0.984699	-2.48471	-2.47869	-4.92283	-1.1536	-0.94548	-0.920489	-0.771126	-1.00516	-3.13285	-5.72897	-2.92892	-3.46385	-3.00492	-4.47702	-0.787189	-2.48904	-3.69013	-3.28824	-5.8818	-1.61494	-4.74902	-2.1879	-3.85618	-4.99354
ENSDARG00000052928	arf6b	-0.0678802	0.124611	0.660383	0.10621	-0.457473	-1.01031	-1.6921	-1.32193	-0.442566	-0.0949965	0.866375	0.00732128	-0.285402	-0.988556	-1.30415	-0.566007	-0.150025	-0.899861	-0.360124	-0.392988	-1.32372	-0.688147	-0.73961	-1.09607	-1.26136	-1.03499	-0.752435	-0.750178	-1.8986	-1.01155	-0.225634	-0.230495	-0.820179	-0.777754	-0.0916998	-0.587218	-1.43379	-1.68035	-1.78268	-0.119139	-0.866042	-1.05938	-0.227001	-0.40002
ENSDARG00000014806	hacd2	-0.0694371	-0.842877	0.332427	-1.40575	-1.16601	-1.62761	-1.66418	-0.915936	-0.324952	-0.443607	0.0771679	-1.2303	-0.994725	-2.20986	-2.59694	-1.4585	-0.89139	-2.41594	-2.44155	-2.19271	-1.9542	-1.84045	-2.11548	-2.83582	-3.20293	-3.2019	-3.47746	-1.49196	-2.59307	-3.61776	-2.26012	-3.31022	-2.20774	-2.95711	-1.09531	-1.41905	-1.53213	-1.84913	-2.2927	-0.192115	-1.72635	-1.89427	-0.739368	-1.30905
ENSDARG00000101181	s100w	-0.0725559	-2.69851	0.298185	-2.02155	-0.195635	-5.46411	0.446683	-1.31968	-0.311047	-2.5639	0.667131	-2.77749	-4.12313	-3.99836	0	-3.50002	-6.11746	-3.32465	-4.56793	-5.22068	-4.01078	-3.44918	-4.18587	-3.49771	-3.6985	-4.23432	-4.21187	-3.48714	-4.66059	-10.0144	0	-7.61765	-4.68773	-5.82981	-3.73556	-5.38333	-8.44501	-4.40372	-5.8818	-1.44712	-7.38426	-6.36923	-7.42387	0
ENSDARG00000012871	npepl1	-0.0730763	-0.174482	0.419612	-1.05192	-1.05324	-1.62761	-1.75944	-2.41024	-1.58589	-1.40564	0.305987	-1.01723	-0.272578	-1.61481	-1.42701	-0.738518	-0.166589	-1.45762	-1.15353	-0.607039	-1.41623	-0.966646	-0.588931	-1.70494	-1.9202	-2.08358	-1.73055	-1.87676	-3.11215	-2.51652	-0.63689	-1.73013	-1.7262	-1.86558	-0.462926	-0.709674	-1.50838	-2.83894	-3.0603	-0.464075	-1.19527	-0.676743	-0.435182	-1.14269
ENSDARG00000003486	ppp1caa	-0.0811674	-0.411366	0.385297	-0.375554	-0.733485	-1.79573	-1.4464	0	-6.69302	-4.86507	0.335184	-2.3049	-3.13856	-2.65044	-6.91886	-0.318442	0.0351894	-0.345497	-0.25927	-0.105374	-0.509978	-0.133559	0.171685	-0.548549	-0.71114	-0.865252	-0.821374	0	0	-1.51154	-0.237039	-1.00294	-0.924429	-1.06772	0.187771	-0.468099	-5.63766	-8.98868	-6.28035	-0.251215	-0.791958	-0.371382	-0.508414	-0.835116
ENSDARG00000008186	syk	-0.0827387	0.116495	0.280943	-0.314954	-1.3806	-2.35499	-2.92077	-0.784321	-0.274607	0.399037	-0.0648511	-0.101343	0.631757	0.352138	0.0118741	-0.193975	0.412809	-0.623859	-0.570471	0.131771	-0.561879	-0.301397	-0.474372	-0.936078	-1.12971	-1.06777	-0.592215	-0.25653	-0.850661	0.973605	1.90851	1.13054	-0.104877	-0.0287337	0.359181	-0.564816	-0.663655	-0.579294	-1.14732	-0.0813718	-1.06964	-0.156072	-0.0488268	1.38149
ENSDARG00000103032	rap2b	-0.083525	-0.500617	0.145437	-1.14708	-0.958777	-1.96768	-1.72058	-0.844575	-0.100067	-0.672425	-0.353989	-0.336477	-1.46827	-3.06547	-2.8314	-0.700207	-0.263034	-0.923714	-1.36233	-0.890091	-0.940391	-0.733267	-0.849583	-1.0018	-1.06542	-1.22866	-1.28385	-1.11977	-1.42282	-2.55494	-1.08504	-1.66812	-1.89491	-2.32159	-0.692529	-1.12553	-2.5502	-2.15579	-2.70636	-0.729157	-2.18396	-1.35004	-1.12793	-2.15704
ENSDARG00000037153	atp6ap1b	-0.0848364	0.435979	0.665013	-0.937229	-1.56937	-0.915671	-2.2331	-1.44173	-0.511125	-0.258797	0.92433	0.920796	0.736966	-0.785366	-0.561311	-0.473931	0.242606	-0.396143	-0.248035	0.0960198	-0.355428	-0.139892	0.520111	-0.593985	-0.846318	-1.01698	-0.888663	0.0571772	-1.30187	-3.82454	-2.822	-3.02072	-3.4438	-3.5157	-1.14684	-2.00602	-2.66366	-3.11832	-4.26405	-1.03124	-3.50213	-3.80735	-2.87367	-3.15704
ENSDARG00000024209	wasf2	-0.0874628	-0.215515	0.15822	-0.154381	-1.06413	-1.03306	-0.968354	-0.792107	-0.598505	-0.415037	0.141821	-0.384641	-0.36257	-0.287866	-0.70941	-0.239401	-0.214006	-0.433877	-0.322142	-0.102369	-0.677356	-0.290284	-0.00794875	-0.567974	-0.645998	-0.681668	-0.426566	-0.773447	-0.912845	-1.15561	-0.771376	-1.19139	-1.226	-1.4818	-0.821171	-0.918206	-1.71031	-1.44179	-1.8359	-0.292256	-1.43353	-1.55454	-0.731375	-0.835116
ENSDARG00000019033	tmem59	-0.0879887	-0.0394135	0.191499	-0.0881827	-0.183712	-0.896424	-0.346866	-0.878985	-0.473208	-1.07997	0.383381	-0.253443	-0.272578	-0.0620429	-0.896495	-0.423127	-1.07306	0.129412	-0.636859	-0.0502765	-0.735773	0.249529	-0.463401	-0.0272386	-0.129	-0.314043	-0.303275	-0.518745	-0.650109	-1.74291	-1.47285	-2.18469	-1.54048	-1.40899	-1.53834	-1.1688	-2.29527	-1.88016	-2.54996	-0.874572	-1.68205	-2.52793	-1.82608	-1.75651
ENSDARG00000033614	rasgef1ba	-0.0908844	1.93334	-0.122826	0.739267	-0.11984	-1.02544	-0.666484	-2.0514	-2.33782	-2.22948	0.205076	-0.247622	-0.392317	-1.7463	-0.561311	0.173437	0.18893	0.298003	-0.36453	-0.226126	-0.199309	0.295517	-0.577057	0.174847	0.0344731	-0.0145456	-0.213464	-2.52614	-1.41266	-3.87994	-1.69076	0.00878802	-3.08599	-3.77717	1.45025	-0.375509	-3.49082	-2.95526	-4.28035	-0.710831	-2.64883	-0.885034	-2.3547	-3.8009
ENSDARG00000015149	wasa	-0.0964286	-0.844857	0.0539556	-1.03497	-1.35364	-2.58216	-2.68741	-0.503026	-0.256727	-0.548304	0.0173346	-1.0608	0.0888093	0.151018	-0.941583	0.387789	0.296775	0.304434	0.123102	0.601493	-0.146841	0.555027	-0.687616	0.223677	0.188966	0.111121	0.118971	-0.0957422	0.349145	-0.108982	0.173698	-0.708358	-0.679841	0.58027	-0.108022	0.324331	-0.670228	-0.250592	-0.277278	0.140647	0.0923398	-0.0507448	0.0985752	0.67888
ENSDARG00000023852	lsm4	-0.0998715	-0.363043	0.925975	-0.557265	-0.804744	-0.928055	-0.747182	-0.641041	0.502063	1.56837	1.71958	0.652151	0.922193	-0.519976	-0.633461	-0.075471	0.554968	-0.287696	-0.646214	-0.153817	-0.0923936	0.0912822	-0.0731664	-0.509613	-0.689618	-0.909372	-0.812877	0.740392	-0.50746	-1.74057	-0.219966	-1.25308	-0.924429	-1.22628	-0.2407	0.240314	0.964376	-0.286512	-0.439428	0.358788	-0.323675	-0.524341	0.662839	0.0632862
ENSDARG00000008165	caspa	-0.100667	-0.602021	0.161091	-1.21038	-1.82312	-4.15045	-3.78427	-0.888969	-0.673617	-1.11784	-0.33787	-0.752545	-1.62787	-4.07928	-3.59694	-1.01497	-0.648688	-1.24682	-1.75478	-1.50561	-1.50489	-0.914523	-1.33787	-1.38615	-1.64398	-1.90837	-1.79603	-1.2939	-2.20773	-6.42941	-6.21432	-6.61765	-3.39134	-3.45806	-1.93789	-1.73196	-3.12309	-1.6849	-3.78558	-0.733262	-2.77645	-3.14684	-1.42387	-5.8009
ENSDARG00000055504	cd68	-0.103057	2.36971	0.921628	0.428138	-1.87971	-0.501956	-1.34687	-2.90239	-2.36151	-1.91754	1.1843	0.679397	-0.146338	-1.24056	-2.06088	-0.552293	-0.0950898	-1.42078	1.05464	1.53966	-0.373865	-1.43687	-2.5536	-1.29578	-1.35493	-1.08074	-0.562404	-2.71596	-3.38757	-1.83695	1.20353	0.55927	-1.84819	-1.82616	0.775208	-0.687722	-3.86005	-3.98868	-5.18519	-0.921802	-2.46412	-0.391954	-1.72343	-1.20099
ENSDARG00000099624	chmp1b	-0.105184	0.710417	0.186274	0.0098366	0.283793	-0.473153	-0.625521	-1.68385	-0.821836	-0.910874	0.549656	-0.0296624	-0.281115	-1.22897	-0.964667	-0.217591	-0.658026	-0.363152	0.821967	0.760728	-1.06218	-0.316691	-0.496567	-0.449013	-0.489049	-0.289596	0.15159	-0.95109	-1.38882	-1.63283	0.612229	0.500252	-0.956469	-0.794898	0.75379	-0.589478	-2.2162	-3.05795	-2.54502	-0.671904	-1.38714	-0.146841	-1.33338	-1.08665
ENSDARG00000019362	ptbp1a	-0.106782	-0.194537	0.38073	-0.286585	-0.584963	-0.658226	-0.521654	-0.880644	-0.222702	0.638187	0.400298	-0.341635	-0.00883466	-1.11438	-0.729039	-0.00466138	0.327853	-0.726513	-0.124285	0.291878	-0.866733	-0.231612	-0.0648511	-0.998801	-1.30778	-1.2087	-1.01245	-0.345275	-0.978766	-1.37051	0.103093	-0.635798	-0.554834	-0.63625	0.149378	0.136137	-0.0699754	-0.684904	-0.745427	0.186451	-0.311539	0.159546	0.500946	-0.0327156
ENSDARG00000043475	tagapb	-0.108115	0.484481	0.286213	0.969241	-0.640919	-2.69857	-2.62328	-1.85269	-1.48097	-0.522678	-0.0127391	-0.6339	-2.09276	-2.23282	-4.11151	0.84748	1.23253	0.0491888	0.198203	0.782571	0.655977	0.400563	-0.176878	-0.23736	-0.600716	-1.03006	-1.22953	-1.4445	-0.671906	-0.266176	0.00968255	0.901199	0.977732	0.479145	1.65515	0.881828	-1.18292	-1.0229	-1.16235	0.760143	0.308935	0.430742	1.26962	0.353918
ENSDARG00000102599	tgoln2	-0.113993	0.221447	0.070193	-1.00165	-0.401165	-1.06006	-1.05333	-1.45403	-1.12215	-1.45326	-0.677438	-0.909135	-0.89636	-2.01817	-1.24644	-1.42562	-0.947533	-1.19407	0.0985073	-0.0760874	-1.01078	-1.39407	-2.50779	-1.06877	-0.90681	-0.240959	0.398407	-1.4445	-2.32431	-3.2038	-0.771376	-1.20487	-1.74254	-2.35276	-0.0033886	-1.24511	-2.49082	-2.52925	-3.48239	-1.11713	-2.35013	-0.544805	-1.71947	-1.8009
ENSDARG00000052429	syngr2a	-0.114261	-0.198329	0.304505	-1.1691	-0.889356	-1.39617	-1.56188	-1.80781	-1.04917	-0.808239	0.906679	-0.0548556	-0.980752	-1.61985	-1.70941	-0.141698	-0.0793225	0.150372	0.113631	0.490413	-0.178903	0.284072	1.6746	0.0246722	0.0208462	-0.015358	0.455292	-0.830266	-1.21875	-2.6242	-1.4864	-2.18469	-1.66887	-2.30625	-0.670813	-0.967311	-2.43379	-1.71256	-3.00507	-0.903187	-1.92552	-1.5521	-1.56234	-1.94292
ENSDARG00000067751	si:rp71-68n21.9	-0.116674	-1.48355	0.197505	-0.552431	-1.61667	-4.61611	-4.46234	-3.35845	-2.57201	-2.5639	-0.220544	-2.41368	-3.59026	-3.03825	-5.3339	-0.372845	-0.299104	-0.256799	-1.26853	-0.632828	-0.729824	-0.0721392	-2.98423	-0.350542	-0.445287	-0.611197	-0.777017	-3.25653	-3.04392	-0.738245	-1.29546	-1.4121	-1.38363	-0.876241	-1.0863	-0.555951	-4.23556	-3.10604	-3.65232	-0.190704	-1.07466	-1.57173	-0.42709	-0.0729794
ENSDARG00000006408	hmgb3b	-0.117479	-0.329739	0.754904	-0.172807	-0.640919	-1.34073	-1.24684	-0.960862	0.24871	1.38014	1.03059	0.242638	0.90912	-0.735325	-0.395301	0.00927781	0.204471	-1.39138	-1.55026	-1.06434	-1.84728	-0.338378	-2.18587	-2.0814	-2.63894	-2.92455	-2.98765	0.0653977	-1.35073	-4.00314	-1.30743	-2.9623	-1.66575	-2.33363	0.282644	0.675251	1.03072	-0.18133	-0.324039	0.68139	0.0348529	0.0425798	0.863516	0.398772
ENSDARG00000017741	g3bp1	-0.127714	0.0169957	1.09657	-0.526135	-0.436099	-1.10354	-0.804449	-1.84619	-0.228136	1.7037	1.15042	0.381833	0.0586823	-1.81394	-1.19094	0.182487	1.3408	-0.898594	0.500887	0.11336	-0.759818	-0.46784	-0.893085	-1.18462	-1.50638	-1.07961	-0.710118	-0.186531	-1.96943	-2.066	-0.30143	-0.0956582	-0.702037	-1.28271	0.507023	0.493989	0.822942	-0.893288	-0.884912	0.409929	-0.123261	0.101861	1.55423	0.182094
ENSDARG00000068698	psenen	-0.130962	-0.474713	0.291837	-0.912247	-1.27563	-1.26024	-1.33581	-0.761213	-0.362703	-0.141044	0.273565	-0.220762	-0.502794	-1.2213	-1.24644	-0.638051	-0.270176	-0.996382	-1.14592	-0.669428	-1.10774	-0.84192	-1.13276	-1.20382	-1.19996	-1.32676	-1.25069	-0.704735	-1.45765	-2.42378	-1.96639	-2.10038	-1.73926	-1.90869	-0.921775	-0.862496	-1.35226	-1.38135	-1.57487	-0.352538	-1.35906	-1.4018	-0.731375	-1.29311
ENSDARG00000015278	plxnc1	-0.132588	0.570552	0.452794	0.027698	-1.45031	-2.09355	-3.23995	-0.699876	0.236927	1.00353	0.808713	1.14202	0.72316	0.280977	-0.47592	0.152654	1.18502	0.504736	-0.274733	-0.0648297	0.978359	0.400563	1.96388	0.437571	0.553833	0.614759	0.990322	0.966155	0.476913	-2.93755	-2.85677	-3.49664	-1.09855	-1.3927	-1.07378	-0.5715	-0.341727	-1.20732	-1.60792	-0.483821	-1.45957	-2.25376	-0.228406	-2.55297
ENSDARG00000035987	psmg2	-0.135575	-0.999449	-0.0138102	-0.918452	-1.0751	-1.7479	-1.87205	-0.747524	-0.326117	0.201019	0.140383	-0.895417	-0.0611708	-1.32851	-1.70941	-0.473931	-0.621032	-1.49033	-1.47689	-1.28966	-2.01078	-0.755325	-3.42033	-1.83047	-2.07492	-2.44729	-2.77466	-0.636477	-1.30421	-1.66564	-0.947533	-1.59528	-1.86957	-1.50788	-0.480527	-0.173875	-0.16889	-0.960779	-1.1159	0.164558	-0.682931	-1.06458	-0.281394	-0.443348
ENSDARG00000019815	fn1a	-0.136391	-0.627781	0.445075	-2.81065	-1.45031	-2.45896	1.22509	-3.91594	-3.15697	-4.02857	1.04141	-1.0557	-2.59026	-4.35345	-2.91886	-4.89761	0	-9.46761	-8.39575	-7.50826	-8.65464	-8.07517	-6.50779	-10.6475	0	-8.4873	-5.78412	-4.85798	-8.98252	-5.82454	-3.45943	-4.03269	-5.56642	-7.79133	-1.6939	-6.90689	-6.63766	-6.28824	-9.15482	-0.680794	-6.61692	-7.9542	-3.73937	0
ENSDARG00000116847	p4hb	-0.136935	0.570552	0.723618	-0.484111	-1.04244	-0.166078	-0.0219816	-1.52492	-1.26676	-0.17657	0.0173346	-0.541978	-1.91617	-2.68169	-3.45943	0.19311	2.3408	-0.766781	0.597473	0.869588	1.42351	-0.41641	1.53386	-1.56709	-1.89355	-1.90034	-1.69889	-2.23215	-2.67266	-2.22321	0.86783	-1.25308	0.327222	-1.70723	0.369043	-0.499623	-2.03562	-0.838938	-2.59003	-0.366018	-1.73672	-0.488921	1.18399	-1.89401
ENSDARG00000062933	cmip	-0.138023	1.56925	-0.448251	0.514738	-1.05324	-1.17554	-1.41892	-2.226	-1.60556	-1.54314	-0.292504	-0.335448	-1.24727	-1.27589	-2.3953	0.425702	-0.82678	-0.453585	1.98298	1.74621	-1.31479	-0.436874	0.611146	-0.429501	-0.438705	0.27469	1.09563	-1.8151	-1.43434	-1.43883	1.35743	1.1292	-1.226	-0.60203	1.9193	0.548437	-2.6506	-1.06091	-2.28857	-0.951379	-0.644798	1.75144	-1.44986	-0.0729794
ENSDARG00000056532	serinc2	-0.139113	0.108588	0.203485	-0.497984	-0.314109	0.61118	0.195551	-1.15	-0.916918	-1.6612	0.0204641	-0.0961028	-0.829097	-1.06547	-0.941583	-1.13045	-1.37792	-0.914723	-1.0155	-0.670911	-1.59935	-0.874743	-0.968636	-0.953391	-0.973751	-0.966358	-0.73055	-1.24023	-2.04981	-2.04858	-2.10579	-2.26715	-0.841139	-1.86558	-1.04731	-1.1354	-2.44501	-2.38877	-2.79727	-0.83765	-1.45604	-1.43512	-1.1841	-1.37464
ENSDARG00000017844	copz1	-0.153076	-0.52184	0.818374	-0.784911	-1.16601	-0.956767	-0.882734	-1.01086	0.0574056	1.48239	1.36195	0.425601	1.41965	-0.273908	-0.0362202	0.116193	0.616284	0.0568273	-0.5692	-0.28114	-0.561879	0.478533	-0.625152	-0.280772	-0.615982	-0.923536	-1.21346	0.767854	-0.596656	-2.23629	-1.05445	-1.77467	-0.83587	-1.43749	-0.603699	0.291554	0.982298	-0.0923523	-0.729952	0.468283	-0.338699	-0.708983	0.719335	-0.630975
ENSDARG00000018432	m6pr	-0.153076	0.204317	0.548621	-0.528506	-1.17779	-0.719947	-1.53634	-1.63543	-0.825126	-0.0503735	0.527829	-0.381451	0.437324	-0.716324	-0.395301	-0.821619	0.0638722	-1.34119	-1.54525	-1.07707	-0.741747	-0.867218	-0.835369	-1.69326	-1.9202	-2.08813	-2.06915	-0.444499	-2.34831	-1.88251	-0.938195	-1.6358	-1.57517	-2.17817	-0.774106	-0.955606	-0.57465	-2.03449	-2.30933	-0.153102	-1.39726	-1.37785	-0.0315488	-1.27734
ENSDARG00000019487	tmx1	-0.157208	-0.868324	0.408264	-0.601507	-1.3806	-1.77002	-1.83526	-1.27535	-0.234684	0.0990641	0.395485	-0.788718	-0.109764	-0.774095	-1.87447	-0.330095	0.224935	-0.226814	-0.733258	-0.392376	-0.292692	-0.0207228	-0.430979	-0.449423	-0.567304	-0.667977	-0.822592	-0.693594	-1.11936	-2.35259	-1.55611	-2.10038	-1.27744	-1.60463	-0.896352	-0.651862	-0.793963	-1.63113	-2.00846	-0.172477	-1.3329	-1.52076	-0.290174	-0.942919
ENSDARG00000073893	dnase2	-0.159417	0.801197	-0.124823	-1.35017	-1.55394	-2.38394	-3.76437	-1.48398	-1.45781	-2.22948	-0.858179	0.209872	-1.17787	-1.26797	-0.988126	-2.35965	-2.11746	-3.12578	-2.71768	-2.24921	-2.79666	-2.72033	-3.25987	-3.38693	-3.72816	-3.93476	-3.3178	-2.51629	-3.76658	-4.53055	-3.21432	-3.9623	-3.77915	-3.79133	-2.25982	-2.98803	-3.53812	-3.31626	-3.82092	-1.70276	-3.60793	-2.86068	-2.69206	-3.10046
ENSDARG00000086826	sult6b1	-0.16662	-1.07644	0.271106	-1.96908	-1.80474	-1.58496	-2.58787	-1.95386	-1.08619	-2.5025	-0.213174	-1.90914	-2.43931	-3.67119	-3.3339	-0.671757	0.334931	-0.772571	-1.79286	-1.66203	-0.350855	-0.489053	-1.18587	-1.27314	-1.28872	-1.47012	-1.21187	-2.41218	-1.86185	-6.84444	-4.51388	-5.76965	-3.11974	-3.2579	-1.83771	-0.921049	-2.66366	-2.57929	-2.76824	-1.22859	-1.59899	-1.39742	-0.534254	-3.27734
ENSDARG00000023967	atp6v1c1a	-0.167731	-0.42204	0.47373	-1.74853	-2	-2.58216	-3.07155	-0.982078	-0.396565	0.0757675	0.636864	0.383709	0.539026	-1.24834	-0.896495	-1.38131	-0.89139	-1.20969	-1.91032	-1.38993	-1.57782	-0.986892	-0.39927	-1.58586	-2.04262	-2.40551	-2.62265	-0.553571	-2.07163	-3.94291	-3.51388	-3.87349	-3.47622	-3.70387	-2.13193	-2.34465	-2.92145	-2.84913	-3.94536	-0.96942	-3.24362	-4.02008	-3.08147	-3.55297
ENSDARG00000058504	ap1s2	-0.168009	-0.849321	0.262347	-0.38197	-1.34034	-1.80876	-1.29598	0	-7.01495	-5.21299	0.0876493	-3.04053	-4.12313	-3.28787	-6.91886	-0.48431	0.351312	-0.965105	-1.41618	-1.24368	-0.637828	-0.570428	-0.496567	-1.28187	-1.17203	-1.41548	-1.57878	0	0	-1.65572	-1.70652	-2.17139	-0.96795	-1.74694	-0.741203	-0.734463	-5.98558	-8.98868	-6.65232	0.0522025	-0.809884	-1.23995	0.485598	-1.04601
ENSDARG00000060723	stim1a	-0.168565	-0.387002	0.0991386	-0.906068	-1.03171	-2.46927	-2.03533	-0.880644	-0.378326	-0.332575	-0.103505	-0.769128	-0.00706339	-0.848982	-1.27501	0.408274	0.643144	-0.22549	0.672493	0.854457	-0.0436112	0.00492949	-0.530515	-0.33382	-0.439581	-0.237796	0.20337	0.105812	-0.953691	-2.94828	-1.9855	-3.02072	-1.45992	-1.38731	0.483007	0.357552	-0.696822	-0.535414	-1.77688	0.320196	-1.34592	-0.552098	-0.0903914	-1.23104
ENSDARG00000111819	septin6	-0.169399	-1.00885	0.191098	-0.137997	-1.08616	-1.16503	-2.00583	0	-8.01495	0	-2.22239	-3.85798	-4.92283	-3.80244	0	-0.414417	1.27854	-0.686975	-4.36012	-6.55133	0.287878	-0.0153062	-3.11548	-1.26736	-1.20665	-1.74404	-2.03769	0	0	-0.862084	0	-1.9623	-0.111228	-0.949149	-4.378	-1.02731	-9.44501	-8.40372	-8.73978	-0.320538	-1.12426	-5.17659	1.07313	-1.00648
ENSDARG00000075963	mhc1uba	-0.170234	1.56488	0.763836	1.6993	0.978938	-0.420964	-0.40345	0.41819	-0.314511	1.14136	1.08616	1.66584	-1.10786	-0.635061	-2.3339	1.7295	0.199309	0.997507	2.03261	2.62163	-0.283949	0.919183	-0.327886	0.675033	0.312724	0.519069	0.920332	-0.526137	-0.990996	-0.0984899	2.9927	1.74342	-0.289397	0.760222	2.32125	1.70183	-0.0398734	0.365565	0.212233	0.765971	0.609496	2.51849	0.822705	1.07868
ENSDARG00000019008	erp44	-0.172184	-0.863801	0.195506	-1.11822	-1	-1.66561	-1.22968	-1.57239	-1.10806	-0.20482	-0.0336831	-0.722629	-0.380803	-1.23282	-1.11151	-0.261546	0.430539	-0.612045	-1.03996	-0.72228	-0.546112	-0.110274	-0.0565835	-1.07697	-1.38414	-1.73688	-1.92614	-0.597021	-1.68637	-2.45404	-1.3195	-2.2601	-1.30145	-2.01689	-1.22578	-0.929611	-1.43939	-1.39249	-2.47299	-0.431199	-1.52205	-1.88503	-0.655682	-1.42586
ENSDARG00000069432	plscr3b	-0.173021	-0.0113501	0.143779	-0.88769	-1.3806	-1.49799	-0.546929	-1.56704	-0.968736	-1.26303	0.360102	-0.181388	-1.34233	-2.66078	-2.67094	-1.56739	-1.848	-1.8885	-0.38117	-0.181567	-2.33271	-2.13356	-1.16794	-1.90599	-1.83245	-1.52537	-0.627969	-1.57641	-2.86358	-3.56316	-2.69076	-3.21166	-1.6441	-2.64052	0.343929	-1.66372	-3.51428	-3.35933	-3.71741	-1.25637	-2.71726	-1.16536	-2.39202	-2.94292
ENSDARG00000012458	hapstr1b	-0.173858	-0.397497	0.0832255	-0.484111	-0.23816	-1.06396	-0.696808	-8.32193	-6.51245	-5.86507	-0.0933208	-2.62885	-3.09276	-3.30399	-5.3339	-0.291991	-0.49436	-1.21284	0.112046	0.442852	-0.996425	-0.817058	-2.92283	-1.376	-1.3022	-1.14094	-0.799625	-8.131	-10.5675	-1.8037	-0.592267	-1.31753	-0.869567	-0.846353	0.478763	-0.155347	-7.12309	-7.40372	-6.56986	-0.255636	-0.579369	0.609681	-0.415838	-0.620991
ENSDARG00000057167	eif4g2b	-0.176932	0.325233	0.171706	-0.337641	-0.429044	-0.840174	-1.36174	-2.65517	-2.09212	-1.5639	0.355153	-1.09175	-1.71194	-2.32851	-2.74894	0.265359	0.412809	-0.459177	0.996569	0.926613	-0.906443	-0.302919	-0.0731664	-0.688422	-0.901973	-0.450581	-0.00206838	-2.75018	-3.03221	-1.84069	0.935428	0.107545	-1.23291	-1.27688	0.965317	0.161888	-2.24534	-3.16851	-2.80904	-0.30824	-0.770486	0.579412	-0.351638	-0.42586
ENSDARG00000021556	ubl3b	-0.184222	-0.649676	-0.0603452	-1.17652	-1.17779	-1.80223	-2.52793	-1.16206	-0.723396	-1.11018	-0.0401891	-0.600129	-1.42033	-2.17981	-2.06088	-1.1002	-1.28819	-1.32805	-1.91032	-1.29652	-1.80915	-1.24618	-0.463401	-1.51303	-1.55017	-1.49484	-1.29903	-1.6285	-2.03221	-2.88251	-2.62936	-2.9623	-2.58398	-2.67513	-1.45711	-1.60768	-2.73077	-2.06982	-3.51096	-0.686752	-2.60011	-2.41726	-2.16513	-1.65115
ENSDARG00000102808	calr3b	-0.186191	0.411103	1.77124	-0.586608	-1.0751	-0.79411	-0.167927	-1.57239	0.537078	2.53337	2.02203	1.65888	2.80206	1.2118	1.27589	-0.119283	2.00666	-0.968203	-0.720497	0.835513	0.702916	-0.386517	-0.984233	-1.41464	-1.99806	-2.66798	-2.90276	2.07845	-0.970359	-1.46458	1.57032	-0.49871	-0.484445	-1.53643	-0.129151	0.0931094	1.15676	-0.0999414	-1.436	0.36408	-1.64308	-0.680734	0.959221	-0.552972
ENSDARG00000041878	rab11ba	-0.194095	-0.606633	0.49339	-1.10048	-1.02106	-0.564104	-0.794325	-0.870717	-0.21837	0.352714	0.893938	0.222509	-0.181865	-1.30804	-1.06088	0.561819	1.10723	1.00192	0.397367	0.653982	0.748376	1.14772	1.31557	0.823539	0.723073	0.548137	0.583124	0.466432	0.53088	-2.10898	-1.50007	-2.02072	-1.04489	-1.69941	-0.989042	-0.259432	-0.921453	-1.43794	-2.26	-0.526811	-1.73672	-2.01336	-0.815479	-1.10046
ENSDARG00000046106	rab10	-0.198347	0.138706	0.209441	-0.636882	-0.201634	-0.282778	0.283014	-0.854323	-0.33547	-0.297386	-0.146728	-0.586595	0.436023	-0.166851	0.092364	-0.254867	0.235059	-1.0353	0.151917	0.0548793	-0.913169	-0.572262	-2.5536	-1.24303	-1.44002	-1.0887	-0.790063	-0.531087	-1.28787	-1.68233	-0.541894	-0.85743	-0.625801	-0.92552	0.123202	-0.157021	-0.31831	-1.06684	-1.1306	-0.350173	-0.697159	0.108813	0.251587	-0.317084
ENSDARG00000045417	fam49bb	-0.198631	-0.30466	0.188688	-0.74301	-1.39428	-2.11361	-3.17284	-1.93995	-1.61123	-0.878009	0.296982	-0.880326	0.174029	-0.289871	-0.964667	-0.414417	0	-0.0528029	-0.576847	-0.365103	-0.540894	0.0874144	-0.327886	-0.177478	-0.338498	-0.485802	-0.421944	-0.750178	-1.80926	-1.47134	-1.00487	-1.51751	-1.56933	-1.64159	-0.928201	-1.22741	-1.43379	-3.05795	-3.04629	-0.413802	-1.19822	-1.43288	-0.727395	-1.23104
ENSDARG00000019113	mob3a	-0.203181	-0.913316	0.363028	-0.611526	-0.908852	-2.17133	-1.83007	-2.41504	-1.50716	-0.944505	0.703607	-1.27697	-1.13469	-1.49895	-2.21842	0.133267	0.159996	0.0693971	-0.359025	-0.184742	-0.654636	0.380789	-0.600904	-0.196591	-0.442651	-0.67952	-0.680002	-1.38505	-1.91464	-1.44451	-0.548983	-1.1258	-1.27983	-0.944524	-0.51881	-0.261232	-1.63766	-2.20078	-2.56485	0.0510097	-0.701037	-1.05592	-0.246803	-0.488017
ENSDARG00000008237	sars1	-0.204606	-0.732011	0.627546	-1.29262	-1.25054	-1.88603	-1.11185	-1.11834	-0.211896	1.01408	0.536599	-0.333391	0.448985	-1.29188	-1.19094	-0.76833	0.296775	-1.71867	-1.8018	-1.5915	-1.73577	-1.15906	-2.29834	-2.27822	-2.64701	-2.78317	-3.03769	-0.336584	-1.97502	-2.60074	-0.387771	-1.34339	-1.4817	-2.15509	-0.374709	-0.245112	0.341255	-0.994331	-1.33677	0.0921819	-0.981017	-0.651721	0.51781	-0.562495
ENSDARG00000005840	got2b	-0.206889	-0.402955	1.01186	-0.918452	-1.03171	-1.6104	-1.80445	-1.01086	0.232186	2.09493	1.26831	0.972002	1.45606	-1.15767	-0.652077	-0.792309	0.450227	-1.18323	-1.26853	-1.0373	-1.1952	-0.781964	-1.75291	-1.53806	-1.88636	-2.0927	-2.22791	0.539067	-1.54373	-2.35616	0.0288549	-0.833671	-1.81326	-1.73434	-0.42608	-0.692571	0.904819	-1.20405	-1.75679	-0.0998006	-1.26465	-0.83971	0.368692	-0.745617
ENSDARG00000039150	lgmn	-0.208889	3.04399	0.311906	-0.726584	-1.08616	4.4314	0.642925	-0.974971	-1.10007	-1.55348	0.164631	3.84337	1.48467	0.372565	1.82597	-2.16342	-2.54977	-3.5031	-3.17078	-2.76918	-2.98221	-2.93012	-4.33787	-3.89257	-4.24212	-4.07678	-3.1433	-0.682539	-2.9491	-2.12715	-0.563267	0.574148	-2.25852	-3.43564	-1.41588	-2.59401	-2.06131	-2.33763	-2.62084	-1.99383	-3.07931	-2.80735	-2.60186	-2.24631
ENSDARG00000055837	arhgef1b	-0.210606	-0.0445234	-0.134849	-0.616562	-0.584963	-0.762084	-1.21273	-0.742989	-0.602733	-0.574393	-0.26939	-0.54912	-1.22239	-1.67643	-2.45943	-0.384948	-0.0391161	-0.693185	-0.354637	-0.0121708	-0.649011	-0.560077	0.0390998	-0.774014	-0.796654	-0.659485	-0.308385	-1.02596	-0.953691	-1.33401	-0.0798928	-0.948057	-0.853507	-0.392703	-0.0657851	-0.562595	-1.63123	-0.691768	-1.45438	-0.317454	-0.897185	-0.35004	-0.371686	-0.506279
ENSDARG00000020387	nipsnap3a	-0.211465	-1.79568	0.592426	-3.40139	-2.13124	-4.23584	-3.70627	-0.955606	-0.139457	0.764286	1.28987	0.189277	0.244121	-2.87283	-2.67094	-0.649685	-0.695994	-1.65098	-2.28305	-1.47419	-2.38785	-0.630315	-2.4634	-2.31505	-2.91775	-3.36629	-4.04336	-0.129122	-1.82601	-5.76644	-4.62936	-5.93958	-4.25383	-5.21908	-2.27203	-1.39119	-1.4061	-2.35206	-3.16235	-1.08661	-3.49176	-3.83081	-1.9976	-3.04601
ENSDARG00000010752	acsl4b	-0.213185	-0.492836	0.0871125	-1.77081	-0.114171	-2.63339	-1.41892	-2.20506	-1.46549	-1.47275	-0.209503	-1.08309	-1.49781	-2.73533	-2.3339	-0.334783	-0.734988	-0.634716	0.533806	0.369339	-0.982211	-0.480415	-1.6749	-0.788959	-0.828999	-0.502031	-0.0583484	-1.67704	-2.23656	-4.34903	-3.26012	-4.18469	-1.99314	-3.09675	-0.108934	-0.587218	-2.5502	-2.98868	-3.69539	-0.845403	-1.90336	-0.389775	-1.16513	-2.71344
ENSDARG00000016085	mbnl3	-0.217206	-0.102256	-0.349215	-0.00494356	-0.546282	-1.2227	-1.41892	-0.795233	-0.612649	-1.86507	-0.866827	-1.20564	-2.83223	-1.95317	-3.11151	-1.14273	-0.936128	-1.71346	-1.50579	-1.39851	-1.51508	-1.37366	-1.03206	-1.65688	-1.44969	-1.2988	-1.16786	-2.07211	-1.56326	-1.31566	-0.714473	-1.53444	-1.77915	-1.68281	-0.742618	-1.19953	-2.30546	-1.11832	-1.87869	-0.64073	-1.57855	-1.19931	-0.503301	-1.08665
ENSDARG00000112087	ube2l3a	-0.221815	-0.0219499	0.597885	-0.169103	-0.889356	-2.03497	-1.68741	-4.91594	-2.99258	-3.3505	0.893085	-1.27302	-2.00529	-2.54131	-5.3339	-0.389818	-0.203713	-0.587682	-0.507005	0.091652	-1.1789	-0.316691	-0.56528	-0.825684	-1.05599	-1.0328	-0.626904	-4.71596	-4.56748	-2.066	-0.570463	-1.25308	-1.27507	-1.65772	-0.485258	-0.724496	-4.92145	-4.8594	-5.34746	-0.302892	-1.43552	-1.1898	-0.344001	-0.95541
ENSDARG00000098012	itgae.1	-0.222392	1.11459	-1.31234	-2.41888	-1.25054	-2.53811	-4.9098	-0.713119	-2.5831	-7.08746	-3.70044	-1.22457	-1.13856	0.838666	-0.44313	-5.04346	-4.11746	-5.60411	-6.25824	-6.16946	-3.70044	-5.79833	-7.50779	-6.10314	-5.63291	-5.5613	-5.38819	-3.00172	-8.10805	-7.31393	0	-7.93958	-6.82018	-6.20637	-5.87758	-6.32193	-6.44501	-6.18133	-7.03934	-4.55923	-7.00811	-6.43962	-4.30048	0
ENSDARG00000071426	lrrc59	-0.227598	-1.24789	0.551124	-1.81643	-1.47917	-2.74164	-2.05333	0	-6.59991	-4.86507	0.925999	-3.4224	-4.21829	-3.67119	0	-0.574298	0.365206	-1.72389	-2.05946	-1.50694	-1.1789	-0.836766	-2.50779	-2.30464	-2.69223	-3.16058	-3.76526	0	0	-2.83446	-1.14823	-2.32487	-2.47622	-2.94915	-0.985687	-1.16206	-5.63766	0	-8.73978	-0.0741958	-1.89719	-1.96714	-0.544721	-1.5155
ENSDARG00000013576	gadd45bb	-0.229047	-1.59742	-0.922842	-2.59652	1.75411	-1.55997	-1.9098	-3.90239	-2.6751	-4.21299	-1.47217	-3.51259	-3.81974	-3.53179	-2.59694	-2.59805	-3.22437	-2.99187	-3.97621	-3.93039	-3.33271	-2.79833	-3.80735	-3.3838	-3.59339	-3.10187	-2.2055	-4.54604	-5.68484	-4.72897	-2.57046	-1.93958	-3.65025	-3.3319	-2.38241	-3	-5.74458	-4.90122	-7.93243	-0.973056	-4.71968	-4.04731	-3.51698	-2.75651
ENSDARG00000058366	si:dkey-222f8.3	-0.233985	-0.666646	0.449107	-0.756842	-1.56937	-2.06201	-1.87205	-0.744499	0.212264	-0.068799	0.582847	0.1294	-1.23893	-1.80818	-2.45943	-0.159261	0.122311	0.405326	-0.11405	0.276566	0.0492675	0.501968	-2.18587	0.272398	0.0953084	-0.129752	-0.16014	-0.389533	0.0822245	-1.3148	-0.400538	-0.919988	-1.14775	-0.96512	-0.725727	-0.635428	-1.56237	-1.09084	-1.83891	-0.533058	-1.76267	-1.16909	-0.682399	-0.980721
ENSDARG00000000656	psmb9a	-0.233985	0.231111	0.500532	0.378385	-1.0751	-1.75419	-1.58787	-0.9732	0.14828	1.32475	0.29956	0.480408	1.38971	0.25508	0.482016	-0.750995	0.237579	-1.28383	-1.49367	-0.735413	-0.632268	-0.870223	-2.64981	-1.62509	-1.89595	-2.0008	-1.99039	0.944034	-1.29952	-0.955701	0.281536	-0.656491	-0.690896	-0.752704	-0.281257	-0.38529	1.04684	-0.994331	-1.01016	0.0329983	-1.11867	-0.462343	0.744627	-0.552972
ENSDARG00000056475	trnau1apb	-0.236606	-0.788521	0.136712	-0.691625	-0.632791	-1.24245	-1.02051	-0.649503	-0.288165	-0.0987782	-0.159066	-1.05232	-1.00529	-2.10729	-2.52655	-0.192911	0.287076	-1.09064	-2.10665	-1.51224	-0.906443	-0.524128	-2.75291	-1.38067	-1.70586	-1.8677	-2.42842	-1.33226	-1.23881	-1.12944	-0.928917	-1.24261	-0.772426	-0.962446	-0.415884	0.0400157	-0.657112	-0.60498	-0.742601	0.132776	-0.437505	-0.386512	0.740322	0.0817431
ENSDARG00000016607	echdc2	-0.237189	0.0699691	1.05836	-0.872551	-0.889356	-2.96403	-2.21273	-1.18033	-0.00186034	2.04611	1.4312	1.84564	1.43407	-1.02483	-0.349008	-0.142725	-0.166589	-0.309136	-0.222821	0.261091	-1.15479	-0.0996532	-0.485427	-0.500678	-0.943615	-1.20005	-0.93007	1.15517	-1.15703	-3.73824	-2.51388	-2.67279	-2.3965	-3.5157	-0.327226	-0.514573	-0.346983	-1.33405	-2.436	-0.402319	-2.19569	-1.96714	-1.32433	-1.35796
ENSDARG00000000966	ncor2	-0.238356	-0.255444	0.108943	-1.03497	-0.841738	-1.6865	-0.954196	-0.92618	-0.154898	-0.275821	0.0605415	-0.525449	-0.408593	-0.647862	-1.21842	-0.943416	-0.477729	-1.66886	-1.28305	-0.76997	-1.20342	-1.26881	-1.48543	-1.81562	-1.89956	-1.76029	-1.35081	-1.13853	-1.69712	-2.60923	-1.34395	-1.95089	-1.2283	-1.14066	-0.308243	-0.702319	-1.22585	-0.846578	-1.61566	-0.0528796	-0.993401	-1.03363	-0.200554	-1.10046
ENSDARG00000092310	si:ch211-199g17.2	-0.242448	-0.242337	-0.405752	-0.64715	-1.0973	-0.513906	-2.33214	-0.727977	-0.929257	-1.54314	-1.16794	-0.989437	-0.870365	-0.555718	-0.748938	-0.534657	-0.104634	-0.791257	-0.738966	-0.0736326	-0.297084	-0.601933	-2.50779	-0.804061	-0.724422	-0.738664	-0.684424	-0.954411	-0.798469	-0.279236	0.589812	0.309534	-0.286999	-1.05769	-0.308243	-0.668486	-2.41159	-1.31626	-1.73135	-0.873439	-1.4143	-0.112295	-0.436805	-0.724084
ENSDARG00000099014	fxyd3	-0.244206	-0.767245	0.0473205	-1.15072	0.31774	-1.14218	0.64943	-2.1047	-1.34725	-1.83954	-0.00317425	-1.20564	-2.43931	-3.82552	-3.21842	-3.76516	-8.92481	-10.0526	-6.19411	-6.20341	-8.65464	-10.1906	0	-8.32553	-9.53981	-8.22427	-6.94458	-3.24023	-6.92362	-7.84444	-6.21432	-6.48015	-3.10277	-4.77248	-2.44554	-6.58496	-4.98558	-4.63113	-6.49185	-0.97427	-5.75894	-4.35216	-4.32433	-5.8009
ENSDARG00000010279	scamp2	-0.246845	-0.393869	0.274897	-0.681036	-0.979241	-1.58777	-1.46636	-1.02547	-0.453981	0.105652	0.383381	-0.14126	-0.00352737	-0.732595	-0.896495	0.255257	0.708183	0.526748	0.226303	0.378332	0.175087	0.769113	-0.0899421	0.339332	0.156873	-0.0377427	-0.0895312	-0.025964	-0.490665	-2.15018	-0.892391	-1.58643	-0.570792	-1.35715	-0.296764	-0.316304	-0.89812	-1.60498	-1.3604	-0.470056	-0.806666	-0.654334	-0.282854	-1.24631
ENSDARG00000016505	apbb1ip	-0.246845	-0.710193	-0.0418337	-0.732039	-1.53867	-3.27146	-3.76437	-0.817308	-0.486171	-0.683741	-0.574694	-0.989437	1.11181	1.66581	1.09236	-0.236109	0.291933	-0.338036	-0.838093	-0.20019	-0.100047	-0.126354	-0.984233	-0.454344	-0.524855	-0.667551	-0.74318	-0.17293	-0.679499	-1.50064	-1.10579	-1.80003	-1.73926	-1.26036	-0.957479	-0.764784	-1.31573	-1.36663	-2.3389	-0.148299	-1.74902	-1.90046	-0.985668	-1.26174
ENSDARG00000075718	rpz5	-0.247433	1.5178	0.713595	-1.29262	-0.171887	-1.24245	1.26739	-0.888969	-0.1726	-0.117836	0.86985	1.84836	1.45671	0.075149	0.319542	-2.42313	-2.51542	-2.42078	-0.525384	-0.636446	-2.56717	-2.64891	-2.22239	-2.31207	-2.40538	-1.92965	-1.15093	-0.273018	-2.7002	-5.55494	-3.69076	-5.13222	-2.10277	-3.69497	-1.88381	-1.65423	-3.03562	-4.03449	-3.09592	-1.5197	-3.72453	-4.83081	-3.31236	-3.27734
ENSDARG00000078547	si:ch211-264f5.2	-0.249784	0.304841	-0.0059682	-1.85757	-2	-4.28961	-3.59664	-1.45156	-1.44509	-0.606336	0.138944	-0.412593	-0.415625	-3.53179	-3.21842	0.124755	-0.700811	-0.0693369	2.46317	1.83773	-1.18703	-0.289781	-1.75291	0.00866845	0.137034	0.950379	1.55948	-0.573855	-1.99005	-6.03709	-2.12686	-3.59973	-5.66264	-4.46183	0.597599	-0.252255	-1.83768	-4.08179	-5.24793	-1.29529	-4.35764	-2.87891	-2.89137	-3.99354
ENSDARG00000037559	uba1	-0.250079	-0.123126	0.574387	-0.392729	-0.786596	-0.786036	-0.699168	-1.19677	-0.101064	0.914414	0.670123	0.232956	0.359827	-0.894023	-0.670936	-0.518568	0.367509	-1.06815	-0.756227	-0.214181	-1.03993	-0.742876	-0.588931	-1.4437	-1.57402	-1.55499	-1.38639	-0.0453057	-1.43691	-1.68682	0.344102	-0.586432	-0.702037	-0.924869	0.146323	-0.157021	-0.0083033	-1.02868	-0.819428	0.0317895	-0.363778	0.114198	0.789759	-0.309047
ENSDARG00000033450	nkap	-0.252434	-0.853301	0.351225	-0.793439	-0.768674	-1.65675	-1.70627	0	-8.01495	-5.21299	0.425306	-2.51726	-3.30268	-3.16501	-6.91886	-0.378884	-0.0668315	-0.716061	-0.923261	-0.458733	-1.12325	-0.254501	-1.48543	-0.929782	-1.08448	-1.24318	-1.32814	-9.71596	-10.5675	-1.5881	-0.592267	-1.29572	-1.50939	-1.33622	-0.759708	-0.633095	-6.86005	0	-6.56986	-0.303655	-1.0501	-1.22628	-0.116178	-0.918257
ENSDARG00000004470	prkcsh	-0.263084	-0.530178	0.363384	-0.773618	-0.851137	-1.4901	-1.57049	-1.1661	-0.316824	0.355481	0.505668	-0.278943	0.55949	-0.562973	-0.690045	-0.260431	-0.0330288	-0.364026	-0.75045	-0.457452	-0.717998	-0.033722	-0.863938	-0.742573	-1.04728	-1.34571	-1.36139	-0.16714	-1.19679	-2.17359	-0.406964	-1.56454	-1.57225	-2.11148	-0.828665	-0.594008	-0.634443	-1.44179	-1.926	-0.178061	-1.37231	-1.35216	-0.399914	-1.08665
ENSDARG00000038576	ube2d1b	-0.266651	0.371154	0.374382	-0.554846	-0.408085	-0.924506	-0.612122	-1.44173	-0.694526	0.319097	0.7543	0.0105633	0.982276	-0.198519	-0.0986843	0.197987	0.0638722	-0.153211	0.949435	0.887588	-0.893085	0.0385716	-0.327886	-0.318036	-0.530443	-0.26749	0.118336	0.473863	-1.11524	-2.02995	-0.714473	-1.36215	-1.09017	-1.21271	0.160776	-0.162057	-0.487913	-1.18778	-1.80904	-0.437045	-1.04668	-0.46808	-0.697891	-1.07298
ENSDARG00000071031	snx1a	-0.267247	-0.546194	-0.0493994	-1.07253	-1.71621	0.775661	-1.48252	0.350497	0.742717	0.358242	-0.501048	0.152329	-0.253553	-0.903202	-0.304153	-1.762	-1.70564	-2.73516	-2.43691	-1.75495	-2.40671	-2.37901	-1.31797	-2.96096	-3.18813	-3.17745	-2.71012	-0.285509	-1.19462	-2.42004	-1.64446	-2.17803	-1.5462	-2.43378	-1.39126	-1.87347	-1.1276	-0.893288	-1.1567	-0.796271	-2.06771	-1.71443	-1.55526	-1.32517
ENSDARG00000036784	commd7	-0.271421	-0.845848	0.504735	-0.822237	-1.27563	-1.70161	-2.01756	-9.64386	-6.27798	-4.5025	0.980849	-2.15209	-3.30268	-3.62997	-5.3339	-0.992573	-0.730056	-1.45762	-2.60915	-1.4872	-1.83446	-0.867218	-2.18587	-1.91614	-2.21038	-2.47384	-2.82259	-8.71596	-8.39756	-2.15018	-1.34395	-2.28137	-1.37341	-2.00584	-1.89635	-0.764784	-5.27509	-7.18133	-6.41785	-0.2757	-0.377079	-1.92866	0.115293	-0.488017
ENSDARG00000033440	metap1	-0.273214	-1.52898	-0.0699313	-1.62161	-1.25054	-2.99348	-2.33214	-3.53533	-2.87881	-2.52268	-0.265573	-3.14486	-4.18587	-4.25616	0	-0.80689	-1.29546	-2.86769	-3.25824	-2.73774	-3.52535	-1.83456	-3.42033	-3.39007	-3.62094	-3.69375	-3.76526	-4.10125	-4.76013	-2.68121	-2.21432	-2.35462	-2.24916	-2.30117	-0.497151	0.00599874	-2.95316	-3.1307	-3.08873	0.165661	-0.161795	-0.587874	0.0737005	-0.333294
ENSDARG00000009657	fgfr1op2	-0.275608	-1.31286	-0.289201	-1.01156	-1.40808	-2.00093	-2.12765	-0.543194	-0.749726	-1.12553	-0.752907	-1.54554	-0.860736	-1.89098	-2.52655	-0.453394	-0.89139	-0.975752	-1.17078	-0.918885	-1.48471	-0.663823	-1.35805	-1.1853	-1.34833	-1.71384	-1.9822	-1.61267	-1.17839	-2.26785	-1.58496	-2.48015	-2.24916	-1.74809	-1.00594	-0.843496	-1.69682	-1.46905	-1.88491	-0.346239	-1.19864	-1.43962	-1.21999	-0.906082
ENSDARG00000030938	fermt3b	-0.281912	0.434552	-0.176698	0.0908457	-1.35364	-2.79249	-3.08383	-0.535332	-0.676585	-0.280108	-0.437405	-0.14757	-0.916168	-1.19852	-2.16398	-0.52659	-0.299104	-0.268751	0.522519	0.493396	-0.392541	-0.375798	-1.72643	-0.175445	-0.0968615	0.191472	0.613613	-0.31295	-1.0449	-3.63066	-1.52782	-1.82064	-0.731085	-1.067	0.168326	-0.157021	-0.751528	-0.502855	-0.714641	-1.26824	-1.08476	-0.575437	0.174984	-0.651153
ENSDARG00000052073	blcap	-0.286431	-0.445881	0.2201	-0.78208	-0.759796	-0.899904	-1.03236	-1.07021	-0.386809	0.275942	0.516791	-0.451096	-0.0302612	-1.01485	-1.11151	-0.366831	0.114106	-0.756417	-0.573018	-0.51424	-0.906443	-0.43298	-1.01594	-0.930353	-1.01494	-1.00995	-1.01803	-0.543534	-1.40887	-1.55801	-0.830615	-1.14842	-1.03278	-1.23352	-0.338951	-0.254046	-0.235561	-0.960779	-1.37565	-0.249744	-0.771113	-0.623279	0.0249875	-0.671617
ENSDARG00000059049	zgc:174904	-0.286733	2.84622	-0.397883	-1.48181	-1.68226	0.126853	-2.64131	-0.625656	-1.54192	-2.9445	-0.600904	2.28358	0.492205	-2.05862	-1.70941	-1.88725	-0.469485	-1.627	-1.68977	-1.5873	-1.22001	-1.29785	-3.92283	-1.68071	-1.78158	-1.65526	-1.46219	-1.33226	-1.78285	-5.71059	-5.62936	-6.48015	-4.61373	-5.07348	-3.0845	-3.11247	-3.98558	-3.56242	-5.38223	-2.95977	-5.4959	-5.51362	-4.0613	-5.47897
ENSDARG00000030307	hspa12b	-0.290662	-1.96298	-0.215005	-1.90607	-1.71621	-2.65675	-2.32484	-2.19677	-2.23797	-3.11784	-0.620269	-2.24182	-4.63333	-4.16501	-4.11151	-3.74007	-7.33985	-6.08294	-7.71768	-7.2738	-6.65464	-6.02072	0	-6.56	-6.48091	-5.18474	-3.6922	-3.90861	-9.24555	-6.52252	0	-9.93958	-1.48445	-4.41721	-4.48763	-6.32193	-7.44501	-4.8594	-7.93243	-1.56105	-6.69092	-7.9542	-4.70766	-7.8009
ENSDARG00000007863	tra2a	-0.292479	-0.687367	0.229118	-0.686321	-1.01049	-1.04843	-0.976916	-1.39119	-0.743487	0.366494	0.389446	-0.541978	-0.111666	-1.23669	-0.70941	-0.313807	-0.490184	-0.900706	-0.956125	-0.842507	-1.38785	-0.504147	-1.16794	-1.24729	-1.43652	-1.50774	-1.40451	-0.458574	-1.36658	-1.5902	-0.698619	-1.09723	-0.999018	-0.978566	-0.43406	-0.204718	-0.189986	-1.09387	-1.13245	0.113479	-0.492537	-0.732264	-0.108393	-0.215937
ENSDARG00000022599	dnpep	-0.293085	-1.20849	-0.226751	-1.26073	-1.13124	-2.66265	-2.02346	-1.96438	-1.91341	-1.82694	-0.600904	-2.14486	-3.30268	-3.42217	-4.91886	-0.459781	-0.86953	-1.39317	-1.41161	-1.34898	-1.84728	-0.732583	-2.37851	-1.83796	-2.07628	-2.51461	-2.90276	-3.14611	-2.77632	-2.38319	-1.54189	-2.30295	-2.16747	-1.94518	-0.753989	-0.47853	-2.89043	-2.63113	-2.54011	-0.145562	-0.958348	-1.20696	-0.574796	-1.10046
ENSDARG00000045305	pde7a	-0.298856	-1.02111	-0.0258869	-0.845696	-0.457473	-2.39863	-1.67343	-0.943416	-4.32463e-15	-0.0912248	-0.351964	-1.2399	-0.622437	-0.762911	-1.24644	0.980792	1.14262	0.19437	-0.0729188	0.645068	0.37327	0.724983	0.305987	-0.189736	-0.511438	-0.882442	-1.19442	-0.236182	0.241081	-1.58183	0.116598	-1.0723	-0.735984	-0.464668	0.97482	1.02827	-0.091868	0.168662	-0.216219	0.526086	0.14613	1.86826	0.585762	0.59998
ENSDARG00000020123	coq8aa	-0.299161	-2.06543	-0.150528	-2.38412	-1.3806	-2.79249	-2.61435	-0.98922	-0.215129	-0.765535	0.0861566	-1.47811	-3.01951	-3.19476	-3.45943	-1.1082	-1.07932	-1.16129	-2.02768	-1.90573	-1.62121	-0.949062	-0.968636	-1.4027	-1.614	-1.84537	-1.9131	-1.73297	-1.66964	-3.87482	-2.92892	-3.44773	-3.33079	-3.14748	-2.03165	-1.56259	-2.09629	-1.90122	-2.40439	-0.573879	-1.95514	-2.17284	-1.91834	-2.18619
ENSDARG00000052244	kiaa0232	-0.301598	-0.0337569	0.278301	-0.6549	-0.531096	-0.630495	-0.912537	-0.874018	-0.333126	0.191761	0.134618	-0.011463	-0.0195082	-0.746296	-0.874469	0.51569	0.900146	0.253684	1.74099	1.67004	0.149495	0.45711	-1.70044	0.214145	0.0141442	0.139865	0.176798	-0.047077	-0.236564	-2.0328	-0.331676	-1.15494	-1.00098	-1.37748	-0.0281969	-0.122256	-1.155	-1.27788	-1.77978	-0.52059	-1.47124	-0.453212	-0.11228	-1.35796
ENSDARG00000012874	snap23.1	-0.306792	-0.0334747	0.303392	-0.691625	-1.17779	-0.501956	-1.41116	-1.83973	-1.36151	-2.07251	-0.0865713	-1.2632	-0.598235	-1.32851	-1.36427	-0.426876	0.00592483	-0.207601	0.1033	0.348988	-0.509978	-0.191587	-0.968636	-0.297993	-0.455883	-0.357334	-0.163223	-1.45387	-1.92182	-1.97271	-0.947533	-1.20826	-1.52627	-1.84574	-0.308243	-0.699876	-2.70355	-2.33047	-2.99831	-0.553778	-1.99633	-1.29598	-1.05879	-1.35796
ENSDARG00000101914	metrnla	-0.315386	-0.791859	-0.262027	-0.909154	-0.608679	-1.8999	0.139881	-0.825274	-0.810379	-2.18057	-0.380574	-0.630109	-2.36484	-2.32851	-1.96467	-1.92917	-1.91359	-1.90113	-2.3383	-2.46387	-2.06967	-1.89909	-2.25987	-2.0024	-1.73891	-1.46124	-1.16014	-1.61793	-2.42793	-4.16888	-2.19195	-2.58203	-3.47622	-3.84944	-2.99409	-3.19265	-4.86005	-5.52925	-5.6105	-3.66503	-5.90542	-5.23799	-5.47633	-5.47897
ENSDARG00000014556	serpinb1l3	-0.320012	-0.942166	0.00548728	-1.10401	-0.860597	-1.87229	-1.31395	-1.11053	-0.598505	-0.453257	-0.292504	-0.929184	-0.970361	-2.24056	-1.87447	-1.15511	-0.3249	-1.00817	-1.26647	-1.30917	-1.48471	-0.618263	-2.75291	-1.33533	-1.51374	-1.88739	-1.75825	-1.20817	-1.69712	-3.53459	-2.40696	-2.41602	-2.01282	-2.3936	-1.36052	-1.43929	-1.73766	-1.60498	-2.41785	-0.813549	-2.35576	-2.07155	-1.01205	-2.10046
ENSDARG00000053370	eif3jb	-0.322794	0.248624	0.194705	-0.034966	-0.56163	-1.0388	-1.04731	-1.74601	-0.75129	0.188662	0.115721	-0.241824	-0.201986	-1.31619	-1.19094	-0.251539	0.522271	-0.930603	-0.323214	-0.197514	-1.29708	-0.479268	-2.80735	-1.30316	-1.69536	-1.53855	-1.53619	-0.779324	-1.99005	-1.59546	0.347923	0.268655	-0.999018	-1.14748	0.098915	-0.00753367	-0.180572	-1.26417	-1.04281	-0.354118	-0.456541	0.337797	0.756753	0.0508491
ENSDARG00000061490	u2surp	-0.328375	-0.487414	-0.0708934	-0.621615	-0.189661	-0.14012	-0.411164	-0.767339	-0.440042	-0.0874628	-0.422455	-0.660724	-0.320168	-1.47594	-1.16398	-0.515903	-0.0452293	-1.16942	-0.75478	-0.668687	-0.765893	-0.799762	-1.77987	-1.41944	-1.53793	-1.55736	-1.45462	-0.931327	-1.29602	-1.43317	-0.413419	-1.05694	-0.697251	-1.00859	-0.194459	-0.259432	-0.532126	-0.872341	-0.788496	-0.0458436	-0.650267	-0.317572	0.464007	-0.341468
ENSDARG00000030949	srprb	-0.330241	-1.07877	0.276789	-1.10401	-1.84174	-1.97501	-1.41504	-1.42227	-0.694526	0.39097	0.376071	-0.991057	-0.193904	-1.65044	-1.3953	0.992535	0.6751	0.000226394	-0.731834	-0.290232	-0.52021	0.778499	0.12883	-0.495174	-0.823843	-1.18474	-1.61209	-0.597021	-1.15703	-1.78315	-0.03441	-0.617651	-1.78253	-1.55343	-0.242701	0.449561	-0.300357	-0.98306	-1.53521	0.11975	-0.651709	-0.371382	-0.0156882	-0.0935408
ENSDARG00000098745	tfec	-0.330241	0.780798	-0.340487	-0.418881	-2.17779	-0.670064	-3.29598	-0.878985	0.156643	0.352714	-0.0681715	0.0378302	0.0921182	-2.7463	-1.30415	-2.82327	-6.92481	-6.3896	-4.14782	-3.84084	0	-6.60569	-4.92283	-7.10314	-8.53981	-7.10879	-5.90276	-1.55106	-6.56748	-7.42941	-5.62936	-5.03269	-4.39134	-5.43935	0.374275	-2.65896	-2.77259	-2.15579	-5.78558	-0.61305	-4.89993	-3.67409	-4.30048	-5.8009
ENSDARG00000037967	si:dkey-16l2.16	-0.331797	-1.58248	0.111065	-0.626686	-1.25054	-2.26696	-2.31757	0	-6.69302	-7.08746	-0.048363	-3.60881	-4.54844	-3.62997	0	-1.22301	-1.1901	-0.975307	-1.10665	-0.748666	-1.45496	-0.860478	-3.42033	-1.11413	-1.12266	-1.29682	-1.29395	0	0	-3.42941	-3.04439	-3.49664	-2.98146	-3.67294	-1.48053	-1.88452	-7.12309	-8.98868	-10.7398	-0.639767	-3.07776	-2.79001	-2.16513	-3.10046
[truncated: 3,020 more rows]

## Sheet: S5.3.MARKERS OF IND.CLUSTERS
SUPPLEMENTARY TABLE S5.3. MARKER GENES OF INDIVIDUAL CLUSTERS
EnsID	ID of detected gene. Genome assembly: GRCz11
Name	Short trivial name of gene
p_val_adj	Adjusted p-value of detection this gene as marker of immune cells population
avg_log2FC	Average fold-change enrichment in population of immune cells compared to non-immune cell types in log2-scale
[truncated: 14,803 more rows]
