# Supplementary material for: Catching the Big Fish in Big Data: A Meta-Analysis of Zebrafish Kidney scRNA-Seq Datasets Highlights Conserved Molecular Profiles of Macrophages and Neutrophils in Vertebrates
Source: Biology (Basel). 2024 Sep 27;13(10):773. doi: 10.3390/biology13100773 (PMC11505477; doi:10.3390/biology13100773)
Supplement: Supplementary file 1 [file biology-13-00773-s001.zip › Zebrafish_kidney_MDPI_Supplementary_Files_review2/S6._Experiments_description.xlsx]

## Sheet: List1
SUPPLEMENTARY TABLE S6. THE DETAILED INFORMATION ABOUT SELECTED EXPERIMENTS USED IN META-ANALYSIS
Experiment ID	Citation	Genotype/strain	Tissue/cells	Age	File(s) and samples used	Number of used samples
GSE100910	Tang Q et al., 2017	WT, prkdc(D3612fs) homozygous mutant	whole kidney marrow	3-9 months	"GSE100910_indrop_counts.txt.gz", all samples	6
GSE112438	Baron CS et al., 2019	AB and CD41:GFP strains	whole kidney marrow single cells	not available	"GSE112438_RAW.tar": GSM3070112 - GSM3070148	37
GSE130487	Jiang M et al., 2021	WT	kidney	4 - 12 months	"GSE130487_RAW.tar": GSM3740954	1
GSE150373	Avagyan S et al., 2021 (1)	WT, runx1 mutant, dominant	unsorted whole kidney marrow cells	8 months	"GSE150373_combined_inclusive_counts.csv", all samples	8
GSE151231	Avagyan S et al., 2021 (2)	WT, gata2b het, gata2b ko	sorted marrow cells	4 months	"GSE151231_gata2merged032020.rds.gz", all samples	9
GSE166646	Amanda S et al., 2022	WT	mCherry sorted cells	adult	"GSE166646_RAW.tar": GSM5076939	1
GSE176036	Avagyan S et al., 2021 (1)	runx1 homozygous, runx1 heterozygous	unsorted whole kidney marrow cells	8 months	"GSE176036_seurat_integrated_clustered.rds.gz", all samples	8
GSE179401	Yan C et al., 2021	WT, rag mutant, rag il2rga mutant	Kidney marrow immune cells	2 months	"GSE179401_RAW.tar", all samples	9
GSE190794	Rubin SA et al., 2022	Gestalt strain	sorted kidney marrow lymphoid and progenitor cells	4 months	"GSE190794_RAW.tar": GSM5732065, GSM5732066, GSM5732068, GSM5732069, GSM5732071, GSM5732072, GSM5732073, GSM5732074, GSM5732075, GSM5732076	10
GSE191029	Binder V et al., 2023	WT, prkcda, cxcl8 mutants	kidney marrow	adult	"GSE191029_RAW.tar": GSM5737707 - GSM5737714	8
GSE242133	Hu C et al., 2024	AB strain	kidney leukocyte	1 - 1.5 months	GSE242133_RAW.tar, all samples	3
GSE246039	Li G. et al., 2024	WT, cebpb mutant	whole kidney marrow cells and sorted eosinophils	3 months	"GSE246039_KM_eos.rds.gz", "GSE246039_eos_mutant.rds.gz", "GSE246039_whole_KM_mutant.rds.gz"	10
GSE252788	Kirchberger S. et al., 2024	cebpb mutant	whole kidney marrow cells and sorted neutrophils	6 months	"GSE252788_RAW.tar", all samples	2
