# Supplementary material for: Catching the Big Fish in Big Data: A Meta-Analysis of Zebrafish Kidney scRNA-Seq Datasets Highlights Conserved Molecular Profiles of Macrophages and Neutrophils in Vertebrates
Source: Biology (Basel). 2024 Sep 27;13(10):773. doi: 10.3390/biology13100773 (PMC11505477; doi:10.3390/biology13100773)
Supplement: Supplementary file 1 [file biology-13-00773-s001.zip › Zebrafish_kidney_MDPI_Supplementary_Files_review2/S7._TFs_connections.xlsx]

## Sheet: Macrophages
SUPPLEMENTARY TABLE S7.1. POTENTIAL TARGETS OF TRANSCRIPTION FACTORS (MACROPHAGES)
Transcription Factor	ID of transcription factors
Coexpression with	Detected coexpression with potential targets by hdWGCNA package
Protein-protein interaction with	Detected protein-protein interactions potential targets by STRING-db v.12.0
Total number of connections	Sum of protein-protein and coexpression interactions
Transcription Factor	Coexpression with	Protein-protein interaction with	Total number of connections
mafba	ahnak, anxa5b, atp6v0ca, atp6v1e1b, bsg, c1qa, c1qb, c1qc, ccl34a.4, cd81a, cfp, ckbb, ctsa, ctsba, ctsc, ctsd, ctsh, ctsk, ctss2.2, ctsz, fgl2a, grna, grna.1, havcr1, hmox1a, id1, krt4, lgals2a, lgals3bp.1, lgmn, lygl1, mafba, marco, mfap4.1, mrc1b, ms4a17a.10, npc2.1, psap, scpep1, sftpbb, si:dkey-5n18.1, slc22a21, tcima, tspan36, vmp1, zgc:174904		46
id1	atp6v0ca, atp6v1e1b, c1qb, c1qc, cfp, ctsa, ctsba, ctsh, ctss2.2, ctsz, fgl2a, grna, id1, ms4a17a.10, psap, si:dkey-5n18.1		16
ybx1	eef1db, mdh2, pdia3, ssr2, ssr4	---	5
spi1a	atp6v0ca, atp6v1e1b, lygl1, ms4a17a.10	---	4
xbp1	---	cd74a, sec61a1, sec61b, sec61g	4
nr4a1	sec61g, zgc:162944	---	2
nme2b.1	eef1db, ybx1	---	2
nfe2l2a	---	psme2	1

## Sheet: Neutrophils
SUPPLEMENTARY TABLE S7.2. POTENTIAL TARGETS OF TRANSCRIPTION FACTORS (NEUTROPHILS)
Transcription Factor	ID of transcription factors
Coexpression with	Detected coexpression with potential targets by hdWGCNA package
Protein-protein interaction with	Detected protein-protein interactions potential targets by STRING-db v.12.0
Total number of connections	Sum of protein-protein and coexpression interactions
Transcription Factor	Coexpression with	Protein-protein interaction with	Total number of connections
plek	abcb9, adam8a, alox5ap, ch25hl2, cpa5, ctss1, fybb, gapdhs, gsr, hacd4, hbegfa, hpgd, hsd3b7, il6r, illr4, lect2.1, lta4h, mapre1a, mpx, myh9a, npsn, odc1, papss2b, pfn1, plpp1a, ponzr6, ppdpfa, prkcda, rnaset2, scinlb, scpp8, selenow1, si:ch1073-429i10.1, si:ch211-136m16.8, si:ch211-284o19.8, si:ch73-248e21.7, si:ch73-343l4.8, skap2, slc7a3a, sms, srgn, sult2st1, thy1, tpm1, vamp8	actb1, actb2	47
id3	abcb9, adam8a, alox5ap, amd1, ch25hl2, cpa5, ctss1, gapdhs, gsr, hacd4, hbegfa, hpgd, hsd3b7, illr4, lect2.1, lta4h, lyz, mapre1a, mpx, myh9a, npsn, odc1, papss2b, plpp1a, ponzr6, ppdpfa, prkcda, rnaset2, scinlb, scpp8, selenow1, si:ch1073-429i10.1, si:ch211-284o19.8, si:ch73-248e21.7, si:ch73-343l4.8, sms, srgn, sult2st1, thy1, tpm1, vamp8	---	41
atf3	adam8a, alox5ap, antxr2a, arg2, ccng2, ctss1, ctss2.1, gsr, hacd4, il1b, illr4, kctd12.2, lect2.1, lta4h, mapre1a, mpx, ncf1, odc1, pnp5a, ppdpfa, rgs2, rhogb, scpp8, si:ch211-284o19.8, si:ch73-248e21.5, si:ch73-343l4.8, slc7a3a, srgn, thy1, timp2b, vamp8, wbp2nl	---	32
lrrfip1a	actb1, alox5ap, amd1, arpc4l, capgb, capza1b, cd63, cd7al, cfl1l, coro1a, eno1a, gca, kctd12.2, lcp1, lyz, mob1a, nccrp1, pgd, ponzr6, scpp8, sh3bgrl, si:ch211-284o19.8, si:ch73-248e21.5, si:ch73-343l4.8, tagln2, thy1, vamp8, zgc:77650	---	28
spi1b	adam8a, alox5ap, cotl1, ctss1, fybb, gapdhs, hacd4, hpgd, illr4, lect2.1, lta4h, mapre1a, mpx, ppdpfa, scpp8, selenow1, si:ch73-343l4.8, skap2, vamp8		19
xbp1	adam8a, alox5ap, ctss1, hacd4, hpgd, illr4, lect2.1, lta4h, mapre1a, mpx, ppdpfa, scpp8, selenow1, si:ch211-284o19.8, si:ch73-343l4.8, vamp8	---	16
hif1ab	ccng2, il1b, odc1, pnp5a, rgs2, si:ch211-284o19.8, si:ch73-343l4.8, timp2b	hbegfa	9
stat1a	ccng2, il1b, pnp5a, rgs2	prkcda	5
cebpa	ctss1, mapre1a, ppdpfa	---	3
atf4b	arpc4l, capza1b, mob1a	---	3
