# Supplementary material for: Catching the Big Fish in Big Data: A Meta-Analysis of Zebrafish Kidney scRNA-Seq Datasets Highlights Conserved Molecular Profiles of Macrophages and Neutrophils in Vertebrates
Source: Biology (Basel). 2024 Sep 27;13(10):773. doi: 10.3390/biology13100773 (PMC11505477; doi:10.3390/biology13100773)
Supplement: Supplementary file 1 [file biology-13-00773-s001.zip › Zebrafish_kidney_MDPI_Supplementary_Files_review2/S8._Pathways_macrophages_neutrophils.xlsx]

## Sheet: neutrophils
SUPPLEMENTARY TABLE S8.1. SIGNIFICANTLY ENRICHED KEGG PATHWAYS IN NEUTROPHIL-SPECIFIC GENES
Enrichment FDR	nGenes	Pathway Genes	Fold Enrichment	Pathway	URL	Genes
1.5301e-08	13	287	11.1042	Path:dre04810 Reg, of actin cytoskeleton	http://www,genome,jp/kegg-bin/show_pathway?dre04810	myl12,1 myh9a arpc1b arpc5b scinlb cfl1l actr2a rac2 arpc3 arpc4l actb1 actb2 tmsb4x
2.3004e-08	13	314	10.1494	Path:dre05132 Salmonella infection	http://www,genome,jp/kegg-bin/show_pathway?dre05132	nfkbiab anxa2a myl12,1 arpc1b rhogb arpc5b il1b actr2a arpc3 arpc4l actb1 actb2 pfn1
9.01951e-07	10	227	10.7994	Path:dre04530 Tight junction	http://www,genome,jp/kegg-bin/show_pathway?dre04530	myl12,1 myh9a arpc1b zgc:153867 arpc5b actr2a arpc3 arpc4l actb1 actb2
0.000411038	5	81	15.1325	Path:dre00010 Glycolysis/Gluconeogenesis	http://www,genome,jp/kegg-bin/show_pathway?dre00010	aldh9a1a,1 gpia eno1a eno3 gapdhs
0.000476003	20	1763	2.78101	Path:dre01100 Metabolic pathways	http://www,genome,jp/kegg-bin/show_pathway?dre01100	aldh9a1a,1 odc1 gpia arg2 hsd3b7 eno1a tktb eno3 gapdhs lta4h ppt1 elovl1b pgd gsr HACD4 plpp1a pnp5a amd1 sms papss2b
0.000836108	6	166	8.86071	Path:dre04145 Phagosome	http://www,genome,jp/kegg-bin/show_pathway?dre04145	coro1a ncf1 ctss1 ctss2,1 actb1 actb2
0.00176364	4	66	14.8574	Path:dre00330 Arginine and proline metabolism	http://www,genome,jp/kegg-bin/show_pathway?dre00330	aldh9a1a,1 odc1 arg2 amd1
0.0020297	5	131	9.35673	Path:dre01200 Carbon metabolism	http://www,genome,jp/kegg-bin/show_pathway?dre01200	gpia eno1a tktb eno3 pgd
0.00290074	3	33	22.286	Path:dre00030 Pentose phosphate pathway	http://www,genome,jp/kegg-bin/show_pathway?dre00030	gpia tktb pgd
0.00294607	7	323	5.31277	Path:dre04144 Endocytosis	http://www,genome,jp/kegg-bin/show_pathway?dre04144	ARF5 arpc1b arpc5b actr2a arpc3 arpc4l capza1b
0.00310567	4	86	11.4022	Path:dre01230 Biosynthesis of amino acids	http://www,genome,jp/kegg-bin/show_pathway?dre01230	arg2 eno1a tktb eno3
0.00415076	3	41	17.9375	Path:dre00062 Fatty acid elongation	http://www,genome,jp/kegg-bin/show_pathway?dre00062	ppt1 elovl1b HACD4
0.00470047	5	175	7.00418	Path:dre04142 Lysosome	http://www,genome,jp/kegg-bin/show_pathway?dre04142	cd63 ctss1 ppt1 ctss2,1 abcb9
0.0069125	5	194	6.3182	Path:dre04210 Apoptosis	http://www,genome,jp/kegg-bin/show_pathway?dre04210	nfkbiab ctss1 ctss2,1 actb1 actb2
0.00947245	4	126	7.78242	Path:dre04625 C-type lectin receptor signaling pathway	http://www,genome,jp/kegg-bin/show_pathway?dre04625	nfkbiab prkcda calm1b il1b
0.0129526	3	67	10.9767	Path:dre00480 Glutathione metabolism	http://www,genome,jp/kegg-bin/show_pathway?dre00480	odc1 pgd gsr
0.0174205	3	76	9.67683	Path:dre01212 Fatty acid metabolism	http://www,genome,jp/kegg-bin/show_pathway?dre01212	ppt1 elovl1b HACD4
0.0197017	4	164	5.97918	Path:dre04270 Vascular smooth muscle contraction	http://www,genome,jp/kegg-bin/show_pathway?dre04270	myh9a prkcda zgc:153867 calm1b
0.0197017	4	165	5.94294	Path:dre04621 NOD-like receptor signaling pathway	http://www,genome,jp/kegg-bin/show_pathway?dre04621	nfkbiab prkcda il1b antxr2a
0.0229919	2	28	17.5105	Path:dre00120 Primary bile acid biosynthesis	http://www,genome,jp/kegg-bin/show_pathway?dre00120	ch25hl2 hsd3b7
0.0319844	2	34	14.4204	Path:dre01040 Biosynthesis of unsaturated fatty acids	http://www,genome,jp/kegg-bin/show_pathway?dre01040	elovl1b HACD4
0.0402116	3	113	6.50831	Path:dre04520 Adherens junction	http://www,genome,jp/kegg-bin/show_pathway?dre04520	rac2 actb1 actb2
0.0479575	2	44	11.143	Path:dre04623 Cytosolic DNA-sensing pathway	http://www,genome,jp/kegg-bin/show_pathway?dre04623	nfkbiab il1b
0.0482979	3	125	5.88351	Path:dre04912 GnRH signaling pathway	http://www,genome,jp/kegg-bin/show_pathway?dre04912	prkcda calm1b hbegfa
0.0487715	4	233	4.20852	Path:dre04261 Adrenergic signaling in cardiomyocytes	http://www,genome,jp/kegg-bin/show_pathway?dre04261	calm1b tpm3 tpm1 gnai1

## Sheet: macrophages
SUPPLEMENTARY TABLE S8.2. SIGNIFICANTLY ENRICHED KEGG PATHWAYS IN MACROPHAGE-SPECIFIC GENES
Enrichment FDR	nGenes	Pathway Genes	Fold Enrichment	Pathway	URL	Genes
3.66385e-09	12	166	14.4353	Path:dre04145 Phagosome	http://www,genome,jp/kegg-bin/show_pathway?dre04145	sec61a1 atp6v1e1b mhc2dab atp6v1g1 ctss2.2 mhc2a cybb sec61g atp6v0e1 mrc1b marco sec61b
5.32453e-08	11	175	12.5519	Path:dre04142 Lysosome	http://www,genome,jp/kegg-bin/show_pathway?dre04142	psap npc2 ctsa ctsh ctss2.2 ctsc lgmn ctsba ctsz ctsk ctsd
9.24798e-08	11	194	11.3226	Path:dre04210 Apoptosis	http://www,genome,jp/kegg-bin/show_pathway?dre04210	ctsh ctss2.2 ctsc fosab gadd45ba atf4a ctsba ctsz ctsk ctsd pmaip1
9.24798e-08	11	197	11.1501	Path:dre04141 Protein processing in endoplasmic reticulum	http://www,genome,jp/kegg-bin/show_pathway?dre04141	sec61a1 tram1 ssr4 ssr3 nfe2l2a pdia3 atf4a sec61g dad1 hspa8 sec61b
0.000604252	7	184	7.59685	Path:dre05168 Herpes simplex virus 1 infection	http://www,genome,jp/kegg-bin/show_pathway?dre05168	jak1 mhc2dab socs3a mhc2a pdia3 cfp cd74a
0.00642875	5	131	7.62171	Path:dre01200 Carbon metabolism	http://www,genome,jp/kegg-bin/show_pathway?dre01200	adh5 pgam1a eno1a mdh2 suclg1
0.00777303	4	81	9.86117	Path:dre00010 Glycolysis/Gluconeogenesis	http://www,genome,jp/kegg-bin/show_pathway?dre00010	aldh9a1a.1 adh5 pgam1a eno1a
0.0116505	19	1763	2.15206	Path:dre01100 Metabolic pathways	http://www,genome,jp/kegg-bin/show_pathway?dre01100	aldh9a1a.1 adh5 ckbb atp6v1e1b pgam1a eno1a atp6v1g1 cox7a2l prdx6 mdh2 tdh suclg1 atp6v0e1 cdaa dad1 alas1 mif hmox1a gstp1
0.0116505	5	165	6.05117	Path:dre04621 NOD-like receptor signaling pathway	http://www,genome,jp/kegg-bin/show_pathway?dre04621	jak1 txnipa cybb ctsba gabarapb
0.0116505	3	46	13.0232	Path:dre00260 Glycine serine and threonine metabolism	http://www,genome,jp/kegg-bin/show_pathway?dre00260	pgam1a tdh alas1
0.0168082	3	54	11.0938	Path:dre00620 Pyruvate metabolism	http://www,genome,jp/kegg-bin/show_pathway?dre00620	aldh9a1a.1 adh5 mdh2
0.0170938	3	56	10.6976	Path:dre04216 Ferroptosis	http://www,genome,jp/kegg-bin/show_pathway?dre04216	cybb fthl27 hmox1a
0.0299902	4	142	5.62503	Path:dre00190 Oxidative phosphorylation	http://www,genome,jp/kegg-bin/show_pathway?dre00190	atp6v1e1b atp6v1g1 cox7a2l atp6v0e1
0.0299902	2	22	18.1535	Path:dre03060 Protein export	http://www,genome,jp/kegg-bin/show_pathway?dre03060	sec61g sec61b
0.0424603	3	84	7.13174	Path:dre03018 RNA degradation	http://www,genome,jp/kegg-bin/show_pathway?dre03018	btg1 btg2 eno1a
