# Supplementary material for: Catching the Big Fish in Big Data: A Meta-Analysis of Zebrafish Kidney scRNA-Seq Datasets Highlights Conserved Molecular Profiles of Macrophages and Neutrophils in Vertebrates
Source: Biology (Basel). 2024 Sep 27;13(10):773. doi: 10.3390/biology13100773 (PMC11505477; doi:10.3390/biology13100773)
Supplement: Supplementary file 1 [file biology-13-00773-s001.zip › Zebrafish_kidney_MDPI_Supplementary_Files_review2/S9._Inflamm_antiinfl_imm_cells.xlsx]

## Sheet: M1_macrophages
SUPPLEMENTARY TABLE S9.1. UPREGULATED GENES IN M1-MACROPHAGES
genes with average expression per cell ≥ 2 and log2FC ≥ 1 is presented below
M1_macrophages <- WhichCells(macrophages_all, expression = il1b > 1 & il6 > 1 & tnfa > 1 & tnfb > 1)
39 cells in total
EnsID	ID of detected gene. Genome assembly: GRCz11
Name	Short trivial name of gene
p_val_adj	adjusted p-value of detection this gene as marker of target cell type
avg_log2FC	average fold-change enrichment in target population of cells compared to other cell types in log2-scale
pct.1	percentage of cells expressing this gene in target population
pct.2	percentage of cells expressing this gene in other cell types
avg_expr	average expression of this gene in target population (average nCounts_RNA per cell in target superclusters)
Ens_Id	Name	p_val_adj	avg_log2FC	pct.1	pct.2	avg_expr
ENSDARG00000102318	il6	7.25644e-279	6.15886	1	0.028	4.69231
ENSDARG00000009511	tnfa	2.28562e-123	4.80971	1	0.066	11.1026
ENSDARG00000005673	f3b	2.66045e-46	4.46099	0.667	0.069	7.48718
ENSDARG00000056804	il4i1	1.31351e-33	4.20148	0.538	0.06	4.12821
ENSDARG00000102175	hamp	9.80888e-37	3.96372	0.359	0.024	2.35897
ENSDARG00000076820	xkr8.2	0.00808791	3.84545	0.282	0.077	3.12821
ENSDARG00000045190	ch25h	5.65777e-28	3.83838	0.615	0.089	5.23077
ENSDARG00000102211	csf3a	2.75903e-41	3.66975	0.641	0.069	2.94872
ENSDARG00000004953	mxb	3.50539e-21	3.60618	0.359	0.038	2.30769
ENSDARG00000111393	rapgef2a	4.03387e-45	3.541	0.769	0.093	3.12821
ENSDARG00000107486	ifi44a8	4.2153e-14	3.52616	0.308	0.038	4.23077
ENSDARG00000004405	snx10a	5.02963e-41	3.51362	0.692	0.081	3.25641
ENSDARG00000056795	serpine1	7.55957e-23	3.38013	0.59	0.092	6.35897
ENSDARG00000053836	si:ch211-284o19.8	4.26049e-40	3.35199	0.769	0.104	4.51282
ENSDARG00000017489	ifi27.1	8.36854e-08	3.31451	0.513	0.145	8.12821
ENSDARG00000094485	si:dkey-27h10.2	3.04135e-19	3.25764	0.462	0.066	2.12821
ENSDARG00000095475	stat1b	0.000353602	3.22276	0.333	0.087	2.17949
ENSDARG00000070669	cxcr3.3	1.08053e-36	3.22108	0.846	0.143	6.48718
ENSDARG00000075265	plaua	1.60417e-20	3.20914	0.487	0.069	2.58974
ENSDARG00000005593	rxrga	1.83427e-28	3.15664	0.692	0.107	2.48718
ENSDARG00000062721	dennd4a	4.6735e-31	3.12701	0.718	0.112	2.58974
ENSDARG00000038011	cyth4a	3.79003e-12	3.05922	0.462	0.09	2
ENSDARG00000013598	tnfb	2.51774e-40	3.051	1	0.192	12.3333
ENSDARG00000098700	il1b	3.8185e-33	3.03337	1	0.236	52.1795
ENSDARG00000096562	wu:fj29h11	4.85392e-06	3.03051	0.436	0.124	2.35897
ENSDARG00000086762	gsdmea	4.31056e-27	3.0116	0.769	0.143	3.41026
ENSDARG00000098108	dusp2	8.9239e-11	3.00559	0.462	0.099	4.02564
ENSDARG00000088612	si:ch211-153b23.7	2.05556e-21	2.98151	0.923	0.292	8.84615
ENSDARG00000007823	atf3	2.7968e-18	2.97257	0.923	0.283	13.6154
ENSDARG00000103900	septin9b	1.53477e-14	2.96338	0.487	0.089	2
ENSDARG00000078775	rasa2	6.51172e-16	2.95684	0.538	0.105	2.30769
ENSDARG00000090625	bcl2l12	6.37007e-30	2.95563	0.897	0.187	7.74359
ENSDARG00000001953	pfkfb3	3.72488e-21	2.95296	0.769	0.182	5.82051
ENSDARG00000090873	ccl34a.4	1.29663e-12	2.94439	0.897	0.421	40.359
ENSDARG00000076914	lacc1	2.20996e-21	2.92738	0.59	0.094	4.82051
ENSDARG00000006251	ell2	2.76514e-27	2.90597	0.872	0.185	4.51282
ENSDARG00000097032	si:ch211-256a21.4	7.57353e-29	2.89988	0.769	0.14	4.58974
ENSDARG00000012369	rdh10b	9.30557e-21	2.88044	0.59	0.098	3.46154
ENSDARG00000002196	bach1b	8.6518e-22	2.84576	0.872	0.23	6.20513
ENSDARG00000017834	micall2b	3.59544e-25	2.8305	0.692	0.119	2.71795
ENSDARG00000093098	ccl34b.8	5.69134e-15	2.80864	0.641	0.152	4.89744
ENSDARG00000096959	si:dkey-29h14.10	1.40388e-24	2.80219	0.667	0.11	2.58974
ENSDARG00000077130	bcl10	7.68948e-26	2.797	0.872	0.194	5.07692
ENSDARG00000052348	smarca5	7.75877e-22	2.78643	0.718	0.146	2.30769
ENSDARG00000070378	ccl35.2	6.62441e-10	2.77188	0.487	0.112	3.28205
ENSDARG00000077308	gpr84	4.4506e-28	2.76478	0.821	0.153	4.87179
ENSDARG00000041394	dnajb1b	1.03044e-07	2.76304	0.41	0.096	2.69231
ENSDARG00000069844	acod1	5.48148e-38	2.75348	0.974	0.174	4.66667
ENSDARG00000019302	mid1ip1b	5.04364e-27	2.75104	0.897	0.205	6.69231
ENSDARG00000104795	cxcl8a	2.81475e-25	2.71939	0.821	0.169	13.2051
ENSDARG00000041060	lgals9l3	0.00869452	2.71381	0.436	0.174	2.5641
ENSDARG00000044902	atp2b4	2.97916e-23	2.70704	0.744	0.146	2.74359
ENSDARG00000098761	rgs2	4.55038e-20	2.69962	0.744	0.164	6.64103
ENSDARG00000055365	si:dkey-25e12.3	1.50548e-26	2.68227	0.974	0.245	6.5641
ENSDARG00000015551	fth1a	2.45406e-09	2.67045	0.923	0.743	39.359
ENSDARG00000097909	si:dkey-195m11.11	1.96247e-09	2.64657	0.436	0.092	2.15385
ENSDARG00000086374	isg15	1.73182e-09	2.61829	0.538	0.145	7.84615
ENSDARG00000040284	si:dkey-79d12.5	1.36928e-19	2.61389	0.821	0.218	4.41026
ENSDARG00000055226	slc7a7	2.34537e-07	2.61137	0.538	0.169	2.69231
ENSDARG00000057035	stoml3b	2.49994e-05	2.59626	0.692	0.345	7
ENSDARG00000060729	trim8b	3.33038e-22	2.58088	0.821	0.19	3.33333
ENSDARG00000100662	cxcl11.1	1.3822e-10	2.57904	0.436	0.085	9.94872
ENSDARG00000028957	maff	4.99291e-25	2.57129	0.923	0.231	4.87179
ENSDARG00000102762	pik3r5	2.97567e-13	2.56989	0.641	0.163	2.35897
ENSDARG00000040528	lgals3bp.1	1	2.56461	0.41	0.339	18.1026
ENSDARG00000039243	ifi27.2	5.00025e-07	2.55829	0.692	0.28	10.6667
ENSDARG00000018111	kdm7aa	1.79938e-24	2.54634	0.897	0.202	3.28205
ENSDARG00000030116	susd6	4.65464e-16	2.54014	0.692	0.166	2.35897
ENSDARG00000060498	tnfrsf9a	3.45205e-16	2.53899	0.41	0.059	3.25641
ENSDARG00000099411	zgc:158343	2.08392e-17	2.52908	1	0.52	29.8974
ENSDARG00000101569	ppargc1b	1.03267e-16	2.52832	0.821	0.237	3.79487
ENSDARG00000020497	rab7a	7.96641e-15	2.52659	0.615	0.14	2.17949
ENSDARG00000000568	ell	9.78964e-12	2.52309	0.718	0.221	3.84615
ENSDARG00000071384	slc7a11	7.86604e-23	2.52191	0.718	0.131	4.92308
ENSDARG00000075261	timp2b	5.61566e-15	2.51812	0.897	0.363	41.1538
ENSDARG00000055854	nr4a3	4.43491e-23	2.51559	0.769	0.153	4.58974
ENSDARG00000078619	pnp5a	5.70447e-20	2.50896	0.923	0.281	21.3333
ENSDARG00000057949	slc43a3b	6.43307e-08	2.50629	0.462	0.116	4.28205
ENSDARG00000088087	kdm6ba	1.73294e-20	2.49258	0.949	0.308	11.6923
ENSDARG00000068382	pglyrp5	4.42586e-16	2.49226	0.897	0.305	18.5385
ENSDARG00000056453	afap1l1b	9.81132e-20	2.48165	0.795	0.201	4.79487
ENSDARG00000040884	mxi1	7.99296e-11	2.47932	0.59	0.163	2.46154
ENSDARG00000090728	tnfrsf9b	2.32833e-13	2.4767	0.641	0.156	2.28205
ENSDARG00000033614	rasgef1ba	2.56897e-10	2.46773	0.821	0.315	10.5128
ENSDARG00000002353	tagapa	1.25972e-15	2.45578	0.795	0.225	5.97436
ENSDARG00000098772	gig2d	0.000629377	2.45315	0.615	0.263	5.38462
ENSDARG00000103466	ccl35.1	1.86192e-20	2.43944	0.974	0.325	85
ENSDARG00000009390	npl	9.30046e-18	2.43619	0.795	0.201	3.71795
ENSDARG00000099532	ubl3a	8.0058e-17	2.42611	0.769	0.211	3.17949
ENSDARG00000095921	si:ch1073-325m22.2	2.7801e-11	2.40707	0.615	0.165	3.25641
ENSDARG00000104636	si:dkey-112a7.4	3.27405e-21	2.40445	0.923	0.258	6.82051
ENSDARG00000061841	tiparp	0.000945507	2.40323	0.487	0.181	2.17949
ENSDARG00000101034	zc3h12ab	2.43903e-15	2.37981	0.872	0.296	5.76923
ENSDARG00000088040	mdp1	4.10103e-13	2.37693	0.769	0.238	4.30769
ENSDARG00000016016	dbnlb	0.000421545	2.37558	0.513	0.203	2.02564
ENSDARG00000075014	sqstm1	1.68581e-09	2.37284	0.795	0.318	8.84615
ENSDARG00000010794	tfeb	9.21644e-07	2.35855	0.59	0.212	2.66667
ENSDARG00000074287	sptlc2b	2.01218e-19	2.35539	0.923	0.268	6.07692
ENSDARG00000074782	adgrg3	7.17875e-16	2.35273	0.821	0.257	4.74359
ENSDARG00000056112	pikfyve	1.96911e-08	2.34713	0.59	0.182	2.02564
ENSDARG00000089383	il1fma	4.82347e-13	2.34461	0.821	0.302	5.10256
ENSDARG00000111882	si:ch211-194m7.4	9.88294e-20	2.34025	0.846	0.217	5.33333
ENSDARG00000005463	slc30a1a	4.84773e-16	2.33066	0.923	0.333	4.64103
ENSDARG00000002663	optn	1.85033e-16	2.31908	0.744	0.181	2.58974
ENSDARG00000025903	lgals9l1	0.10552	2.31523	0.462	0.207	3.69231
ENSDARG00000013360	sh3gl3a	5.75395e-10	2.30844	0.513	0.122	2.30769
ENSDARG00000090783	mfap4.1	1	2.29751	0.667	0.406	15.2051
ENSDARG00000007836	ctsla	1	2.29537	0.513	0.302	5.48718
ENSDARG00000100499	cpeb4b	3.04482e-13	2.29402	0.769	0.24	3.94872
ENSDARG00000062933	cmip	4.26566e-18	2.2909	0.949	0.319	8.15385
ENSDARG00000100383	il10ra	1.19068e-13	2.28938	0.821	0.272	3.84615
ENSDARG00000055504	cd68	3.62603e-14	2.27975	0.974	0.385	8.66667
ENSDARG00000015653	tnip1	4.44508e-13	2.27312	0.872	0.326	5.33333
ENSDARG00000090396	si:cabz01074946.1	4.98351e-11	2.2661	0.872	0.37	8.38462
ENSDARG00000001452	adam8a	0.0013624	2.26559	0.41	0.131	2
ENSDARG00000059906	sdc4	4.71261e-14	2.2617	0.949	0.392	14.6923
ENSDARG00000074217	ifi27.3	1	2.23785	0.333	0.153	2.28205
ENSDARG00000044852	wbp2nl	1.06328e-11	2.2378	0.897	0.503	7.15385
ENSDARG00000039034	marcksl1a	3.2563e-16	2.237	1	0.744	77.2564
ENSDARG00000098752	csf3b	7.83562e-16	2.23417	0.692	0.151	21.5641
ENSDARG00000068367	nfkbie	4.6974e-17	2.23229	0.974	0.401	7.07692
ENSDARG00000104325	plek	3.11587e-15	2.23068	0.923	0.382	6.05128
ENSDARG00000005481	nfkbiaa	5.91017e-17	2.21614	1	0.55	43.0769
ENSDARG00000004836	dnajc5ab	4.43185e-12	2.21246	0.667	0.184	2.10256
ENSDARG00000101482	hk2	7.42226e-15	2.21042	0.897	0.3	4.15385
ENSDARG00000098853	ehd1a	2.56129e-12	2.20655	0.769	0.25	3.30769
ENSDARG00000054543	samsn1a	3.84157e-17	2.20596	0.974	0.48	9.92308
ENSDARG00000075718	rpz5	1.25136e-11	2.20436	0.923	0.402	5.97436
ENSDARG00000037861	slc2a3b	7.50352e-07	2.20379	0.564	0.18	3.33333
ENSDARG00000016255	chmp4ba	2.21152e-19	2.1936	0.949	0.276	6.28205
ENSDARG00000015355	fosl1a	1.55069e-12	2.18724	0.59	0.139	2.94872
ENSDARG00000099555	foxo1a	1.40692e-11	2.18515	0.718	0.21	3.79487
ENSDARG00000100968	si:ch211-1a19.3	1.1281e-06	2.18433	0.59	0.206	2.64103
ENSDARG00000086173	relb	5.20312e-14	2.18351	0.718	0.184	2.79487
ENSDARG00000033738	zgc:153867	6.78783e-12	2.18128	0.821	0.315	6.58974
ENSDARG00000053131	irak3	1.04296e-07	2.17854	0.59	0.183	2.71795
ENSDARG00000038687	nfkb2	1.97258e-05	2.17342	0.513	0.169	2
ENSDARG00000033735	ncf1	1.0381e-16	2.16537	1	0.536	31.6154
ENSDARG00000024746	hsp90aa1.2	0.000138877	2.15347	0.333	0.084	2.94872
ENSDARG00000035676	ptp4a2b	3.88685e-11	2.15094	0.821	0.333	4.38462
ENSDARG00000102808	calr3b	0.0464337	2.14196	0.564	0.276	3.4359
ENSDARG00000094952	icam3	1.0154e-18	2.14135	0.821	0.191	3.33333
ENSDARG00000012513	sdcbp2	8.33523e-17	2.13994	1	0.628	18.2564
ENSDARG00000104118	antxr2a	7.45345e-11	2.13666	0.744	0.269	4.82051
ENSDARG00000067672	card9	7.11854e-10	2.11503	0.769	0.282	3.82051
ENSDARG00000052322	tlr5b	0.000118148	2.10538	0.462	0.145	2
ENSDARG00000020761	arrdc2	5.77013e-06	2.09019	0.641	0.252	2.58974
ENSDARG00000019702	aldocb	6.0726e-10	2.08592	0.769	0.273	4.25641
ENSDARG00000007693	nfkbiab	6.10185e-14	2.08042	1	0.658	27.8718
ENSDARG00000094210	fthl31	2.99825e-09	2.07391	0.692	0.232	3.82051
ENSDARG00000013443	atp6v1ba	1.63778e-06	2.0687	0.872	0.441	5.17949
ENSDARG00000038668	gbp1	0.291781	2.05533	0.462	0.216	2.48718
ENSDARG00000031776	fthl27	1.87e-12	2.05214	1	0.863	155.077
ENSDARG00000031100	ivns1abpa	4.80585e-07	2.04545	0.718	0.27	2.66667
ENSDARG00000044039	stx11a	7.0369e-13	2.03695	0.923	0.391	5.64103
ENSDARG00000068628	rab8b	1.49349e-09	2.03283	0.897	0.462	7.53846
ENSDARG00000045661	irf7	0.0168035	2.02325	0.41	0.149	2.12821
ENSDARG00000075963	mhc1uba	0.129053	2.00589	0.513	0.237	6.33333
ENSDARG00000037919	rbbp6	2.37767e-11	2.00373	0.897	0.358	5.66667
ENSDARG00000009336	aif1l	1.35858e-06	1.95624	0.564	0.186	3.12821
ENSDARG00000020008	vcp	4.83846e-06	1.95149	0.692	0.301	3.41026
ENSDARG00000030938	fermt3b	0.00012098	1.93396	0.641	0.281	3.61538
ENSDARG00000105029	LOC100333482	8.24685e-05	1.91897	0.59	0.231	10.1538
ENSDARG00000101251	ldha	3.49522e-09	1.91771	0.872	0.378	6.07692
ENSDARG00000098745	tfec	5.86336e-10	1.89395	0.795	0.305	3.84615
ENSDARG00000044619	birc2	1.02326e-08	1.89215	0.846	0.417	5.38462
ENSDARG00000009881	ier5	4.53176e-05	1.88921	0.769	0.354	4.25641
ENSDARG00000058731	slc2a6	8.31158e-14	1.87954	0.974	0.444	8.41026
ENSDARG00000099465	rnf213a	1	1.87841	0.692	0.534	8.07692
ENSDARG00000019861	fgl2a	6.89583e-10	1.86659	0.949	0.613	16.5641
ENSDARG00000023303	zgc:66427	2.39665e-06	1.85596	0.564	0.172	2.38462
ENSDARG00000022303	higd1a	1.4756e-13	1.85547	0.974	0.502	10.7436
ENSDARG00000098293	si:dkey-27i16.2	5.16535e-11	1.84259	0.949	0.499	14.641
ENSDARG00000005220	pdcd6	2.18137e-05	1.82942	0.667	0.294	2.66667
ENSDARG00000089307	pmaip1	5.27503e-15	1.82412	0.974	0.387	10.7949
ENSDARG00000011175	atp6v1d	1.54641e-06	1.81883	0.692	0.288	2.23077
ENSDARG00000079553	cd83	0.00082478	1.81803	0.487	0.168	2.79487
ENSDARG00000069090	atp6v0d1	0.00951463	1.81416	0.615	0.294	2.23077
ENSDARG00000023217	crema	0.000202767	1.80705	0.564	0.198	2.41026
ENSDARG00000007323	chmp4bb	7.44201e-13	1.80393	0.897	0.333	3.76923
ENSDARG00000101849	adipor2	0.00476904	1.80268	0.615	0.29	2.84615
ENSDARG00000105142	tcirg1b	1.91574e-07	1.79079	0.897	0.514	5.15385
ENSDARG00000051888	ist1	7.69798e-07	1.78512	0.692	0.253	2.23077
ENSDARG00000013938	psmb3	1.57899e-06	1.77753	0.821	0.366	4.02564
ENSDARG00000044562	cycsb	2.14283e-07	1.7753	0.974	0.624	11.7179
ENSDARG00000019307	dusp5	6.35829e-12	1.76604	0.692	0.183	2.71795
ENSDARG00000116794	psma5	1	1.76305	0.462	0.228	2.84615
ENSDARG00000099148	bzw1b	2.09161e-12	1.74574	1	0.465	15.2051
ENSDARG00000041450	rab11a	6.03716e-07	1.74273	0.718	0.27	2.07692
ENSDARG00000067850	jund	2.17563e-05	1.74195	0.667	0.263	3.30769
ENSDARG00000020504	h3f3a	6.27067e-09	1.73164	0.692	0.225	4.58974
ENSDARG00000032868	pde4ba	1.16272e-14	1.72377	0.897	0.275	5.30769
ENSDARG00000109289	mrps15	1.45343e-08	1.72086	0.821	0.358	3.66667
ENSDARG00000056856	tax1bp1b	1.38834e-07	1.71742	0.718	0.262	2.64103
ENSDARG00000093313	ubb	4.04705e-09	1.70678	0.949	0.516	8.53846
ENSDARG00000009505	prelid3b	1.7337e-12	1.69877	0.923	0.339	4.33333
ENSDARG00000069461	rnaseka	1.27238e-08	1.69805	0.923	0.553	6.64103
ENSDARG00000053979	chmp2a	2.84462e-08	1.69786	0.846	0.392	4.17949
ENSDARG00000059001	pim2	7.6956e-10	1.6926	0.795	0.276	3.71795
ENSDARG00000078904	brd4	1.67181e-07	1.69186	0.744	0.269	2.15385
ENSDARG00000054823	id3	9.67845e-06	1.69161	0.564	0.184	2.58974
ENSDARG00000029036	rab32a	6.62532e-09	1.68412	0.923	0.469	4.71795
ENSDARG00000024540	tspan36	8.87196e-11	1.68343	0.974	0.603	13.1538
ENSDARG00000057853	atp6v0ca	1.72334e-15	1.67281	1	0.905	27.2821
ENSDARG00000012040	rnf19a	2.77273e-07	1.6636	0.718	0.271	2.61538
ENSDARG00000103483	litaf	1.58019e-05	1.66173	0.821	0.515	5.33333
ENSDARG00000081270	rn7sk	2.25738e-11	1.66022	0.564	0.123	3.35897
ENSDARG00000058593	sri	1	1.65817	0.769	0.57	7.33333
ENSDARG00000078547	si:ch211-264f5.2	6.16346e-06	1.65482	0.667	0.263	3.23077
ENSDARG00000012450	vmp1	2.44845e-05	1.64116	0.897	0.529	7.30769
ENSDARG00000103276	fcer1g	1	1.63087	0.487	0.292	2.25641
ENSDARG00000034534	atp6v1aa	0.0372537	1.63045	0.641	0.337	2.41026
ENSDARG00000002791	atp1a1a.1	7.91401e-09	1.62562	0.897	0.401	3.71795
ENSDARG00000043531	jun	0.0016569	1.62454	0.513	0.185	3.46154
ENSDARG00000075369	nck1b	0.0564527	1.61952	0.615	0.328	2.97436
ENSDARG00000031681	atp6v0b	4.14311e-05	1.6049	0.718	0.365	3.23077
ENSDARG00000090730	cfbl	0.0015672	1.60466	0.744	0.377	3.82051
ENSDARG00000003017	ube2al	1.52277e-06	1.60432	0.744	0.295	2.84615
ENSDARG00000095908	sat1a.2	8.85779e-12	1.59791	1	0.537	14.2051
ENSDARG00000116847	p4hb	2.41951e-09	1.58615	0.744	0.233	2.4359
ENSDARG00000092115	eif4a1a	1.36228e-10	1.58139	0.949	0.533	8.25641
ENSDARG00000058734	prdx1	0.00996876	1.58135	0.564	0.257	4.07692
ENSDARG00000027141	ube2l3b	2.07442e-06	1.58022	0.872	0.431	3.64103
ENSDARG00000039150	lgmn	0.00279505	1.57608	0.744	0.396	7.48718
ENSDARG00000111939	atf4a	2.3662e-07	1.5759	0.949	0.559	6.64103
ENSDARG00000027744	gadd45ba	0.00167547	1.56827	0.744	0.385	5.61538
ENSDARG00000020625	jak1	1.03408e-05	1.54321	0.923	0.511	5.35897
ENSDARG00000055713	fmnl1a	3.42723e-05	1.53804	0.769	0.346	3.48718
ENSDARG00000054864	aplp2	0.0705447	1.51881	0.718	0.442	3.02564
ENSDARG00000002552	mapkapk2a	0.000310585	1.5069	0.718	0.323	2.82051
ENSDARG00000002271	zfand5b	0.00552714	1.5042	0.59	0.261	2.66667
ENSDARG00000043081	ctsz	1	1.49777	0.667	0.52	6.38462
ENSDARG00000036044	rps20	9.71858e-12	1.48666	1	0.413	97.3333
ENSDARG00000031647	stat2	0.00329208	1.48628	0.615	0.269	2.51282
ENSDARG00000046106	rab10	0.0713136	1.48147	0.615	0.318	2.33333
ENSDARG00000038576	ube2d1b	2.40066e-05	1.45569	0.744	0.341	2.61538
ENSDARG00000055759	efhd2	0.00601348	1.45229	0.641	0.301	2.17949
ENSDARG00000115126	moxd1l	0.00162466	1.44974	0.615	0.268	2.5641
ENSDARG00000078389	ifi27.4	0.011259	1.44864	0.795	0.435	5.74359
ENSDARG00000076221	fthl28	1.05265e-10	1.43412	0.641	0.17	2.84615
ENSDARG00000038059	grb2b	0.0376734	1.43221	0.718	0.414	3.17949
ENSDARG00000099624	chmp1b	0.000146455	1.42172	0.769	0.369	3.35897
ENSDARG00000037009	banf1	1	1.42153	0.615	0.344	3.05128
ENSDARG00000004301	rhogb	4.79663e-07	1.41443	0.872	0.52	5.97436
ENSDARG00000102417	psmd7	1	1.39676	0.513	0.297	2.07692
ENSDARG00000020573	ddx3xa	6.80503e-05	1.3915	0.692	0.272	2.4359
ENSDARG00000056642	hdac9b	4.88985e-08	1.38369	0.897	0.475	5.23077
ENSDARG00000012729	hcls1	1	1.38041	0.667	0.564	5.07692
ENSDARG00000022280	brd2a	1.3098e-06	1.37218	0.846	0.353	4.02564
ENSDARG00000017602	ccng2	1.64525e-09	1.37143	0.949	0.423	7.64103
ENSDARG00000044254	anxa3b	0.141554	1.36294	0.641	0.328	10.1795
ENSDARG00000006370	atp6v1h	1	1.35359	0.59	0.402	2.20513
ENSDARG00000034293	hif1ab	9.49612e-05	1.35338	0.769	0.359	3.89744
ENSDARG00000008735	atp6ap2	3.00871e-07	1.35142	0.949	0.581	5.79487
ENSDARG00000077499	plekho1b	1	1.3511	0.564	0.303	2.35897
ENSDARG00000030694	atp6v1e1b	0.00164679	1.34254	0.897	0.694	7.02564
ENSDARG00000012972	cfl1l	7.44703e-08	1.33528	1	0.516	34
ENSDARG00000103846	hspa5	0.147458	1.33518	0.744	0.418	4.71795
ENSDARG00000009640	psmb1	1	1.33412	0.59	0.466	3.84615
ENSDARG00000070472	arf5	0.000237608	1.32434	0.795	0.397	2.97436
ENSDARG00000111188	cdaa	8.48583e-06	1.32416	0.872	0.451	7
ENSDARG00000077069	srgn	2.94918e-10	1.32174	1	0.747	18.0256
ENSDARG00000076189	ccdc88b	0.27551	1.30995	0.615	0.32	2.25641
ENSDARG00000022315	atp6v1g1	1.54431e-06	1.30659	0.974	0.745	10.5385
ENSDARG00000087152	sowahd	0.0238789	1.29744	0.667	0.32	2.33333
ENSDARG00000008363	mcl1b	1	1.29622	0.513	0.325	3
ENSDARG00000029663	rab1ab	0.00436675	1.28911	0.846	0.595	4.64103
ENSDARG00000053291	pnrc2	8.19841e-09	1.28877	1	0.859	42.3077
ENSDARG00000003952	pfn2b	0.503602	1.27751	0.641	0.351	2.41026
ENSDARG00000006266	stat1a	0.000103203	1.27661	0.795	0.362	4.07692
ENSDARG00000104372	gnb1b	7.24831e-06	1.27304	0.923	0.683	7.58974
ENSDARG00000099730	pkma	5.21464e-06	1.2712	1	0.737	8.71795
ENSDARG00000019236	gsr	0.000316017	1.24508	0.718	0.296	2.12821
ENSDARG00000077383	anxa11a	0.553704	1.23528	0.641	0.369	2.82051
ENSDARG00000063295	myh9a	1	1.22915	0.564	0.335	3.10256
ENSDARG00000054696	psmb4	1	1.22311	0.564	0.389	2.48718
ENSDARG00000053370	eif3jb	1	1.20593	0.513	0.309	2.12821
ENSDARG00000021647	gnai1	0.00450653	1.20336	0.769	0.406	3.10256
ENSDARG00000002165	psme1	1	1.19416	0.667	0.425	3.30769
ENSDARG00000086618	psma3	1	1.18422	0.667	0.418	3.12821
ENSDARG00000037488	canx	1	1.18394	0.59	0.456	2.38462
ENSDARG00000058128	msna	1.7781e-07	1.18072	1	0.878	19.8974
ENSDARG00000012688	eif1	1.06704e-07	1.18024	1	0.702	9.5641
ENSDARG00000094012	si:dkey-192g7.3	0.681705	1.17251	0.564	0.273	2.20513
ENSDARG00000033144	psme2	1	1.16505	0.769	0.536	4.23077
ENSDARG00000035719	arl5c	2.26938e-05	1.16049	0.897	0.428	6.79487
ENSDARG00000003570	hsp90b1	1	1.15735	0.59	0.382	3.25641
ENSDARG00000007377	odc1	0.0157514	1.14753	0.564	0.218	2.07692
ENSDARG00000020046	ahr1a	1	1.14103	0.487	0.315	2.05128
ENSDARG00000021059	alas1	0.00245967	1.14094	0.872	0.522	6.25641
ENSDARG00000020926	creb3l3l	1	1.13979	0.513	0.316	2.15385
ENSDARG00000099241	ppp2cb	1	1.12484	0.641	0.379	2.41026
ENSDARG00000094673	rhoab	0.000809247	1.12399	0.923	0.687	7.53846
ENSDARG00000028106	glrx	1	1.11386	0.821	0.555	4.94872
ENSDARG00000037153	atp6ap1b	1	1.1136	0.641	0.392	2.05128
ENSDARG00000005821	ncf2	1	1.11299	0.667	0.406	3.28205
ENSDARG00000004735	hnrnpub	1	1.09997	0.641	0.345	2.23077
ENSDARG00000068939	xaf1	0.307415	1.09473	0.718	0.415	2.66667
ENSDARG00000052712	suclg1	0.0607183	1.08704	0.949	0.663	6.33333
ENSDARG00000024844	max	0.0121602	1.08612	0.821	0.478	3.12821
ENSDARG00000077732	alyref	1	1.07989	0.59	0.347	2.4359
ENSDARG00000016607	echdc2	1	1.07271	0.487	0.343	2.17949
ENSDARG00000103979	calr3a	1	1.07254	0.615	0.441	2.71795
ENSDARG00000018174	gnai2a	0.0027112	1.06339	0.897	0.54	4
ENSDARG00000100729	tln1	0.00550993	1.06337	0.872	0.604	5.10256
ENSDARG00000103718	chmp5b	1	1.06133	0.538	0.372	2.12821
ENSDARG00000045248	h3f3d	2.162e-06	1.06004	1	0.796	11.4872
ENSDARG00000039914	gapdhs	0.00113931	1.05401	1	0.91	21
ENSDARG00000032296	pomp	1	1.05084	0.692	0.537	3.69231
ENSDARG00000022456	eno1a	6.92852e-05	1.03517	0.974	0.57	7.4359
ENSDARG00000067566	sftpbb	1	1.01838	0.872	0.703	8.23077
ENSDARG00000001303	psmb8a	1	1.01096	0.487	0.4	2.53846
ENSDARG00000043475	tagapb	1	1.00718	0.564	0.325	2.12821
ENSDARG00000005423	pgam1a	0.0102264	1.00547	0.872	0.599	5.05128
ENSDARG00000016548	eif5b	1	1.00288	0.538	0.357	2.23077
ENSDARG00000034117	rarga	1	1.00256	0.615	0.316	2.17949
ENSDARG00000102599	tgoln2	1	0.99909	0.564	0.327	2.25641

## Sheet: Pro-inflamm_neutrophils
SUPPLEMENTARY TABLE S9.2. UPREGULATED GENES IN PRO-INFLAMMATORY NEUTROPHILS
genes with average expression per cell ≥ 2 and log2FC ≥ 1 is presented below
pro-infl_neutrophils <- WhichCells(neutrophils_all, expression = il1b > 1 & il6 > 1 & tnfa > 1 & tnfb > 1)
27 cells in total
EnsID	ID of detected gene. Genome assembly: GRCz11
Name	Short trivial name of gene
p_val_adj	adjusted p-value of detection this gene as marker of target cell type
avg_log2FC	average fold-change enrichment in target population of cells compared to other cell types in log2-scale
pct.1	percentage of cells expressing this gene in target population
pct.2	percentage of cells expressing this gene in other cell types
avg_expr	average expression of this gene in target population (average nCounts_RNA per cell in target superclusters)
Ens_Id	Name	p_val_adj	avg_log2FC	pct.1	pct.2	avg_expr
ENSDARG00000102318	il6	0	14.16	1	0	2.96
ENSDARG00000107486	ifi44a8	0	3.97	0.33	0.03	2
ENSDARG00000004405	snx10a	0	3.77	0.45	0.05	2
ENSDARG00000017489	ifi27.1	0	3.65	0.58	0.09	7.3
ENSDARG00000074217	ifi27.3	0	3.58	0.37	0.05	5.96
ENSDARG00000105029	LOC100333482	0	3.54	0.49	0.08	6.22
ENSDARG00000039243	ifi27.2	0	3.32	0.73	0.17	23.59
ENSDARG00000086374	isg15	0	3.32	0.77	0.15	9.41
ENSDARG00000088251	lgals17	0	3.31	0.57	0.07	2.81
ENSDARG00000025903	lgals9l1	0	3.17	0.45	0.08	2.67
ENSDARG00000102435	plekhf1	0	3.07	0.85	0.21	8.74
ENSDARG00000078389	ifi27.4	0	3.04	0.75	0.19	9.48
ENSDARG00000056874	lygl1	0	2.98	0.79	0.24	8.07
ENSDARG00000058731	slc2a6	0	2.77	0.83	0.17	3.78
ENSDARG00000020504	h3f3a	0	2.74	0.96	0.26	10.07
ENSDARG00000110429	h2ax1	0	2.71	0.59	0.12	2.63
ENSDARG00000098772	gig2d	0	2.7	0.82	0.19	5.07
ENSDARG00000068382	pglyrp5	0	2.68	0.8	0.17	7.11
ENSDARG00000039034	marcksl1a	0	2.64	0.98	0.41	20.56
ENSDARG00000013598	tnfb	0	2.59	0.83	0.17	8.41
ENSDARG00000056783	raraa	0	2.57	0.74	0.21	5.67
ENSDARG00000045661	irf7	0	2.55	0.65	0.18	2.15
ENSDARG00000090730	cfbl	0	2.53	0.57	0.17	3.81
ENSDARG00000035719	arl5c	0	2.52	0.65	0.15	2.15
ENSDARG00000088040	mdp1	0	2.49	0.76	0.2	3.7
ENSDARG00000000568	ell	0	2.48	0.68	0.18	3.04
ENSDARG00000111188	cdaa	0	2.43	0.8	0.3	5.48
ENSDARG00000007769	sult5a1	0	2.42	0.53	0.18	4
ENSDARG00000099411	zgc:158343	0	2.4	0.85	0.27	15.67
ENSDARG00000055504	cd68	0	2.39	0.92	0.24	4.15
ENSDARG00000102808	calr3b	0	2.39	0.52	0.17	2.85
ENSDARG00000075963	mhc1uba	0	2.35	0.73	0.34	9.74
ENSDARG00000096562	wu:fj29h11	0	2.32	0.8	0.31	5.81
ENSDARG00000002353	tagapa	0	2.31	0.51	0.13	2.19
ENSDARG00000042816	mmp9	0	2.27	0.71	0.26	10.7
ENSDARG00000074782	adgrg3	0	2.27	0.82	0.22	2.81
ENSDARG00000098761	rgs2	0	2.25	0.9	0.33	12.04
ENSDARG00000077130	bcl10	0	2.21	0.75	0.2	2.56
ENSDARG00000101251	ldha	0	2.21	0.94	0.43	6.44
ENSDARG00000052712	suclg1	0	2.2	0.81	0.36	3.56
ENSDARG00000040971	zgc:92606	0	2.19	0.68	0.23	2.26
ENSDARG00000005481	nfkbiaa	0	2.18	1	0.38	33.19
ENSDARG00000101034	zc3h12ab	0	2.17	0.74	0.23	3.26
ENSDARG00000044339	rp2	0	2.16	0.69	0.22	2.11
ENSDARG00000078619	pnp5a	0	2.15	1	0.42	22.78
ENSDARG00000021059	alas1	0	2.15	0.9	0.33	4.33
ENSDARG00000105096	si:ch1073-67j19.1	0	2.15	0.53	0.29	7.89
ENSDARG00000039269	arg2	0	2.13	0.97	0.37	9.33
ENSDARG00000054543	samsn1a	0	2.13	0.96	0.38	5.96
ENSDARG00000077308	gpr84	0	2.12	0.91	0.24	4.89
ENSDARG00000037919	rbbp6	0	2.1	0.87	0.34	4.52
ENSDARG00000012513	sdcbp2	0	2.08	0.99	0.57	10
ENSDARG00000058647	hck	0	2.08	0.91	0.34	3.7
ENSDARG00000007693	nfkbiab	0	2.08	1	0.7	48.63
ENSDARG00000059001	pim2	0	2.08	0.99	0.34	4.93
ENSDARG00000017602	ccng2	0	2.07	0.99	0.44	12.52
ENSDARG00000038687	nfkb2	0	2.06	0.7	0.19	2.19
ENSDARG00000070669	cxcr3.3	0	2.05	0.71	0.19	2.19
ENSDARG00000094012	si:dkey-192g7.3	0	2.03	0.88	0.28	2.48
ENSDARG00000089382	zgc:158463	0	2.02	1	0.57	64.85
ENSDARG00000098700	il1b	0	2.02	1	0.47	41.78
ENSDARG00000071384	slc7a11	0	1.99	0.82	0.29	3
ENSDARG00000027249	btg1	0	1.98	1	0.63	17.33
ENSDARG00000075151	ifi27.7	0	1.98	0.58	0.23	2
ENSDARG00000015887	b2ml	0	1.98	1	0.93	36.63
ENSDARG00000023303	zgc:66427	0	1.96	0.94	0.39	4.3
ENSDARG00000102762	pik3r5	0	1.96	0.82	0.26	2.41
ENSDARG00000074378	junba	0	1.95	0.81	0.31	3.33
ENSDARG00000015551	fth1a	0	1.95	1	0.67	26.85
ENSDARG00000002271	zfand5b	0	1.94	0.71	0.22	2.07
ENSDARG00000052322	tlr5b	0	1.92	0.8	0.25	3.41
ENSDARG00000099465	rnf213a	0	1.92	0.76	0.35	3
ENSDARG00000097102	si:ch73-281n10.2	0	1.91	0.5	0.22	2
ENSDARG00000043182	hhla2a.1	0	1.91	0.77	0.28	2.52
ENSDARG00000068628	rab8b	0	1.9	0.83	0.32	3.81
ENSDARG00000063195	pxk	0	1.89	0.94	0.49	5.3
ENSDARG00000045525	tmcc3	0	1.88	0.67	0.21	2.04
ENSDARG00000103483	litaf	0	1.87	0.87	0.38	2.7
ENSDARG00000068367	nfkbie	0	1.86	0.83	0.33	2.63
ENSDARG00000105481	si:ch211-243a20.4	0	1.84	0.82	0.32	2.48
ENSDARG00000071065	g6pd	0	1.84	0.71	0.33	2.74
ENSDARG00000069846	zgc:162944	0	1.83	0.97	0.61	8.26
ENSDARG00000036044	rps20	0	1.82	1	0.31	37.19
ENSDARG00000019702	aldocb	0	1.82	0.94	0.48	5.56
ENSDARG00000055759	efhd2	0	1.81	0.73	0.31	2.59
ENSDARG00000097909	si:dkey-195m11.11	0	1.8	0.96	0.43	4.3
ENSDARG00000112087	ube2l3a	0	1.8	0.62	0.27	2.07
ENSDARG00000040284	si:dkey-79d12.5	0	1.79	0.79	0.26	2.48
ENSDARG00000033144	psme2	0	1.79	0.75	0.36	3.04
ENSDARG00000007823	atf3	0	1.78	0.95	0.54	8.93
ENSDARG00000053836	si:ch211-284o19.8	0	1.77	1	0.63	10.74
ENSDARG00000055365	si:dkey-25e12.3	0	1.77	0.73	0.26	2.74
ENSDARG00000002165	psme1	0	1.76	0.74	0.34	2.96
ENSDARG00000069461	rnaseka	0	1.74	0.87	0.36	3.07
ENSDARG00000020926	creb3l3l	0	1.73	0.8	0.32	2.7
ENSDARG00000088615	ltb4r2a	0	1.73	0.82	0.25	2.7
ENSDARG00000037861	slc2a3b	0	1.73	0.82	0.35	3.15
ENSDARG00000098293	si:dkey-27i16.2	0	1.73	0.86	0.42	6.74
ENSDARG00000075261	timp2b	0	1.72	0.98	0.66	30
ENSDARG00000019137	tram1	0	1.71	0.84	0.37	2.78
ENSDARG00000074846	si:dkeyp-68b7.12	0	1.71	0.82	0.39	3.37
ENSDARG00000013938	psmb3	0	1.71	0.71	0.32	2.52
ENSDARG00000068784	vsir	0	1.7	0.97	0.57	7.33
ENSDARG00000033735	ncf1	0	1.7	1	0.92	41.81
ENSDARG00000069290	bida	0	1.69	0.94	0.42	3.48
ENSDARG00000028106	glrx	0	1.69	0.88	0.46	3.81
ENSDARG00000104372	gnb1b	0	1.68	0.99	0.66	8.48
ENSDARG00000019302	mid1ip1b	0	1.68	0.67	0.28	2.59
ENSDARG00000068978	glo1	0	1.68	0.93	0.59	6.33
ENSDARG00000044852	wbp2nl	0	1.68	0.95	0.66	9.7
ENSDARG00000037009	banf1	0	1.68	0.66	0.31	2.04
ENSDARG00000033738	zgc:153867	0	1.68	0.99	0.51	10
ENSDARG00000070959	si:ch211-288g17.3	0	1.67	0.53	0.24	2.37
ENSDARG00000104636	si:dkey-112a7.4	0	1.66	0.88	0.34	3.74
ENSDARG00000044619	birc2	0	1.66	0.88	0.47	4.93
ENSDARG00000032868	pde4ba	0	1.65	0.9	0.45	5.15
ENSDARG00000062933	cmip	0	1.65	0.9	0.35	3.07
ENSDARG00000116491	h2az2b	0	1.65	0.88	0.56	9.04
ENSDARG00000087152	sowahd	0	1.64	0.81	0.33	2.67
ENSDARG00000092903	zgc:153317	0	1.64	0.74	0.32	2.19
ENSDARG00000099430	atg16l1	0	1.63	0.84	0.38	3.85
ENSDARG00000043257	ckbb	0	1.63	0.52	0.25	2.26
ENSDARG00000058734	prdx1	0	1.63	0.94	0.74	11.15
ENSDARG00000022280	brd2a	0	1.62	0.78	0.3	2.48
ENSDARG00000024940	rnf144b	0	1.61	0.67	0.31	2
ENSDARG00000054696	psmb4	0	1.61	0.74	0.34	2.15
ENSDARG00000039142	arpc5a	0	1.61	0.91	0.51	4.52
ENSDARG00000098443	zfand6	0	1.6	0.72	0.23	2.04
ENSDARG00000098591	tubb2b	0	1.6	0.75	0.37	3.85
ENSDARG00000058593	sri	0	1.59	0.98	0.85	12.93
ENSDARG00000002745	tdh	0	1.59	0.96	0.53	5.22
ENSDARG00000006266	stat1a	0	1.58	0.95	0.51	3.96
ENSDARG00000015657	ppp1r3c2b	0	1.58	0.78	0.35	2.37
ENSDARG00000042876	abracl	0	1.56	0.94	0.66	6.44
ENSDARG00000043511	prdx6	0	1.56	0.77	0.4	2.56
ENSDARG00000111939	atf4a	0	1.56	0.88	0.37	2.93
ENSDARG00000004301	rhogb	0	1.55	1	0.67	6.7
ENSDARG00000018283	cyba	0	1.55	0.99	0.68	7.33
ENSDARG00000036967	smox	0	1.55	0.82	0.34	3.22
ENSDARG00000067545	adam19b	0	1.55	0.86	0.45	4.04
ENSDARG00000038576	ube2d1b	0	1.54	0.81	0.38	2.78
ENSDARG00000009779	mcl1a	0	1.53	1	0.82	23.48
ENSDARG00000001303	psmb8a	0	1.53	0.75	0.39	2.96
ENSDARG00000088087	kdm6ba	0	1.53	0.71	0.26	2.3
ENSDARG00000007323	chmp4bb	0	1.52	0.69	0.3	2.22
ENSDARG00000045928	psma4	0	1.52	0.73	0.35	2.19
ENSDARG00000090444	ponzr1	0	1.52	0.91	0.61	7.22
ENSDARG00000020893	slc25a55a	0	1.52	0.86	0.42	3.15
ENSDARG00000008735	atp6ap2	0	1.51	0.75	0.41	2.81
ENSDARG00000098752	csf3b	0	1.51	0.5	0.14	6.41
ENSDARG00000090767	si:ch211-136m16.8	0	1.5	0.94	0.6	6.04
ENSDARG00000002240	psmb6	0	1.49	0.69	0.31	2.15
ENSDARG00000015722	kctd5a	0	1.49	0.82	0.38	2.07
ENSDARG00000034293	hif1ab	0	1.47	0.94	0.56	5.63
ENSDARG00000063068	syne1b	0	1.47	0.69	0.34	2.26
ENSDARG00000103718	chmp5b	0	1.46	0.67	0.31	2.04
ENSDARG00000026629	gmds	0	1.46	0.65	0.34	2.37
ENSDARG00000099148	bzw1b	0	1.45	0.79	0.34	3.11
ENSDARG00000055713	fmnl1a	0	1.45	0.89	0.47	3.15
ENSDARG00000099624	chmp1b	0	1.45	0.74	0.34	2.19
ENSDARG00000057853	atp6v0ca	0	1.44	0.79	0.38	2.44
ENSDARG00000071437	ptprc	0	1.43	0.9	0.54	4.33
ENSDARG00000053990	hmgb2b	0	1.43	0.57	0.29	2.41
ENSDARG00000095908	sat1a.2	0	1.42	1	0.68	10.52
ENSDARG00000078547	si:ch211-264f5.2	0	1.42	0.85	0.39	3.37
ENSDARG00000012729	hcls1	0	1.41	0.82	0.6	5.07
ENSDARG00000052244	kiaa0232	0	1.41	0.86	0.43	3.19
ENSDARG00000104118	antxr2a	0	1.4	0.93	0.59	4.7
ENSDARG00000029722	hmgb2a	0	1.4	0.94	0.83	17.37
ENSDARG00000045248	h3f3d	0	1.4	1	0.75	8.15
ENSDARG00000104474	il6r	0	1.39	0.9	0.63	4.63
ENSDARG00000104782	oaz1b	0	1.39	0.89	0.5	3.52
ENSDARG00000058128	msna	0	1.38	1	0.85	11.96
ENSDARG00000078888	iqgap1	0	1.38	0.82	0.45	2.7
ENSDARG00000053979	chmp2a	0	1.38	0.8	0.33	2.3
ENSDARG00000094673	rhoab	0	1.38	0.94	0.64	5.78
ENSDARG00000018146	gpx1a	0	1.38	0.81	0.57	7.33
ENSDARG00000035679	psma2b	0	1.38	0.88	0.48	3.33
ENSDARG00000105744	ptprr	0	1.37	0.82	0.43	2.59
ENSDARG00000023868	si:dkey-172h23.2	0	1.37	0.74	0.41	2.85
ENSDARG00000005423	pgam1a	0	1.37	0.78	0.38	2.52
ENSDARG00000019521	mpx	0	1.36	1	1	41.44
ENSDARG00000003681	eif5	0	1.36	0.7	0.36	2.15
ENSDARG00000052674	csnk1a1	0	1.36	0.81	0.42	2.37
ENSDARG00000070426	chac1	0	1.36	0.96	0.59	6.11
ENSDARG00000094485	si:dkey-27h10.2	0	1.35	0.83	0.54	3.81
ENSDARG00000000796	nr4a1	0	1.35	0.6	0.27	2.26
ENSDARG00000022315	atp6v1g1	0	1.34	0.82	0.48	2.74
ENSDARG00000042708	tuba5	0	1.34	0.83	0.53	5.26
ENSDARG00000101560	psma1	0	1.33	0.83	0.5	3.26
ENSDARG00000053291	pnrc2	0	1.33	1	0.88	23.93
ENSDARG00000063295	myh9a	0	1.32	0.97	0.72	8.22
ENSDARG00000044254	anxa3b	0.06	1.32	0.69	0.5	3.48
ENSDARG00000102640	pdia3	0	1.32	0.8	0.49	3.63
ENSDARG00000044039	stx11a	0	1.32	0.76	0.43	2.96
ENSDARG00000090454	gnb1a	0	1.32	0.97	0.63	4.04
ENSDARG00000018174	gnai2a	0	1.31	0.91	0.57	4
ENSDARG00000010965	psma8	0	1.3	0.76	0.43	2.04
ENSDARG00000057698	ctsd	0	1.3	0.64	0.33	2.59
ENSDARG00000006260	tuba8l4	0	1.29	0.89	0.62	6.74
ENSDARG00000102632	ubc	0	1.28	1	0.87	14.26
ENSDARG00000100742	reep5	0	1.28	0.98	0.71	7.22
ENSDARG00000056615	cybb	0	1.28	0.77	0.44	2.22
ENSDARG00000103980	ets2	0	1.27	0.75	0.38	2.19
ENSDARG00000060723	stim1a	0	1.27	0.71	0.37	2
ENSDARG00000031776	fthl27	0	1.27	0.84	0.53	8.44
ENSDARG00000062049	arhgap45b	0	1.26	0.74	0.4	2.11
ENSDARG00000030053	eef1db	0	1.25	0.94	0.68	6.19
ENSDARG00000004034	arhgdig	0	1.25	1	0.95	16.85
ENSDARG00000007377	odc1	0	1.25	0.94	0.61	6.44
ENSDARG00000014165	ssr3	0	1.25	0.94	0.63	4.96
ENSDARG00000006029	lta4h	0	1.24	0.96	0.79	7.74
ENSDARG00000009505	prelid3b	0	1.24	0.87	0.49	3.3
ENSDARG00000074656	ctss2.1	0	1.24	0.91	0.69	7.44
ENSDARG00000026712	rab5c	0	1.24	0.78	0.44	2.52
ENSDARG00000056008	atp5mc1	0	1.22	0.82	0.52	3.3
ENSDARG00000022303	higd1a	0	1.22	0.82	0.41	2.89
ENSDARG00000022456	eno1a	0	1.22	0.94	0.69	4.93
ENSDARG00000046148	tnfaip8l2b	0	1.22	0.82	0.54	3.22
ENSDARG00000043795	arhgdia	0	1.2	0.95	0.8	6.26
ENSDARG00000019236	gsr	0	1.19	0.92	0.67	4.52
ENSDARG00000032296	pomp	0	1.19	0.69	0.42	2.33
ENSDARG00000076189	ccdc88b	0	1.19	0.82	0.49	2.3
ENSDARG00000093313	ubb	0	1.19	0.94	0.58	3.67
ENSDARG00000022438	cox6a1	0	1.19	0.92	0.71	5.37
ENSDARG00000013078	ywhaba	0	1.19	0.95	0.74	6
ENSDARG00000089368	hopx	0	1.18	0.7	0.4	2.3
ENSDARG00000116058	rhoac	0	1.18	0.71	0.41	2.41
ENSDARG00000017775	atp5mc3a	0	1.17	0.68	0.39	2.3
ENSDARG00000054191	pgk1	0	1.17	0.88	0.61	3.78
ENSDARG00000053217	cox7a2a	0	1.16	0.91	0.59	3.33
ENSDARG00000086337	si:dkey-102g19.3	0	1.16	0.94	0.73	11.74
ENSDARG00000058230	rps6kb1b	0	1.16	0.56	0.34	2
ENSDARG00000023188	lcp1	0	1.16	0.99	0.9	15.89
ENSDARG00000038141	atf4b	0	1.16	0.96	0.56	3.59
ENSDARG00000021647	gnai1	0	1.15	0.94	0.61	3.19
ENSDARG00000104077	fcer1gl	0	1.15	0.98	0.86	16.89
ENSDARG00000075758	ywhabb	0	1.13	0.88	0.57	3.48
ENSDARG00000030012	lrrfip1a	0	1.13	0.87	0.63	3.67
ENSDARG00000044092	atp5if1b	0	1.13	0.86	0.55	3.74
ENSDARG00000040287	ywhabl	0	1.12	0.89	0.59	3.26
ENSDARG00000036456	anxa4	0	1.12	0.95	0.65	4.04
ENSDARG00000034240	capza1a	0	1.12	0.91	0.63	3.81
ENSDARG00000015343	pgd	0	1.11	0.95	0.76	4.74
ENSDARG00000044694	fybb	0	1.11	0.94	0.63	3.93
ENSDARG00000058302	sh3bgrl	0	1.09	0.93	0.67	4.89
ENSDARG00000023323	ywhaqb	0	1.09	0.97	0.77	5.63
ENSDARG00000034187	calm1b	0	1.09	0.91	0.65	4.78
ENSDARG00000025522	sgk1	0	1.08	0.82	0.53	2.22
ENSDARG00000012972	cfl1l	0	1.08	1	0.96	49
ENSDARG00000044562	cycsb	0	1.08	0.89	0.56	3.52
ENSDARG00000098355	atp5pd	0	1.07	0.92	0.68	4.63
ENSDARG00000092798	ppib	0	1.07	0.94	0.65	4.56
ENSDARG00000038010	rac2	0	1.07	1	0.95	13.26
ENSDARG00000038068	ddx5	0	1.06	0.9	0.59	3.89
ENSDARG00000008867	rap1b	0	1.06	0.89	0.65	4.07
ENSDARG00000099730	pkma	0	1.06	0.97	0.81	5.41
ENSDARG00000039830	gng5	0	1.06	0.94	0.65	3.89
ENSDARG00000035519	histh1l1	1	1.05	0.38	0.37	3.41
ENSDARG00000035459	spns3	0	1.05	0.75	0.54	2.19
ENSDARG00000012987	gpia	0	1.04	0.84	0.66	4.33
ENSDARG00000099664	selenof	0	1.04	0.71	0.47	2.3
ENSDARG00000089043	ptpn6	0	1.04	0.74	0.52	3
ENSDARG00000099026	si:dkey-185m8.2	0.12	1.03	0.55	0.38	2.26
ENSDARG00000104018	mtpn	0	1.03	0.95	0.71	4
ENSDARG00000012688	eif1	0	1.03	0.93	0.62	3.78
ENSDARG00000040988	tpi1b	0	1.03	0.98	0.73	4.96
ENSDARG00000088283	si:ch73-248e21.5	0	1.03	0.85	0.52	2.93
ENSDARG00000036162	hnrnpa0b	0	1.03	0.68	0.43	2.19
ENSDARG00000010113	ndufb8	0	1.03	0.77	0.44	2.04
ENSDARG00000026845	rhoaa	0	1.02	0.81	0.51	2.48
ENSDARG00000075989	arpc2	0	1.02	1	0.93	13.63
ENSDARG00000019404	atp5f1d	0	1.01	0.8	0.53	2.07
ENSDARG00000009950	edf1	0	1.01	0.8	0.48	2.26
ENSDARG00000007098	itm2ba	0	1.01	0.71	0.46	2.26
ENSDARG00000016939	itgb2	0	1	0.88	0.6	3.3
ENSDARG00000014348	stk17b	0	1	0.81	0.5	2.19

## Sheet: Anti-inflamm_neutrophils
SUPPLEMENTARY TABLE S9.3. UPREGULATED GENES IN ANTI-INFLAMMATORY NEUTROPHILS
genes with average expression per cell ≥ 2 and log2FC ≥ 1 is presented below
anti-infl_neutrophils <- WhichCells(neutrophils_all, expression = sgk1 > 2 & hif1ab > 2)
28 cells in total
EnsID	ID of detected gene. Genome assembly: GRCz11
Name	Short trivial name of gene
p_val_adj	adjusted p-value of detection this gene as marker of target cell type
avg_log2FC	average fold-change enrichment in target population of cells compared to other cell types in log2-scale
pct.1	percentage of cells expressing this gene in target population
pct.2	percentage of cells expressing this gene in other cell types
avg_expr	average expression of this gene in target population (average nCounts_RNA per cell in target superclusters)
Ens_Id	Name	p_val_adj	avg_log2FC	pct.1	pct.2	avg_expr
ENSDARG00000074217	ifi27.3	5.86824e-15	3.64675	0.429	0.054	5.42857
ENSDARG00000025522	sgk1	2.11865e-18	3.11605	1	0.525	8.71429
ENSDARG00000039243	ifi27.2	1.05618e-08	3.07202	0.643	0.175	14.5714
ENSDARG00000057491	n4bp1	4.10933e-17	2.96881	0.821	0.182	2.35714
ENSDARG00000056783	raraa	1.11638e-06	2.95554	0.643	0.212	4.42857
ENSDARG00000002271	zfand5b	7.09612e-18	2.84807	0.893	0.22	3
ENSDARG00000096562	wu:fj29h11	4.37278e-07	2.82354	0.786	0.307	6.78571
ENSDARG00000098772	gig2d	2.40308e-10	2.75284	0.714	0.193	4.17857
ENSDARG00000020504	h3f3a	2.01861e-15	2.72791	0.929	0.261	10.1786
ENSDARG00000023217	crema	2.7601e-13	2.71942	0.786	0.203	2.46429
ENSDARG00000034293	hif1ab	1.51726e-16	2.71042	1	0.563	10.3571
ENSDARG00000013598	tnfb	1.81058e-13	2.71027	0.75	0.174	5.64286
ENSDARG00000101034	zc3h12ab	2.75091e-17	2.70649	0.929	0.227	2.92857
ENSDARG00000077308	gpr84	9.13616e-17	2.68839	0.964	0.244	5.32143
ENSDARG00000078389	ifi27.4	4.84123e-09	2.65985	0.679	0.191	5.17857
ENSDARG00000045886	slc38a2	8.52475e-11	2.65199	0.786	0.233	2.32143
ENSDARG00000016255	chmp4ba	1.28065e-09	2.64405	0.821	0.264	2.60714
ENSDARG00000038687	nfkb2	1.71338e-13	2.63338	0.786	0.191	2.5
ENSDARG00000057053	sgms1a	1.11575e-15	2.61655	0.929	0.253	2.46429
ENSDARG00000086374	isg15	3.09129e-13	2.51518	0.714	0.15	5.57143
ENSDARG00000007769	sult5a1	0.00222246	2.49595	0.536	0.185	2.32143
ENSDARG00000098700	il1b	1.02722e-12	2.49545	1	0.468	39.6429
ENSDARG00000070669	cxcr3.3	1.18148e-06	2.48334	0.643	0.19	2.46429
ENSDARG00000055504	cd68	2.93111e-14	2.48332	0.893	0.238	3.53571
ENSDARG00000099465	rnf213a	2.212e-06	2.46985	0.786	0.355	4.46429
ENSDARG00000032868	pde4ba	3.40344e-13	2.46298	1	0.447	6.39286
ENSDARG00000039034	marcksl1a	7.02669e-10	2.44545	0.929	0.414	13.75
ENSDARG00000071384	slc7a11	3.9163e-09	2.44476	0.821	0.292	3.46429
ENSDARG00000098752	csf3b	1.69588e-10	2.43769	0.643	0.14	6.46429
ENSDARG00000017489	ifi27.1	1.86067e-08	2.43281	0.464	0.087	2.25
ENSDARG00000037861	slc2a3b	5.2456e-11	2.42557	0.929	0.346	4.07143
ENSDARG00000075151	ifi27.7	8.56619e-06	2.4179	0.679	0.228	2.75
ENSDARG00000077130	bcl10	3.04264e-07	2.41489	0.679	0.204	2.53571
ENSDARG00000045525	tmcc3	1.99165e-15	2.41349	0.893	0.207	2
ENSDARG00000089382	zgc:158463	5.92409e-13	2.40072	1	0.568	73.5714
ENSDARG00000052322	tlr5b	2.82e-11	2.39456	0.857	0.253	3.42857
ENSDARG00000017602	ccng2	9.31447e-13	2.39037	1	0.441	11.8214
ENSDARG00000068628	rab8b	8.97231e-08	2.37683	0.821	0.317	4.46429
ENSDARG00000056874	lygl1	2.56522e-05	2.37346	0.679	0.245	3.17857
ENSDARG00000031647	stat2	5.75489e-09	2.37032	0.786	0.275	2.96429
ENSDARG00000074782	adgrg3	3.90565e-08	2.36715	0.714	0.221	2.07143
ENSDARG00000007693	nfkbiab	1.83576e-10	2.36354	1	0.704	37.8929
ENSDARG00000058647	hck	1.68655e-09	2.34449	0.893	0.337	3.10714
ENSDARG00000042816	mmp9	0.00231829	2.33445	0.643	0.258	7.82143
ENSDARG00000058731	slc2a6	1.14064e-12	2.32477	0.75	0.169	2.17857
ENSDARG00000015551	fth1a	5.44008e-07	2.32022	0.964	0.672	26.3214
ENSDARG00000005481	nfkbiaa	3.0271e-13	2.30759	1	0.382	29.0714
ENSDARG00000099148	bzw1b	2.95651e-08	2.3044	0.857	0.343	5.21429
ENSDARG00000088087	kdm6ba	4.28741e-08	2.28447	0.786	0.256	2.92857
ENSDARG00000098293	si:dkey-27i16.2	2.95324e-09	2.28284	0.929	0.42	6.96429
ENSDARG00000074378	junba	7.2458e-12	2.25819	0.893	0.308	3.42857
ENSDARG00000111939	atf4a	2.5859e-12	2.24986	0.964	0.367	3.5
ENSDARG00000078619	pnp5a	2.88056e-11	2.24669	0.964	0.421	19.3214
ENSDARG00000087152	sowahd	4.57097e-06	2.24175	0.786	0.327	2.39286
ENSDARG00000101251	ldha	6.20515e-10	2.23428	0.929	0.427	4.85714
ENSDARG00000054543	samsn1a	9.72503e-08	2.23233	0.857	0.38	5.10714
ENSDARG00000055365	si:dkey-25e12.3	5.50482e-11	2.23116	0.857	0.26	2.39286
ENSDARG00000099430	atg16l1	3.68627e-07	2.22582	0.857	0.377	3.71429
ENSDARG00000099411	zgc:158343	1.29229e-06	2.22479	0.75	0.267	7.32143
ENSDARG00000021059	alas1	1.43787e-08	2.21954	0.893	0.331	3.25
ENSDARG00000052244	kiaa0232	1.20021e-06	2.20623	0.893	0.433	4.35714
ENSDARG00000059001	pim2	2.26117e-12	2.19458	0.964	0.346	4.21429
ENSDARG00000098761	rgs2	4.1967e-07	2.18639	0.821	0.329	8.10714
ENSDARG00000062933	cmip	5.59906e-10	2.1769	0.893	0.347	4.07143
ENSDARG00000098443	zfand6	1.80126e-08	2.17218	0.75	0.229	2.07143
ENSDARG00000021372	tob1b	0.000763122	2.16961	0.679	0.284	2
ENSDARG00000015657	ppp1r3c2b	1.06504e-07	2.15443	0.857	0.353	3.21429
ENSDARG00000070601	rassf5	1.40906e-05	2.15022	0.786	0.344	2.17857
ENSDARG00000075261	timp2b	4.45813e-05	2.12459	0.893	0.664	25.5357
ENSDARG00000063195	pxk	1.14711e-07	2.12126	0.929	0.494	5.42857
ENSDARG00000019302	mid1ip1b	5.16879e-06	2.12099	0.75	0.282	2.28571
ENSDARG00000097909	si:dkey-195m11.11	1.42813e-09	2.11865	0.964	0.432	5.71429
ENSDARG00000057167	eif4g2b	2.19783e-08	2.11202	0.857	0.325	2.35714
ENSDARG00000037919	rbbp6	2.17476e-09	2.10766	0.893	0.336	3.96429
ENSDARG00000105096	si:ch1073-67j19.1	1	2.10244	0.393	0.293	4.42857
ENSDARG00000022280	brd2a	4.43859e-08	2.09662	0.821	0.305	3.10714
ENSDARG00000043182	hhla2a.1	2.05897e-09	2.09324	0.857	0.28	2.17857
ENSDARG00000040284	si:dkey-79d12.5	6.96295e-11	2.08384	0.893	0.259	2.5
ENSDARG00000007823	atf3	0.000330759	2.07978	0.857	0.545	8.35714
ENSDARG00000098591	tubb2b	0.000348865	2.0663	0.786	0.375	4.96429
ENSDARG00000053291	pnrc2	2.57263e-10	2.06121	1	0.883	31.6786
ENSDARG00000027249	btg1	1.67563e-09	2.059	1	0.627	14.3214
ENSDARG00000078249	unc13d	2.94234e-06	2.02035	0.857	0.419	3.57143
ENSDARG00000078547	si:ch211-264f5.2	1.23736e-07	2.01974	0.929	0.388	4.17857
ENSDARG00000102435	plekhf1	0.000642944	2.01959	0.607	0.215	2.92857
ENSDARG00000012513	sdcbp2	1.82054e-08	2.01434	0.929	0.571	7
ENSDARG00000104636	si:dkey-112a7.4	1.17873e-08	2.01367	0.893	0.337	3.07143
ENSDARG00000103207	rab11fip4b	0.000117415	1.9806	0.786	0.368	2.32143
ENSDARG00000039269	arg2	5.54688e-08	1.97597	0.929	0.372	6.39286
ENSDARG00000036967	smox	4.68037e-07	1.96782	0.857	0.343	2.82143
ENSDARG00000023303	zgc:66427	3.89002e-09	1.94276	0.964	0.391	3.32143
ENSDARG00000068382	pglyrp5	3.3485e-13	1.93904	0.786	0.171	2.46429
ENSDARG00000102762	pik3r5	2.7932e-09	1.93235	0.857	0.262	2.07143
ENSDARG00000098312	scarb2a	0.00012545	1.92324	0.786	0.308	2.32143
ENSDARG00000033735	ncf1	1.63177e-08	1.91494	1	0.92	40.8929
ENSDARG00000015887	b2ml	2.28092e-10	1.90327	1	0.931	29.9286
ENSDARG00000088615	ltb4r2a	3.03663e-06	1.89599	0.75	0.256	2.28571
ENSDARG00000104474	il6r	0.00097933	1.8845	0.893	0.631	5.28571
ENSDARG00000051886	ankrd11	0.000127956	1.88139	0.714	0.33	2.10714
ENSDARG00000095908	sat1a.2	5.83063e-11	1.86566	1	0.684	12.25
ENSDARG00000052674	csnk1a1	2.68118e-05	1.85964	0.857	0.423	2.71429
ENSDARG00000028106	glrx	0.0350713	1.85244	0.786	0.465	3.78571
ENSDARG00000074846	si:dkeyp-68b7.12	6.5072e-05	1.84382	0.821	0.391	2.5
ENSDARG00000069290	bida	4.83425e-06	1.84354	0.893	0.421	3.75
ENSDARG00000071437	ptprc	6.85999e-09	1.81832	0.964	0.537	4.03571
ENSDARG00000009779	mcl1a	1.86785e-09	1.8172	1	0.822	20.1786
ENSDARG00000052712	suclg1	1	1.79846	0.643	0.357	2.07143
ENSDARG00000036044	rps20	8.60503e-12	1.79537	1	0.31	33.6429
ENSDARG00000105744	ptprr	0.000124573	1.7893	0.786	0.43	2.82143
ENSDARG00000006266	stat1a	0.00011093	1.77627	0.929	0.513	5.03571
ENSDARG00000094485	si:dkey-27h10.2	5.81824e-05	1.7653	0.893	0.542	3.67857
ENSDARG00000104118	antxr2a	6.28981e-05	1.76009	0.929	0.595	4.89286
ENSDARG00000009505	prelid3b	3.28636e-05	1.75473	0.893	0.488	3.53571
ENSDARG00000020893	slc25a55a	1.65231e-06	1.73703	0.893	0.424	2.57143
ENSDARG00000004301	rhogb	4.51299e-05	1.72088	0.964	0.673	5.57143
ENSDARG00000042824	nfe2l2a	2.61398e-05	1.71668	0.821	0.418	2.14286
ENSDARG00000090767	si:ch211-136m16.8	1.85398e-05	1.70143	0.964	0.602	5.64286
ENSDARG00000063295	myh9a	9.22725e-09	1.69385	1	0.725	7.67857
ENSDARG00000031776	fthl27	0.000136544	1.69179	0.929	0.531	5.53571
ENSDARG00000033738	zgc:153867	2.56536e-07	1.68629	1	0.514	7.53571
ENSDARG00000026712	rab5c	1.96955e-05	1.66895	0.929	0.436	2.03571
ENSDARG00000068784	vsir	3.16277e-07	1.66733	0.964	0.57	6.39286
ENSDARG00000044619	birc2	0.0103794	1.65116	0.821	0.472	3.57143
ENSDARG00000002745	tdh	7.09687e-07	1.63963	0.929	0.528	4.21429
ENSDARG00000102632	ubc	6.93761e-09	1.63557	1	0.873	11.6429
ENSDARG00000020645	slc7a3a	0.0698931	1.63512	0.821	0.494	3.71429
ENSDARG00000044852	wbp2nl	1.42254e-06	1.63276	1	0.659	6.25
ENSDARG00000075963	mhc1uba	1	1.62668	0.536	0.336	4.35714
ENSDARG00000019137	tram1	1	1.61909	0.643	0.374	2.21429
ENSDARG00000003681	eif5	0.0115225	1.61884	0.714	0.357	2
ENSDARG00000088283	si:ch73-248e21.5	0.000276514	1.61533	0.893	0.521	3.64286
ENSDARG00000023868	si:dkey-172h23.2	0.00668416	1.60718	0.786	0.413	2.46429
ENSDARG00000104782	oaz1b	7.69911e-05	1.59797	0.929	0.496	3.10714
ENSDARG00000013144	atp1b1a	7.74474e-07	1.59608	0.964	0.565	4.03571
ENSDARG00000070426	chac1	4.24548e-06	1.5803	0.964	0.589	5.71429
ENSDARG00000012729	hcls1	0.142107	1.57829	0.821	0.6	4.35714
ENSDARG00000097102	si:ch73-281n10.2	1	1.57736	0.357	0.221	2.17857
ENSDARG00000038141	atf4b	2.43361e-05	1.56847	0.929	0.556	3.67857
ENSDARG00000014348	stk17b	0.048572	1.55587	0.857	0.504	2.82143
ENSDARG00000057853	atp6v0ca	0.0431854	1.54857	0.714	0.379	2.07143
ENSDARG00000012688	eif1	0.00112063	1.54806	0.893	0.625	4.5
ENSDARG00000038068	ddx5	9.84346e-06	1.54712	0.964	0.588	4.57143
ENSDARG00000094673	rhoab	0.00042057	1.54059	0.893	0.638	4.46429
ENSDARG00000001303	psmb8a	0.0232734	1.53617	0.75	0.392	2.21429
ENSDARG00000055713	fmnl1a	0.0181746	1.53063	0.75	0.467	3.07143
ENSDARG00000039142	arpc5a	0.040334	1.52762	0.821	0.514	2.71429
ENSDARG00000022303	higd1a	0.000811805	1.5228	0.857	0.409	2.85714
ENSDARG00000092115	eif4a1a	0.00265079	1.51224	0.786	0.376	2.39286
ENSDARG00000067545	adam19b	0.000620839	1.5122	0.893	0.45	2.42857
ENSDARG00000015722	kctd5a	1	1.50868	0.679	0.378	2.03571
ENSDARG00000078888	iqgap1	0.0916827	1.49479	0.75	0.455	2.14286
ENSDARG00000019702	aldocb	0.0238132	1.49472	0.786	0.486	3.14286
ENSDARG00000075121	hbegfa	0.247763	1.48118	0.893	0.614	3.82143
ENSDARG00000090444	ponzr1	0.0119358	1.47167	0.893	0.612	5.03571
ENSDARG00000053836	si:ch211-284o19.8	0.00136828	1.47152	0.893	0.636	6.21429
ENSDARG00000007098	itm2ba	8.3645e-05	1.45491	0.893	0.463	2.10714
ENSDARG00000093313	ubb	3.87285e-06	1.43939	1	0.585	3.89286
ENSDARG00000069846	zgc:162944	0.00258452	1.43725	0.929	0.613	4.42857
ENSDARG00000006260	tuba8l4	1	1.43475	0.821	0.624	6.10714
ENSDARG00000030012	lrrfip1a	0.0126833	1.4311	0.929	0.627	3.46429
ENSDARG00000100729	tln1	0.00106876	1.42973	0.929	0.668	4.35714
ENSDARG00000102640	pdia3	0.0100005	1.41494	0.821	0.492	3.10714
ENSDARG00000104372	gnb1b	6.37585e-07	1.4114	1	0.665	4.82143
ENSDARG00000007377	odc1	0.0996811	1.40003	0.857	0.614	5.75
ENSDARG00000074656	ctss2.1	1	1.39995	0.821	0.695	7.32143
ENSDARG00000037891	mlx	1	1.38886	0.643	0.499	2.39286
ENSDARG00000068978	glo1	0.0379814	1.38174	0.857	0.592	3.42857
ENSDARG00000068233	zgc:64051	0.000296894	1.37003	0.929	0.625	3.82143
ENSDARG00000023323	ywhaqb	8.73461e-06	1.35031	0.964	0.766	5.03571
ENSDARG00000046148	tnfaip8l2b	0.0671013	1.34718	0.821	0.537	2.57143
ENSDARG00000104325	plek	0.10146	1.3369	0.857	0.686	3.92857
ENSDARG00000053990	hmgb2b	1	1.3365	0.429	0.291	2.46429
ENSDARG00000035459	spns3	1	1.32576	0.75	0.54	2.42857
ENSDARG00000043856	amd1	0.0752029	1.3163	0.857	0.647	3.67857
ENSDARG00000058128	msna	9.89785e-06	1.31204	1	0.851	8.57143
ENSDARG00000029663	rab1ab	0.0565275	1.30934	0.821	0.6	2.82143
ENSDARG00000028335	hmga1a	1	1.29237	0.75	0.56	4.42857
ENSDARG00000019236	gsr	0.000496009	1.29086	0.929	0.675	3.53571
ENSDARG00000014159	mtdha	0.930324	1.28674	0.786	0.496	2.10714
ENSDARG00000076189	ccdc88b	0.0550321	1.27153	0.821	0.488	2.17857
ENSDARG00000018146	gpx1a	1	1.26321	0.821	0.573	3.78571
ENSDARG00000045248	h3f3d	9.23122e-07	1.26053	1	0.749	5.78571
ENSDARG00000036456	anxa4	0.0013869	1.25383	0.929	0.65	3.39286
ENSDARG00000008867	rap1b	0.0842239	1.24986	0.893	0.646	3.10714
ENSDARG00000026845	rhoaa	1	1.24651	0.714	0.511	2.57143
ENSDARG00000071403	oaz1a	0.000397594	1.24286	0.964	0.662	3.5
ENSDARG00000018283	cyba	0.000121968	1.24159	0.964	0.682	4.46429
ENSDARG00000042708	tuba5	0.0266385	1.23231	0.821	0.527	5.03571
ENSDARG00000076229	mrtfab	0.00842177	1.23114	0.929	0.559	2.92857
ENSDARG00000040158	cdc42l	1.67259e-05	1.21346	1	0.735	4.46429
ENSDARG00000103672	cirbpa	0.449698	1.20606	0.893	0.689	4.96429
ENSDARG00000044562	cycsb	1	1.18115	0.821	0.557	2.46429
ENSDARG00000099730	pkma	0.000289062	1.17608	0.964	0.809	4.89286
ENSDARG00000043795	arhgdia	0.00362571	1.17092	1	0.795	4.71429
ENSDARG00000030053	eef1db	0.000458903	1.15395	0.929	0.679	4.67857
ENSDARG00000044694	fybb	0.787496	1.15372	0.893	0.631	3.28571
ENSDARG00000001452	adam8a	0.434559	1.14862	0.964	0.833	8.64286
ENSDARG00000036282	rnaset2	1	1.14857	0.821	0.689	4.39286
ENSDARG00000002344	tubb4b	5.45379e-05	1.14639	1	0.93	13.75
ENSDARG00000058302	sh3bgrl	0.688134	1.13617	0.857	0.675	3.39286
ENSDARG00000077975	si:ch73-343l4.8	1	1.13503	0.75	0.523	2.82143
ENSDARG00000036966	hsd3b7	0.000837556	1.13121	0.929	0.673	3.21429
ENSDARG00000041505	itm2bb	0.0714873	1.11424	0.929	0.751	4.14286
ENSDARG00000090454	gnb1a	0.0117666	1.11216	0.929	0.631	3.21429
ENSDARG00000016939	itgb2	1	1.11165	0.857	0.601	2.39286
ENSDARG00000070822	cnp	0.0313204	1.1025	0.964	0.735	3.64286
ENSDARG00000021113	ptmaa	0.00349852	1.09766	1	0.847	8.28571
ENSDARG00000040988	tpi1b	0.0124797	1.09603	0.964	0.726	3.46429
ENSDARG00000004034	arhgdig	0.00104428	1.08799	1	0.952	10.3571
ENSDARG00000100742	reep5	0.0544016	1.08751	0.893	0.706	4.17857
ENSDARG00000036588	mhc1zba	1	1.07112	0.786	0.645	2.92857
ENSDARG00000006029	lta4h	0.0476725	1.06992	0.964	0.793	5.25
ENSDARG00000052856	khdrbs1a	0.446201	1.05976	0.857	0.667	3
ENSDARG00000116491	h2az2b	1	1.04885	0.714	0.564	5.03571
ENSDARG00000022456	eno1a	0.886947	1.03439	0.893	0.688	3.46429
ENSDARG00000068992	hspa8	5.2422e-05	1.02711	1	0.989	18.4643
ENSDARG00000104077	fcer1gl	0.100367	1.02612	0.964	0.863	10.4643
ENSDARG00000028198	ube2v2	0.804712	1.02588	0.821	0.568	2.46429
ENSDARG00000018174	gnai2a	1	1.02161	0.75	0.566	2.14286
ENSDARG00000057867	lasp1	0.0571601	1.01947	0.929	0.876	5.85714
ENSDARG00000058225	arpc4l	0.0287162	1.01818	0.929	0.797	4.42857
ENSDARG00000021647	gnai1	1	1.01175	0.821	0.609	2.21429
ENSDARG00000058348	scinlb	1	0.998469	0.893	0.834	5.53571
ENSDARG00000019521	mpx	0.00438855	0.997753	1	0.995	24.8214
ENSDARG00000005230	ssr2	1	0.99626	0.679	0.605	3.85714
ENSDARG00000007960	hnrnpaba	0.563707	0.995319	0.893	0.648	2.82143
